# Supplementary material for: Coupling chemical mutagenesis to next generation sequencing for the identification of drug resistance mutations in Leishmania
Source: Nat Commun. 2019 Dec 9;10:5627. doi: 10.1038/s41467-019-13344-6 (PMC6901541; doi:10.1038/s41467-019-13344-6)
Supplement: Supplementary file 5 — Supplementary Data 1 [file 41467_2019_13344_MOESM5_ESM.xlsx]

## Sheet: A
Common In	Mutant	GeneID	Position in gene	Amino acid From	Amino acid To	Position in protein
2	MIL7	LinJ.01.0180	2050	E	K	684
2	MIL2	LinJ.01.0180	694	P	S	232
2	MIL5	LinJ.01.0240	1008	W	*	336
2	MIL5	LinJ.01.0240	1903	D	N	635
2	MIL2	LinJ.01.0240	551	A	V	184
2	MIL6	LinJ.01.0500	275	A	V	92
2	MIL5	LinJ.01.0500	371	G	D	124
2	MIL9	LinJ.01.0750	4969	G	S	1657
2	MIL4	LinJ.01.0750	6506	P	L	2169
2	MIL1	LinJ.02.0040	544	G	R	182
2	MIL3	LinJ.02.0040	544	G	R	182
2	MIL6	LinJ.02.0670	2027	A	V	676
2	MIL2	LinJ.02.0670	2081	A	V	694
2	MIL4	LinJ.03.0010	2473	A	T	825
2	MIL10	LinJ.03.0010	983	A	V	328
2	MIL4	LinJ.03.0270	2438	G	E	813
2	MIL2	LinJ.03.0270	619	R	C	207
2	MIL5	LinJ.03.0290	1010	A	V	337
2	MIL10	LinJ.03.0290	3025	G	S	1009
2	MIL6	LinJ.03.0530	121	A	T	41
2	MIL10	LinJ.03.0530	1447	A	T	483
2	MIL10	LinJ.03.0530	973	A	T	325
2	MIL2	LinJ.03.0680	1588	V	M	530
2	MIL2	LinJ.03.0680	4673	C	Y	1558
2	MIL6	LinJ.03.0680	7577	G	D	2526
2	MIL1	LinJ.03.0800	2386	L	F	796
2	MIL3	LinJ.03.0800	2386	L	F	796
2	MIL6	LinJ.03.0810	3326	A	V	1109
2	MIL5	LinJ.03.0810	6802	E	K	2268
2	MIL9	LinJ.04.0300	1366	G	S	456
2	MIL10	LinJ.04.0300	1448	A	V	483
2	MIL1	LinJ.04.0380	554	G	D	185
2	MIL3	LinJ.04.0380	554	G	D	185
2	MIL2	LinJ.04.0450	1514	A	V	505
2	MIL5	LinJ.04.0450	1982	P	L	661
2	MIL5	LinJ.04.0490	5584	G	R	1862
2	MIL6	LinJ.04.0490	7813	A	T	2605
2	MIL7	LinJ.04.0690	185	A	V	62
2	MIL10	LinJ.04.0690	1951	L	F	651
2	MIL2	LinJ.04.0790	1559	A	V	520
2	MIL9	LinJ.04.0790	2489	T	M	830
2	MIL9	LinJ.04.0790	2795	A	V	932
2	MIL1	LinJ.04.0970	1036	A	T	346
2	MIL3	LinJ.04.0970	1036	A	T	346
2	MIL1	LinJ.04.1230	1049	G	D	350
2	MIL3	LinJ.04.1230	1049	G	D	350
2	MIL6	LinJ.05.0050	343	E	K	115
2	MIL2	LinJ.05.0050	940	D	N	314
2	MIL6	LinJ.05.0200	1546	A	T	516
2	MIL5	LinJ.05.0200	2224	T	S	742
2	MIL4	LinJ.05.0360	1568	R	Q	523
2	MIL5	LinJ.05.0360	706	G	R	236
2	MIL10	LinJ.05.0410	128	S	F	43
2	MIL4	LinJ.05.0410	1474	G	S	492
2	MIL1	LinJ.05.0430	1262	S	F	421
2	MIL3	LinJ.05.0430	1262	S	F	421
2	MIL1	LinJ.05.0440	2272	P	S	758
2	MIL3	LinJ.05.0440	2272	P	S	758
2	MIL1	LinJ.05.0730	247	P	S	83
2	MIL3	LinJ.05.0730	247	P	S	83
2	MIL1	LinJ.05.0770	1001	A	V	334
2	MIL3	LinJ.05.0770	1001	A	V	334
2	MIL1	LinJ.05.0870	470	T	I	157
2	MIL3	LinJ.05.0870	470	T	I	157
2	MIL4	LinJ.05.1100	364	V	M	122
2	MIL7	LinJ.05.1100	517	R	C	173
2	MIL5	LinJ.06.0460	1353	M	I	451
2	MIL10	LinJ.06.0460	2953	E	K	985
2	MIL10	LinJ.06.0610	266	G	E	89
2	MIL6	LinJ.06.0610	4030	R	*	1344
2	MIL9	LinJ.06.0660	2605	P	S	869
2	MIL9	LinJ.06.0660	5164	L	F	1722
2	MIL9	LinJ.06.0660	5905	P	S	1969
2	MIL6	LinJ.06.0660	724	L	F	242
2	MIL1	LinJ.06.0690	1165	E	K	389
2	MIL3	LinJ.06.0690	1165	E	K	389
2	MIL10	LinJ.06.0720	2638	A	T	880
2	MIL6	LinJ.06.0720	7129	P	S	2377
2	MIL9	LinJ.06.0750	1259	T	I	420
2	MIL4	LinJ.06.0750	5263	A	T	1755
2	MIL10	LinJ.06.0840	5720	A	V	1907
2	MIL8	LinJ.06.0840	8951	P	L	2984
2	MIL8	LinJ.06.0860	2632	R	C	878
2	MIL5	LinJ.06.0860	2903	S	F	968
2	MIL5	LinJ.06.1000	1243	A	T	415
2	MIL8	LinJ.06.1000	901	A	T	301
2	MIL2	LinJ.06.1200	1694	G	D	565
2	MIL9	LinJ.06.1200	2171	A	V	724
2	MIL8	LinJ.06.1360	206	T	M	69
2	MIL5	LinJ.06.1360	35	R	Q	12
2	MIL2	LinJ.07.0080	560	R	H	187
2	MIL5	LinJ.07.0080	877	G	S	293
2	MIL10	LinJ.07.0090	10477	A	T	3493
2	MIL9	LinJ.07.0090	3914	P	L	1305
2	MIL2	LinJ.07.0250	11	R	K	4
2	MIL4	LinJ.07.0250	1493	A	V	498
2	MIL9	LinJ.07.0270	4753	A	T	1585
2	MIL5	LinJ.07.0270	6583	P	S	2195
2	MIL5	LinJ.07.0340	2827	A	T	943
2	MIL8	LinJ.07.0340	4372	Q	*	1458
2	MIL8	LinJ.07.0340	6034	H	Y	2012
2	MIL9	LinJ.07.0440	10892	R	H	3631
2	MIL2	LinJ.07.0440	16037	A	V	5346
2	MIL2	LinJ.07.0440	2656	A	T	886
2	MIL5	LinJ.07.0600	1363	P	S	455
2	MIL8	LinJ.07.0600	3523	E	K	1175
2	MIL8	LinJ.07.0630	2970	W	*	990
2	MIL9	LinJ.07.0630	3202	P	S	1068
2	MIL8	LinJ.07.1040	5036	R	K	1679
2	MIL9	LinJ.07.1040	727	P	S	243
2	MIL2	LinJ.07.1100	3412	V	I	1138
2	MIL8	LinJ.07.1100	7364	R	K	2455
2	MIL5	LinJ.07.1110	1948	P	S	650
2	MIL8	LinJ.07.1110	2065	A	T	689
2	MIL1	LinJ.08.0010	2323	E	K	775
2	MIL3	LinJ.08.0010	2323	E	K	775
2	MIL2	LinJ.08.0130	1561	P	S	521
2	MIL7	LinJ.08.0130	2567	T	I	856
2	MIL2	LinJ.08.0350	425	A	V	142
2	MIL10	LinJ.08.0350	7583	P	L	2528
2	MIL1	LinJ.08.0520	1231	A	T	411
2	MIL3	LinJ.08.0520	1231	A	T	411
2	MIL5	LinJ.08.0630	6292	P	S	2098
2	MIL2	LinJ.08.0630	7792	A	T	2598
2	MIL4	LinJ.08.0660	446	G	E	149
2	MIL2	LinJ.08.0660	509	P	L	170
2	MIL8	LinJ.08.0900	1252	D	N	418
2	MIL2	LinJ.08.0900	1660	L	F	554
2	MIL6	LinJ.08.1070	1166	P	L	389
2	MIL9	LinJ.08.1070	476	R	H	159
2	MIL2	LinJ.08.1130	1120	E	K	374
2	MIL7	LinJ.08.1130	160	P	S	54
2	MIL1	LinJ.08.1220	709	E	K	237
2	MIL3	LinJ.08.1220	709	E	K	237
2	MIL4	LinJ.09.0090	2317	E	K	773
2	MIL5	LinJ.09.0090	793	D	N	265
2	MIL1	LinJ.09.0100	340	P	S	114
2	MIL3	LinJ.09.0100	340	P	S	114
2	MIL8	LinJ.09.0120	1051	D	N	351
2	MIL4	LinJ.09.0120	616	G	R	206
2	MIL5	LinJ.09.0250	1198	V	I	400
2	MIL2	LinJ.09.0250	256	P	S	86
2	MIL4	LinJ.09.0390	2137	L	F	713
2	MIL5	LinJ.09.0390	2155	E	K	719
2	MIL8	LinJ.09.0400	1826	S	F	609
2	MIL6	LinJ.09.0400	2107	P	S	703
2	MIL1	LinJ.09.0480	1334	A	V	445
2	MIL3	LinJ.09.0480	1334	A	V	445
2	MIL1	LinJ.09.0490	341	P	L	114
2	MIL3	LinJ.09.0490	341	P	L	114
2	MIL8	LinJ.09.0501	4135	L	F	1379
2	MIL2	LinJ.09.0501	4895	A	V	1632
2	MIL8	LinJ.09.0501	7280	A	V	2427
2	MIL2	LinJ.09.0501	8230	P	S	2744
2	MIL5	LinJ.09.0660	2386	P	S	796
2	MIL6	LinJ.09.0660	2665	H	Y	889
2	MIL5	LinJ.09.0800	1814	S	L	605
2	MIL8	LinJ.09.0800	26	G	D	9
2	MIL6	LinJ.09.0810	464	G	E	155
2	MIL2	LinJ.09.0810	6287	W	*	2096
2	MIL7	LinJ.09.0820	1838	P	L	613
2	MIL4	LinJ.09.0820	624	W	*	208
2	MIL2	LinJ.09.1010	1525	A	T	509
2	MIL2	LinJ.09.1010	766	V	I	256
2	MIL7	LinJ.09.1010	856	L	F	286
2	MIL1	LinJ.09.1110	61	A	T	21
2	MIL3	LinJ.09.1110	61	A	T	21
2	MIL2	LinJ.09.1280	3649	E	K	1217
2	MIL9	LinJ.09.1280	776	R	Q	259
2	MIL1	LinJ.09.1340	601	A	T	201
2	MIL3	LinJ.09.1340	601	A	T	201
2	MIL1	LinJ.09.1371	994	A	T	332
2	MIL3	LinJ.09.1371	994	A	T	332
2	MIL1	LinJ.09.1470	883	E	K	295
2	MIL3	LinJ.09.1470	883	E	K	295
2	MIL5	LinJ.09.1600	313	R	*	105
2	MIL5	LinJ.09.1600	3506	A	V	1169
2	MIL6	LinJ.09.1600	4309	A	T	1437
2	MIL1	LinJ.10.0040	838	P	S	280
2	MIL3	LinJ.10.0040	838	P	S	280
2	MIL1	LinJ.10.0220	1670	A	V	557
2	MIL3	LinJ.10.0220	1670	A	V	557
2	MIL4	LinJ.10.0340	500	P	L	167
2	MIL2	LinJ.10.0340	5394	W	*	1798
2	MIL1	LinJ.10.0521	67	FS	FS	23
2	MIL2	LinJ.10.0521	67	FS	FS	23
2	MIL1	LinJ.10.0560	289	Q	*	97
2	MIL3	LinJ.10.0560	289	Q	*	97
2	MIL2	LinJ.10.0590	2936	S	F	979
2	MIL10	LinJ.10.0590	815	R	K	272
2	MIL1	LinJ.10.0680	998	G	D	333
2	MIL3	LinJ.10.0680	998	G	D	333
2	MIL5	LinJ.10.0800	2482	P	S	828
2	MIL9	LinJ.10.0800	3145	D	N	1049
2	MIL5	LinJ.10.0860	2246	A	V	749
2	MIL9	LinJ.10.0860	2755	V	M	919
2	MIL5	LinJ.10.0890	1000	R	W	334
2	MIL4	LinJ.10.0890	793	P	S	265
2	MIL1	LinJ.10.1040	748	A	T	250
2	MIL3	LinJ.10.1040	748	A	T	250
2	MIL1	LinJ.10.1150	1285	A	T	429
2	MIL3	LinJ.10.1150	1285	A	T	429
2	MIL2	LinJ.10.1450	1717	V	M	573
2	MIL5	LinJ.10.1450	646	A	T	216
2	MIL7	LinJ.11.0050	1825	P	S	609
2	MIL4	LinJ.11.0050	2672	W	*	891
2	MIL9	LinJ.11.0170	1298	A	V	433
2	MIL6	LinJ.11.0170	1496	P	L	499
2	MIL8	LinJ.11.0250	1325	G	E	442
2	MIL5	LinJ.11.0250	2840	G	D	947
2	MIL6	LinJ.11.0340	709	P	S	237
2	MIL9	LinJ.11.0340	89	A	V	30
2	MIL8	LinJ.11.0460	1040	S	N	347
2	MIL5	LinJ.11.0460	209	S	N	70
2	MIL4	LinJ.11.0720	1231	D	N	411
2	MIL7	LinJ.11.0720	29	R	K	10
2	MIL8	LinJ.11.0950	263	G	D	88
2	MIL7	LinJ.11.0950	734	G	D	245
2	MIL6	LinJ.11.1140	1093	P	S	365
2	MIL9	LinJ.11.1140	452	A	V	151
2	MIL5	LinJ.11.1170	1168	E	K	390
2	MIL4	LinJ.11.1170	1300	E	K	434
2	MIL5	LinJ.11.1320	4439	A	V	1480
2	MIL7	LinJ.11.1320	716	G	D	239
2	MIL7	LinJ.12.0160	1871	P	L	624
2	MIL9	LinJ.12.0160	2668	G	R	890
2	MIL9	LinJ.12.0210	1454	R	H	485
2	MIL6	LinJ.12.0210	4270	P	S	1424
2	MIL6	LinJ.12.0210	4841	A	V	1614
2	MIL1	LinJ.12.0220	1196	R	H	399
2	MIL3	LinJ.12.0220	1196	R	H	399
2	MIL1	LinJ.12.0220	530	G	D	177
2	MIL3	LinJ.12.0220	530	G	D	177
2	MIL7	LinJ.12.0232	1664	R	H	555
2	MIL10	LinJ.12.0232	1712	G	D	571
2	MIL7	LinJ.12.0280	2810	T	I	937
2	MIL5	LinJ.12.0280	3860	P	L	1287
2	MIL8	LinJ.12.0290	1756	H	Y	586
2	MIL9	LinJ.12.0290	2126	G	D	709
2	MIL9	LinJ.12.0330	1559	P	L	520
2	MIL7	LinJ.12.0330	3914	P	L	1305
2	MIL5	LinJ.12.0400	1276	L	F	426
2	MIL6	LinJ.12.0400	424	R	C	142
2	MIL6	LinJ.12.0530	2866	E	K	956
2	MIL10	LinJ.12.0530	2986	L	F	996
2	MIL1	LinJ.12.0620	790	A	T	264
2	MIL3	LinJ.12.0620	790	A	T	264
2	MIL10	LinJ.12.0700	1025	A	V	342
2	MIL8	LinJ.12.0700	4552	P	S	1518
2	MIL1	LinJ.12.0790	1708	D	N	570
2	MIL3	LinJ.12.0790	1708	D	N	570
2	MIL1	LinJ.12.0790	1750	G	S	584
2	MIL3	LinJ.12.0790	1750	G	S	584
2	MIL1	LinJ.12.0790	2978	G	D	993
2	MIL3	LinJ.12.0790	2978	G	D	993
2	MIL6	LinJ.12.0900	1193	R	H	398
2	MIL6	LinJ.12.0900	1297	G	R	433
2	MIL2	LinJ.12.0900	1495	L	F	499
2	MIL1	LinJ.13.0010	1474	V	M	492
2	MIL3	LinJ.13.0010	1474	V	M	492
2	MIL1	LinJ.13.0150	711	W	*	237
2	MIL3	LinJ.13.0150	711	W	*	237
2	MIL2	LinJ.13.0470	2101	P	S	701
2	MIL10	LinJ.13.0470	3433	P	S	1145
2	MIL2	LinJ.13.0560	365	T	I	122
2	MIL5	LinJ.13.0560	772	R	W	258
2	MIL6	LinJ.13.0660	1495	A	T	499
2	MIL7	LinJ.13.0660	860	S	L	287
2	MIL4	LinJ.13.0780	316	A	T	106
2	MIL10	LinJ.13.0780	94	V	I	32
2	MIL10	LinJ.13.0810	1100	A	V	367
2	MIL6	LinJ.13.0810	2527	E	K	843
2	MIL9	LinJ.13.0870	2644	P	S	882
2	MIL6	LinJ.13.0870	2926	V	I	976
2	MIL10	LinJ.13.1000	2584	G	S	862
2	MIL2	LinJ.13.1000	2810	G	D	937
2	MIL1	LinJ.13.1250	593	G	E	198
2	MIL3	LinJ.13.1250	593	G	E	198
2	MIL2	LinJ.13.1270	1609	G	S	537
2	MIL2	LinJ.13.1270	1624	D	N	542
2	MIL4	LinJ.13.1270	1732	P	S	578
2	MIL4	LinJ.13.1480	3146	T	I	1049
2	MIL6	LinJ.13.1480	3304	R	C	1102
2	MIL6	LinJ.13.1480	581	R	Q	194
2	MIL1	LinJ.13.1600	1426	P	S	476
2	MIL3	LinJ.13.1600	1426	P	S	476
2	MIL1	LinJ.13.1620	578	G	D	193
2	MIL3	LinJ.13.1620	578	G	D	193
2	MIL1	LinJ.14.0690	598	G	S	200
2	MIL3	LinJ.14.0690	598	G	S	200
2	MIL6	LinJ.14.0810	160	P	S	54
2	MIL2	LinJ.14.0810	3865	D	N	1289
2	MIL2	LinJ.14.0870	2378	R	K	793
2	MIL16	LinJ.14.0870	3713	L	R	1238
2	MIL2	LinJ.14.0870	382	G	R	128
2	MIL1	LinJ.14.1030	400	A	T	134
2	MIL3	LinJ.14.1030	400	A	T	134
2	MIL10	LinJ.14.1040	1400	W	*	467
2	MIL9	LinJ.14.1040	1549	A	T	517
2	MIL2	LinJ.14.1140	2890	H	Y	964
2	MIL4	LinJ.14.1140	964	A	T	322
2	MIL8	LinJ.14.1310	194	S	F	65
2	MIL6	LinJ.14.1310	334	G	R	112
2	MIL2	LinJ.14.1360	91	P	S	31
2	MIL9	LinJ.14.1360	937	P	S	313
2	MIL16	LinJ.14.1410	524	A	G	175
2	MIL9	LinJ.14.1410	962	A	V	321
2	MIL4	LinJ.15.0280	215	A	E	72
2	MIL10	LinJ.15.0280	916	A	T	306
2	MIL1	LinJ.15.0480	421	A	T	141
2	MIL3	LinJ.15.0480	421	A	T	141
2	MIL1	LinJ.15.0580	881	R	Q	294
2	MIL3	LinJ.15.0580	881	R	Q	294
2	MIL6	LinJ.15.0660	1088	G	D	363
2	MIL4	LinJ.15.0660	310	P	S	104
2	MIL7	LinJ.15.0750	2279	P	L	760
2	MIL2	LinJ.15.0750	6919	P	S	2307
2	MIL2	LinJ.15.0810	1525	P	S	509
2	MIL7	LinJ.15.0810	1825	A	T	609
2	MIL6	LinJ.15.0830	2240	P	L	747
2	MIL4	LinJ.15.0830	6283	P	S	2095
2	MIL4	LinJ.15.0840	2719	G	S	907
2	MIL10	LinJ.15.0840	583	C	R	195
2	MIL5	LinJ.15.1420	722	A	V	241
2	MIL10	LinJ.15.1420	794	A	V	265
2	MIL1	LinJ.15.1550	53	S	F	18
2	MIL3	LinJ.15.1550	53	S	F	18
2	MIL1	LinJ.16.0120	544	E	K	182
2	MIL3	LinJ.16.0120	544	E	K	182
2	MIL2	LinJ.16.0290	1433	R	H	478
2	MIL9	LinJ.16.0290	3958	R	W	1320
2	MIL1	LinJ.16.0320	1552	G	R	518
2	MIL3	LinJ.16.0320	1552	G	R	518
2	MIL8	LinJ.16.0490	2446	D	N	816
2	MIL7	LinJ.16.0490	3469	R	C	1157
2	MIL2	LinJ.16.0520	1501	P	S	501
2	MIL8	LinJ.16.0520	1648	R	W	550
2	MIL8	LinJ.16.0520	3043	Q	*	1015
2	MIL7	LinJ.16.0570	1697	R	H	566
2	MIL8	LinJ.16.0570	683	G	D	228
2	MIL1	LinJ.16.0660	1096	A	T	366
2	MIL3	LinJ.16.0660	1096	A	T	366
2	MIL5	LinJ.16.0700	212	G	D	71
2	MIL2	LinJ.16.0700	745	P	S	249
2	MIL7	LinJ.16.0810	190	E	K	64
2	MIL5	LinJ.16.0810	281	G	D	94
2	MIL2	LinJ.16.0820	1973	S	F	658
2	MIL5	LinJ.16.0820	227	T	I	76
2	MIL6	LinJ.16.1240	1717	G	R	573
2	MIL8	LinJ.16.1240	766	V	I	256
2	MIL2	LinJ.16.1290	1535	G	D	512
2	MIL9	LinJ.16.1290	4963	L	F	1655
2	MIL7	LinJ.16.1400	1868	A	V	623
2	MIL8	LinJ.16.1400	2495	P	L	832
2	MIL1	LinJ.16.1430	371	W	*	124
2	MIL3	LinJ.16.1430	371	W	*	124
2	MIL9	LinJ.16.1550	2230	N	D	744
2	MIL6	LinJ.16.1550	6988	T	A	2330
2	MIL9	LinJ.16.1550	6988	T	A	2330
2	MIL6	LinJ.16.1660	1592	A	V	531
2	MIL4	LinJ.16.1660	907	E	K	303
2	MIL1	LinJ.16.1680	293	S	F	98
2	MIL3	LinJ.16.1680	293	S	F	98
2	MIL1	LinJ.16.1700	971	A	V	324
2	MIL3	LinJ.16.1700	971	A	V	324
2	MIL4	LinJ.16.1740	1103	T	M	368
2	MIL9	LinJ.16.1740	2747	G	D	916
2	MIL1	LinJ.17.0130	1237	A	T	413
2	MIL3	LinJ.17.0130	1237	A	T	413
2	MIL1	LinJ.17.0300	860	G	D	287
2	MIL3	LinJ.17.0300	860	G	D	287
2	MIL6	LinJ.17.0530	3172	E	K	1058
2	MIL5	LinJ.17.0530	493	P	S	165
2	MIL1	LinJ.17.0560	1342	A	T	448
2	MIL3	LinJ.17.0560	1342	A	T	448
2	MIL1	LinJ.17.0580	2257	A	T	753
2	MIL3	LinJ.17.0580	2257	A	T	753
2	MIL2	LinJ.17.0630	2108	T	M	703
2	MIL10	LinJ.17.0630	2989	FS	FS	997
2	MIL1	LinJ.17.0760	1294	A	T	432
2	MIL3	LinJ.17.0760	1294	A	T	432
2	MIL10	LinJ.17.0790	3022	P	S	1008
2	MIL4	LinJ.17.0790	3346	R	C	1116
2	MIL5	LinJ.17.1060	1212	W	*	404
2	MIL8	LinJ.17.1060	1558	D	N	520
2	MIL6	LinJ.17.1070	1579	L	F	527
2	MIL2	LinJ.17.1070	2231	R	K	744
2	MIL6	LinJ.17.1070	3173	S	F	1058
2	MIL10	LinJ.17.1340	1530	W	*	510
2	MIL6	LinJ.17.1340	358	A	T	120
2	MIL1	LinJ.18.0050	1304	R	H	435
2	MIL3	LinJ.18.0050	1304	R	H	435
2	MIL9	LinJ.18.0220	1015	P	S	339
2	MIL5	LinJ.18.0220	632	S	N	211
2	MIL5	LinJ.18.0220	703	G	S	235
2	MIL1	LinJ.18.0500	314	A	V	105
2	MIL3	LinJ.18.0500	314	A	V	105
2	MIL1	LinJ.18.0690	4	R	C	2
2	MIL3	LinJ.18.0690	4	R	C	2
2	MIL1	LinJ.18.0750	377	S	F	126
2	MIL3	LinJ.18.0750	377	S	F	126
2	MIL5	LinJ.18.0940	1495	A	T	499
2	MIL2	LinJ.18.0940	1681	P	S	561
2	MIL5	LinJ.18.1160	1031	C	Y	344
2	MIL7	LinJ.18.1160	1067	S	L	356
2	MIL9	LinJ.18.1220	1676	S	N	559
2	MIL6	LinJ.18.1220	2327	C	Y	776
2	MIL9	LinJ.18.1230	1412	S	N	471
2	MIL6	LinJ.18.1230	2063	C	Y	688
2	MIL10	LinJ.18.1240	1031	FS	FS	344
2	MIL4	LinJ.18.1240	691	H	Y	231
2	MIL1	LinJ.19.0060	221	S	F	74
2	MIL3	LinJ.19.0060	221	S	F	74
2	MIL1	LinJ.19.0060	421	H	Y	141
2	MIL3	LinJ.19.0060	421	H	Y	141
2	MIL1	LinJ.19.0070	1028	A	V	343
2	MIL3	LinJ.19.0070	1028	A	V	343
2	MIL1	LinJ.19.0070	392	T	I	131
2	MIL3	LinJ.19.0070	392	T	I	131
2	MIL5	LinJ.19.0240	2102	P	L	701
2	MIL6	LinJ.19.0240	364	A	T	122
2	MIL1	LinJ.19.0260	1585	A	T	529
2	MIL3	LinJ.19.0260	1585	A	T	529
2	MIL1	LinJ.19.0280	1880	R	K	627
2	MIL3	LinJ.19.0280	1880	R	K	627
2	MIL1	LinJ.19.0360	5161	A	T	1721
2	MIL3	LinJ.19.0360	5161	A	T	1721
2	MIL1	LinJ.19.0370	1855	E	K	619
2	MIL3	LinJ.19.0370	1855	E	K	619
2	MIL6	LinJ.19.0440	253	A	T	85
2	MIL8	LinJ.19.0440	634	E	K	212
2	MIL6	LinJ.19.0590	1097	C	Y	366
2	MIL8	LinJ.19.0590	1555	Q	*	519
2	MIL2	LinJ.19.0860	46	L	F	16
2	MIL10	LinJ.19.0860	4	T	A	2
2	MIL1	LinJ.19.1020	619	A	T	207
2	MIL3	LinJ.19.1020	619	A	T	207
2	MIL2	LinJ.19.1030	1174	R	C	392
2	MIL4	LinJ.19.1030	2645	S	F	882
2	MIL2	LinJ.19.1030	3617	P	L	1206
2	MIL6	LinJ.19.1060	1310	S	N	437
2	MIL9	LinJ.19.1060	295	E	K	99
2	MIL5	LinJ.19.1090	26	A	V	9
2	MIL7	LinJ.19.1090	560	R	H	187
2	MIL6	LinJ.19.1170	1705	E	K	569
2	MIL2	LinJ.19.1170	338	S	N	113
2	MIL1	LinJ.19.1450	280	D	N	94
2	MIL3	LinJ.19.1450	280	D	N	94
2	MIL2	LinJ.19.1550	1670	T	I	557
2	MIL8	LinJ.19.1550	2042	P	L	681
2	MIL5	LinJ.20.0100	1522	L	F	508
2	MIL7	LinJ.20.0100	2275	V	M	759
2	MIL1	LinJ.20.0200	2276	T	I	759
2	MIL3	LinJ.20.0200	2276	T	I	759
2	MIL1	LinJ.20.0230	82	R	C	28
2	MIL3	LinJ.20.0230	82	R	C	28
2	MIL7	LinJ.20.0630	1678	L	F	560
2	MIL5	LinJ.20.0630	307	E	K	103
2	MIL1	LinJ.20.0650	974	G	D	325
2	MIL3	LinJ.20.0650	974	G	D	325
2	MIL10	LinJ.20.0670	923	S	F	308
2	MIL9	LinJ.20.0670	988	A	T	330
2	MIL5	LinJ.20.0780	1253	G	E	418
2	MIL8	LinJ.20.0780	1763	P	L	588
2	MIL5	LinJ.20.0780	8278	E	K	2760
2	MIL5	LinJ.20.0860	1874	T	I	625
2	MIL6	LinJ.20.0860	2060	S	L	687
2	MIL6	LinJ.20.0860	25	R	W	9
2	MIL9	LinJ.20.0910	1430	A	V	477
2	MIL6	LinJ.20.0910	2344	P	S	782
2	MIL1	LinJ.20.0930	731	G	E	244
2	MIL3	LinJ.20.0930	731	G	E	244
2	MIL5	LinJ.20.0940	2990	S	F	997
2	MIL8	LinJ.20.0940	3719	S	F	1240
2	MIL4	LinJ.20.0970	4294	A	T	1432
2	MIL6	LinJ.20.0970	800	A	V	267
2	MIL4	LinJ.20.0970	9671	G	D	3224
2	MIL6	LinJ.20.1050	2033	A	V	678
2	MIL4	LinJ.20.1050	2380	R	C	794
2	MIL6	LinJ.20.1100	2755	P	S	919
2	MIL8	LinJ.20.1100	3649	Q	*	1217
2	MIL9	LinJ.20.1470	1852	A	T	618
2	MIL8	LinJ.20.1470	286	R	C	96
2	MIL10	LinJ.20.1550	50	W	*	17
2	MIL6	LinJ.20.1550	514	A	T	172
2	MIL9	LinJ.20.1570	3548	G	E	1183
2	MIL8	LinJ.20.1570	502	A	T	168
2	MIL1	LinJ.20.1730	605	S	L	202
2	MIL3	LinJ.20.1730	605	S	L	202
2	MIL1	LinJ.20.1740	1046	S	L	349
2	MIL3	LinJ.20.1740	1046	S	L	349
2	MIL1	LinJ.21.0030	908	G	D	303
2	MIL3	LinJ.21.0030	908	G	D	303
2	MIL7	LinJ.21.0050	313	L	F	105
2	MIL9	LinJ.21.0050	341	R	H	114
2	MIL1	LinJ.21.0100	808	G	R	270
2	MIL3	LinJ.21.0100	808	G	R	270
2	MIL5	LinJ.21.0240	1763	G	D	588
2	MIL8	LinJ.21.0240	1933	D	N	645
2	MIL4	LinJ.21.0490	871	P	S	291
2	MIL9	LinJ.21.0490	919	A	T	307
2	MIL10	LinJ.21.0530	1438	A	T	480
2	MIL6	LinJ.21.0530	2785	H	Y	929
2	MIL8	LinJ.21.0680	1733	P	L	578
2	MIL2	LinJ.21.0680	200	W	*	67
2	MIL1	LinJ.21.0980	490	E	K	164
2	MIL3	LinJ.21.0980	490	E	K	164
2	MIL2	LinJ.21.1060	2443	Q	*	815
2	MIL8	LinJ.21.1060	302	S	N	101
2	MIL1	LinJ.21.1200	3614	G	D	1205
2	MIL3	LinJ.21.1200	3614	G	D	1205
2	MIL8	LinJ.21.1220	1144	L	F	382
2	MIL5	LinJ.21.1220	4198	A	T	1400
2	MIL4	LinJ.21.1240	4412	P	L	1471
2	MIL9	LinJ.21.1240	5314	V	M	1772
2	MIL1	LinJ.21.1350	1199	T	M	400
2	MIL3	LinJ.21.1350	1199	T	M	400
2	MIL5	LinJ.21.1460	2146	Q	*	716
2	MIL4	LinJ.21.1460	2917	V	I	973
2	MIL7	LinJ.21.1480	2768	G	E	923
2	MIL4	LinJ.21.1480	814	A	T	272
2	MIL1	LinJ.21.1550	290	A	V	97
2	MIL3	LinJ.21.1550	290	A	V	97
2	MIL1	LinJ.21.1580	4105	P	S	1369
2	MIL3	LinJ.21.1580	4105	P	S	1369
2	MIL1	LinJ.21.1770	259	P	S	87
2	MIL3	LinJ.21.1770	259	P	S	87
2	MIL1	LinJ.21.1880	737	P	L	246
2	MIL3	LinJ.21.1880	737	P	L	246
2	MIL1	LinJ.21.1950	77	A	V	26
2	MIL3	LinJ.21.1950	77	A	V	26
2	MIL4	LinJ.22.0006	1229	R	H	410
2	MIL6	LinJ.22.0006	1586	R	H	529
2	MIL1	LinJ.22.0013	326	R	H	109
2	MIL3	LinJ.22.0013	326	R	H	109
2	MIL8	LinJ.22.0090	14	A	V	5
2	MIL2	LinJ.22.0090	2182	P	S	728
2	MIL2	LinJ.22.0240	1025	R	H	342
2	MIL10	LinJ.22.0240	889	P	S	297
2	MIL1	LinJ.22.0350	904	E	K	302
2	MIL3	LinJ.22.0350	904	E	K	302
2	MIL4	LinJ.22.0370	1801	G	R	601
2	MIL6	LinJ.22.0370	892	G	R	298
2	MIL4	LinJ.22.0530	398	G	D	133
2	MIL2	LinJ.22.0530	848	G	E	283
2	MIL6	LinJ.22.0670	1133	Q	P	378
2	MIL4	LinJ.22.0670	1228	A	S	410
2	MIL6	LinJ.22.0670	1402	P	S	468
2	MIL1	LinJ.22.0760	1852	E	K	618
2	MIL3	LinJ.22.0760	1852	E	K	618
2	MIL2	LinJ.22.0820	1600	P	S	534
2	MIL8	LinJ.22.0820	428	T	I	143
2	MIL1	LinJ.22.0890	227	G	D	76
2	MIL3	LinJ.22.0890	227	G	D	76
2	MIL2	LinJ.22.0920	3949	L	F	1317
2	MIL6	LinJ.22.0920	4996	P	S	1666
2	MIL4	LinJ.22.1060	604	R	C	202
2	MIL9	LinJ.22.1060	739	E	K	247
2	MIL1	LinJ.22.1150	1184	R	H	395
2	MIL3	LinJ.22.1150	1184	R	H	395
2	MIL1	LinJ.22.1160	1025	A	V	342
2	MIL3	LinJ.22.1160	1025	A	V	342
2	MIL1	LinJ.22.1300	352	G	R	118
2	MIL3	LinJ.22.1300	352	G	R	118
2	MIL1	LinJ.22.1440	2336	A	V	779
2	MIL3	LinJ.22.1440	2336	A	V	779
2	MIL8	LinJ.23.0010	1379	R	H	460
2	MIL4	LinJ.23.0010	1814	S	F	605
2	MIL1	LinJ.23.0090	902	A	V	301
2	MIL3	LinJ.23.0090	902	A	V	301
2	MIL1	LinJ.23.0180	1363	R	C	455
2	MIL3	LinJ.23.0180	1363	R	C	455
2	MIL1	LinJ.23.0200	794	A	V	265
2	MIL3	LinJ.23.0200	794	A	V	265
2	MIL8	LinJ.23.0240	2777	A	V	926
2	MIL1	LinJ.23.0240	3724	A	T	1242
2	MIL5	LinJ.23.0250	436	R	C	146
2	MIL2	LinJ.23.0250	55	G	R	19
2	MIL9	LinJ.23.0290	1840	R	C	614
2	MIL6	LinJ.23.0290	2098	G	S	700
2	MIL5	LinJ.23.0360	140	A	V	47
2	MIL9	LinJ.23.0360	268	P	S	90
2	MIL1	LinJ.23.0420	320	T	M	107
2	MIL3	LinJ.23.0420	320	T	M	107
2	MIL5	LinJ.23.0520	1534	A	T	512
2	MIL5	LinJ.23.0520	2548	E	K	850
2	MIL6	LinJ.23.0520	3547	A	T	1183
2	MIL5	LinJ.23.0610	1483	P	S	495
2	MIL9	LinJ.23.0610	2306	P	L	769
2	MIL1	LinJ.23.0630	556	L	F	186
2	MIL3	LinJ.23.0630	556	L	F	186
2	MIL5	LinJ.23.0730	1982	A	V	661
2	MIL7	LinJ.23.0730	994	L	F	332
2	MIL1	LinJ.23.0980	1351	A	T	451
2	MIL3	LinJ.23.0980	1351	A	T	451
2	MIL1	LinJ.23.1120	49	V	M	17
2	MIL3	LinJ.23.1120	49	V	M	17
2	MIL1	LinJ.23.1360	2827	A	T	943
2	MIL3	LinJ.23.1360	2827	A	T	943
2	MIL1	LinJ.23.1360	752	G	D	251
2	MIL3	LinJ.23.1360	752	G	D	251
2	MIL1	LinJ.23.1530	2186	S	F	729
2	MIL3	LinJ.23.1530	2186	S	F	729
2	MIL5	LinJ.23.1540	110	G	D	37
2	MIL2	LinJ.23.1540	3196	A	T	1066
2	MIL4	LinJ.23.1550	1886	R	K	629
2	MIL5	LinJ.23.1550	2014	G	S	672
2	MIL4	LinJ.23.1610	242	C	Y	81
2	MIL5	LinJ.23.1610	482	R	H	161
2	MIL1	LinJ.23.1720	152	A	V	51
2	MIL3	LinJ.23.1720	152	A	V	51
2	MIL1	LinJ.23.1720	3445	R	C	1149
2	MIL3	LinJ.23.1720	3445	R	C	1149
2	MIL8	LinJ.23.1810	1117	A	T	373
2	MIL6	LinJ.23.1810	479	G	E	160
2	MIL9	LinJ.23.1860	1043	P	L	348
2	MIL6	LinJ.23.1860	202	E	K	68
2	MIL5	LinJ.23.1910	485	R	H	162
2	MIL4	LinJ.23.1910	880	A	T	294
2	MIL2	LinJ.24.0180	1313	A	V	438
2	MIL4	LinJ.24.0180	394	R	C	132
2	MIL1	LinJ.24.0430	3902	P	L	1301
2	MIL3	LinJ.24.0430	3902	P	L	1301
2	MIL2	LinJ.24.0440	1343	R	H	448
2	MIL5	LinJ.24.0440	1687	D	N	563
2	MIL8	LinJ.24.0500	1094	C	Y	365
2	MIL8	LinJ.24.0500	1180	G	R	394
2	MIL6	LinJ.24.0500	2648	S	N	883
2	MIL6	LinJ.24.0750	1315	A	T	439
2	MIL5	LinJ.24.0750	1799	C	Y	600
2	MIL6	LinJ.24.0750	2447	S	N	816
2	MIL1	LinJ.24.0770	586	A	T	196
2	MIL3	LinJ.24.0770	586	A	T	196
2	MIL8	LinJ.24.0810	352	G	S	118
2	MIL2	LinJ.24.0810	439	L	F	147
2	MIL4	LinJ.24.0920	3466	G	R	1156
2	MIL2	LinJ.24.0920	552	M	I	184
2	MIL1	LinJ.24.0930	1327	A	T	443
2	MIL3	LinJ.24.0930	1327	A	T	443
2	MIL1	LinJ.24.1000	1919	G	E	640
2	MIL3	LinJ.24.1000	1919	G	E	640
2	MIL1	LinJ.24.1040	2036	G	D	679
2	MIL3	LinJ.24.1040	2036	G	D	679
2	MIL1	LinJ.24.1150	769	P	S	257
2	MIL3	LinJ.24.1150	769	P	S	257
2	MIL9	LinJ.24.1190	2221	D	N	741
2	MIL2	LinJ.24.1190	280	R	C	94
2	MIL9	LinJ.24.1200	1885	A	T	629
2	MIL6	LinJ.24.1200	2050	G	S	684
2	MIL9	LinJ.24.1200	3172	V	M	1058
2	MIL1	LinJ.24.1330	1522	P	S	508
2	MIL3	LinJ.24.1330	1522	P	S	508
2	MIL1	LinJ.24.1380	1828	G	S	610
2	MIL3	LinJ.24.1380	1828	G	S	610
2	MIL6	LinJ.24.1480	1489	G	R	497
2	MIL2	LinJ.24.1480	917	T	I	306
2	MIL1	LinJ.24.1550	344	R	Q	115
2	MIL3	LinJ.24.1550	344	R	Q	115
2	MIL1	LinJ.24.1840	125	R	H	42
2	MIL3	LinJ.24.1840	125	R	H	42
2	MIL1	LinJ.24.1860	220	Q	*	74
2	MIL3	LinJ.24.1860	220	Q	*	74
2	MIL1	LinJ.24.2090	2975	G	D	992
2	MIL3	LinJ.24.2090	2975	G	D	992
2	MIL5	LinJ.24.2270	1105	R	C	369
2	MIL4	LinJ.24.2270	3730	A	T	1244
2	MIL1	LinJ.24.2360	148	V	M	50
2	MIL3	LinJ.24.2360	148	V	M	50
2	MIL1	LinJ.24.2370	1648	G	R	550
2	MIL3	LinJ.24.2370	1648	G	R	550
2	MIL2	LinJ.25.0270	2509	D	N	837
2	MIL10	LinJ.25.0270	3223	A	T	1075
2	MIL6	LinJ.25.0350	964	FS	FS	322
2	MIL9	LinJ.25.0350	964	FS	FS	322
2	MIL8	LinJ.25.0480	1006	Q	*	336
2	MIL2	LinJ.25.0480	2342	S	F	781
2	MIL10	LinJ.25.0490	2819	P	L	940
2	MIL5	LinJ.25.0490	4408	R	C	1470
2	MIL4	LinJ.25.0560	1024	G	R	342
2	MIL9	LinJ.25.0560	520	P	S	174
2	MIL1	LinJ.25.0660	1105	A	T	369
2	MIL3	LinJ.25.0660	1105	A	T	369
2	MIL1	LinJ.25.0930	281	M	K	94
2	MIL3	LinJ.25.0930	281	M	K	94
2	MIL2	LinJ.25.0950	490	R	C	164
2	MIL10	LinJ.25.0950	793	R	G	265
2	MIL9	LinJ.25.1010	4075	L	F	1359
2	MIL5	LinJ.25.1010	9098	P	L	3033
2	MIL9	LinJ.25.1030	2156	G	D	719
2	MIL10	LinJ.25.1030	316	E	K	106
2	MIL10	LinJ.25.1030	889	E	K	297
2	MIL1	LinJ.25.1070	161	T	I	54
2	MIL3	LinJ.25.1070	161	T	I	54
2	MIL10	LinJ.25.1160	11	A	V	4
2	MIL5	LinJ.25.1160	1403	S	N	468
2	MIL1	LinJ.25.1630	6187	D	N	2063
2	MIL3	LinJ.25.1630	6187	D	N	2063
2	MIL5	LinJ.25.1660	1763	G	D	588
2	MIL10	LinJ.25.1660	869	P	L	290
2	MIL2	LinJ.25.1790	101	A	V	34
2	MIL5	LinJ.25.1790	281	S	N	94
2	MIL7	LinJ.25.2280	598	R	C	200
2	MIL5	LinJ.25.2280	737	T	I	246
2	MIL1	LinJ.25.2430	431	T	I	144
2	MIL3	LinJ.25.2430	431	T	I	144
2	MIL1	LinJ.25.2570	647	S	F	216
2	MIL3	LinJ.25.2570	647	S	F	216
2	MIL5	LinJ.26.0180	56	S	F	19
2	MIL2	LinJ.26.0180	712	G	S	238
2	MIL7	LinJ.26.0350	1619	A	V	540
2	MIL5	LinJ.26.0350	3787	P	S	1263
2	MIL1	LinJ.26.0380	769	P	S	257
2	MIL3	LinJ.26.0380	769	P	S	257
2	MIL1	LinJ.26.0570	247	R	C	83
2	MIL3	LinJ.26.0570	247	R	C	83
2	MIL4	LinJ.26.0700	5432	P	L	1811
2	MIL2	LinJ.26.0700	754	G	S	252
2	MIL9	LinJ.26.0740	1307	A	V	436
2	MIL6	LinJ.26.0740	427	P	S	143
2	MIL10	LinJ.26.0760	107	P	L	36
2	MIL8	LinJ.26.0760	145	T	P	49
2	MIL6	LinJ.26.0830	1859	A	V	620
2	MIL4	LinJ.26.0830	194	A	V	65
2	MIL1	LinJ.26.1060	3358	G	S	1120
2	MIL3	LinJ.26.1060	3358	G	S	1120
2	MIL1	LinJ.26.1230	1078	V	M	360
2	MIL3	LinJ.26.1230	1078	V	M	360
2	MIL9	LinJ.26.1490	1666	H	Y	556
2	MIL6	LinJ.26.1490	796	A	T	266
2	MIL1	LinJ.26.1520	607	A	T	203
2	MIL3	LinJ.26.1520	607	A	T	203
2	MIL2	LinJ.26.1580	686	A	V	229
2	MIL5	LinJ.26.1580	971	C	Y	324
2	MIL5	LinJ.26.1600	143	A	V	48
2	MIL2	LinJ.26.1600	355	P	S	119
2	MIL6	LinJ.26.1790	1960	V	M	654
2	MIL5	LinJ.26.1790	6208	P	S	2070
2	MIL1	LinJ.26.1810	1106	A	V	369
2	MIL3	LinJ.26.1810	1106	A	V	369
2	MIL2	LinJ.26.1830	1006	A	T	336
2	MIL8	LinJ.26.1830	457	R	C	153
2	MIL8	LinJ.26.1890	170	S	F	57
2	MIL5	LinJ.26.1890	1927	E	K	643
2	MIL1	LinJ.26.1900	139	G	R	47
2	MIL3	LinJ.26.1900	139	G	R	47
2	MIL6	LinJ.26.1960	2116	A	T	706
2	MIL8	LinJ.26.1960	926	A	V	309
2	MIL6	LinJ.26.2120	182	S	F	61
2	MIL8	LinJ.26.2120	5404	R	C	1802
2	MIL1	LinJ.26.2140	61	A	T	21
2	MIL3	LinJ.26.2140	61	A	T	21
2	MIL1	LinJ.26.2400	3524	G	D	1175
2	MIL3	LinJ.26.2400	3524	G	D	1175
2	MIL5	LinJ.26.2670	166	G	S	56
2	MIL6	LinJ.26.2670	236	A	V	79
2	MIL6	LinJ.26.2680	1003	G	R	335
2	MIL4	LinJ.26.2680	295	Q	*	99
2	MIL4	LinJ.26.2690	1607	G	D	536
2	MIL7	LinJ.26.2690	1756	G	S	586
2	MIL1	LinJ.27.0120	1231	P	S	411
2	MIL3	LinJ.27.0120	1231	P	S	411
2	MIL2	LinJ.27.0220	304	A	T	102
2	MIL9	LinJ.27.0220	319	Q	*	107
2	MIL9	LinJ.27.0310	509	A	V	170
2	MIL8	LinJ.27.0310	803	G	D	268
2	MIL1	LinJ.27.0320	1924	A	T	642
2	MIL3	LinJ.27.0320	1924	A	T	642
2	MIL9	LinJ.27.0370	1381	A	T	461
2	MIL7	LinJ.27.0370	175	D	N	59
2	MIL4	LinJ.27.0400	1306	V	I	436
2	MIL2	LinJ.27.0400	796	R	C	266
2	MIL1	LinJ.27.0470	941	C	Y	314
2	MIL3	LinJ.27.0470	941	C	Y	314
2	MIL9	LinJ.27.0530	1496	R	H	499
2	MIL5	LinJ.27.0530	668	G	D	223
2	MIL6	LinJ.27.0690	1544	P	L	515
2	MIL2	LinJ.27.0690	2270	S	L	757
2	MIL2	LinJ.27.0690	775	L	F	259
2	MIL10	LinJ.27.0770	1244	S	L	415
2	MIL4	LinJ.27.0770	644	P	L	215
2	MIL1	LinJ.27.0830	4117	G	S	1373
2	MIL3	LinJ.27.0830	4117	G	S	1373
2	MIL1	LinJ.27.0840	287	A	V	96
2	MIL3	LinJ.27.0840	287	A	V	96
2	MIL1	LinJ.27.0860	142	Q	*	48
2	MIL3	LinJ.27.0860	142	Q	*	48
2	MIL4	LinJ.27.0930	1136	A	V	379
2	MIL4	LinJ.27.0930	218	P	L	73
2	MIL7	LinJ.27.0930	235	Q	*	79
2	MIL2	LinJ.27.1040	1351	A	T	451
2	MIL4	LinJ.27.1040	86	A	V	29
2	MIL1	LinJ.27.1090	1781	G	D	594
2	MIL3	LinJ.27.1090	1781	G	D	594
2	MIL8	LinJ.27.1240	1696	D	N	566
2	MIL5	LinJ.27.1240	316	E	K	106
2	MIL8	LinJ.27.1280	1369	E	K	457
2	MIL7	LinJ.27.1280	805	D	N	269
2	MIL5	LinJ.27.1420	1972	V	I	658
2	MIL2	LinJ.27.1420	2024	A	V	675
2	MIL1	LinJ.27.1490	550	A	T	184
2	MIL3	LinJ.27.1490	550	A	T	184
2	MIL1	LinJ.27.1660	652	A	T	218
2	MIL3	LinJ.27.1660	652	A	T	218
2	MIL4	LinJ.27.1720	6086	G	D	2029
2	MIL7	LinJ.27.1720	6593	P	L	2198
2	MIL7	LinJ.27.1720	6662	P	L	2221
2	MIL10	LinJ.27.1740	1367	T	I	456
2	MIL4	LinJ.27.1740	4465	R	W	1489
2	MIL1	LinJ.27.1780	1534	P	S	512
2	MIL3	LinJ.27.1780	1534	P	S	512
2	MIL7	LinJ.27.1910	1198	R	C	400
2	MIL7	LinJ.27.1910	1217	A	V	406
2	MIL2	LinJ.27.1910	163	V	M	55
2	MIL10	LinJ.27.1990	1865	R	H	622
2	MIL2	LinJ.27.1990	973	A	T	325
2	MIL1	LinJ.27.2140	194	G	E	65
2	MIL3	LinJ.27.2140	194	G	E	65
2	MIL10	LinJ.27.2190	1259	T	I	420
2	MIL2	LinJ.27.2190	1265	S	F	422
2	MIL7	LinJ.27.2210	464	A	V	155
2	MIL6	LinJ.27.2210	766	G	S	256
2	MIL1	LinJ.27.2540	1010	A	V	337
2	MIL3	LinJ.27.2540	1010	A	V	337
2	MIL8	LinJ.27.2610	1072	V	I	358
2	MIL4	LinJ.27.2610	217	G	R	73
2	MIL4	LinJ.27.2610	2960	A	V	987
2	MIL4	LinJ.27.2610	297	M	I	99
2	MIL2	LinJ.27.2640	2545	P	S	849
2	MIL9	LinJ.27.2640	830	G	D	277
2	MIL1	LinJ.28.0340	257	G	D	86
2	MIL3	LinJ.28.0340	257	G	D	86
2	MIL9	LinJ.28.0620	1327	P	S	443
2	MIL4	LinJ.28.0620	1943	R	H	648
2	MIL10	LinJ.28.0650	1948	L	I	650
2	MIL2	LinJ.28.0650	4417	R	C	1473
2	MIL10	LinJ.28.0650	9860	P	L	3287
2	MIL10	LinJ.28.0730	340	FS	FS	114
2	MIL4	LinJ.28.0730	821	G	D	274
2	MIL4	LinJ.28.0920	122	A	V	41
2	MIL5	LinJ.28.0920	239	A	V	80
2	MIL7	LinJ.28.0930	1866	W	*	622
2	MIL9	LinJ.28.0930	781	G	S	261
2	MIL10	LinJ.28.1000	2375	A	V	792
2	MIL9	LinJ.28.1000	931	V	I	311
2	MIL5	LinJ.28.1030	2105	P	L	702
2	MIL2	LinJ.28.1030	2126	S	N	709
2	MIL2	LinJ.28.1030	73	V	M	25
2	MIL6	LinJ.28.1750	1822	A	T	608
2	MIL2	LinJ.28.1750	733	R	C	245
2	MIL9	LinJ.28.1810	1768	P	S	590
2	MIL5	LinJ.28.1810	2587	E	K	863
2	MIL9	LinJ.28.2140	1441	E	K	481
2	MIL4	LinJ.28.2140	178	R	C	60
2	MIL4	LinJ.28.2340	1183	A	T	395
2	MIL10	LinJ.28.2340	2149	E	K	717
2	MIL1	LinJ.28.2580	1078	G	R	360
2	MIL3	LinJ.28.2580	1078	G	R	360
2	MIL1	LinJ.28.2870	268	E	K	90
2	MIL3	LinJ.28.2870	268	E	K	90
2	MIL1	LinJ.29.0010	68	S	N	23
2	MIL3	LinJ.29.0010	68	S	N	23
2	MIL1	LinJ.29.0100	63	W	*	21
2	MIL3	LinJ.29.0100	63	W	*	21
2	MIL6	LinJ.29.0110	6368	S	F	2123
2	MIL6	LinJ.29.0110	701	V	E	234
2	MIL7	LinJ.29.0110	701	V	E	234
2	MIL6	LinJ.29.0110	794	L	R	265
2	MIL9	LinJ.29.0250	1292	S	F	431
2	MIL6	LinJ.29.0250	1367	P	L	456
2	MIL1	LinJ.29.0300	394	R	W	132
2	MIL3	LinJ.29.0300	394	R	W	132
2	MIL1	LinJ.29.0510	2015	A	V	672
2	MIL3	LinJ.29.0510	2015	A	V	672
2	MIL1	LinJ.29.0600	1339	E	K	447
2	MIL3	LinJ.29.0600	1339	E	K	447
2	MIL1	LinJ.29.0600	428	A	V	143
2	MIL3	LinJ.29.0600	428	A	V	143
2	MIL1	LinJ.29.0810	1055	P	L	352
2	MIL3	LinJ.29.0810	1055	P	L	352
2	MIL6	LinJ.29.0850	460	A	T	154
2	MIL9	LinJ.29.0850	865	R	*	289
2	MIL1	LinJ.29.0970	307	V	I	103
2	MIL3	LinJ.29.0970	307	V	I	103
2	MIL8	LinJ.29.1010	187	V	I	63
2	MIL9	LinJ.29.1010	961	D	N	321
2	MIL8	LinJ.29.1060	4549	V	M	1517
2	MIL10	LinJ.29.1060	661	D	N	221
2	MIL1	LinJ.29.1160	569	A	V	190
2	MIL3	LinJ.29.1160	569	A	V	190
2	MIL8	LinJ.29.1310	236	R	Q	79
2	MIL7	LinJ.29.1310	461	A	V	154
2	MIL1	LinJ.29.1340	3644	S	L	1215
2	MIL3	LinJ.29.1340	3644	S	L	1215
2	MIL1	LinJ.29.1370	5593	A	T	1865
2	MIL3	LinJ.29.1370	5593	A	T	1865
2	MIL1	LinJ.29.1570	34	A	T	12
2	MIL3	LinJ.29.1570	34	A	T	12
2	MIL7	LinJ.29.1720	1676	A	V	559
2	MIL6	LinJ.29.1720	2924	A	V	975
2	MIL6	LinJ.29.1720	586	P	S	196
2	MIL6	LinJ.29.1760	1082	P	L	361
2	MIL9	LinJ.29.1760	109	FS	FS	37
2	MIL4	LinJ.29.1980	1474	H	Y	492
2	MIL5	LinJ.29.1980	1562	R	H	521
2	MIL1	LinJ.29.2020	1201	G	R	401
2	MIL3	LinJ.29.2020	1201	G	R	401
2	MIL6	LinJ.29.2210	1270	R	W	424
2	MIL8	LinJ.29.2210	2872	V	M	958
2	MIL5	LinJ.29.2540	1630	R	C	544
2	MIL4	LinJ.29.2540	332	G	D	111
2	MIL1	LinJ.29.2620	478	H	Y	160
2	MIL3	LinJ.29.2620	478	H	Y	160
2	MIL1	LinJ.29.2960	238	G	S	80
2	MIL3	LinJ.29.2960	238	G	S	80
2	MIL1	LinJ.30.0060	572	R	Q	191
2	MIL3	LinJ.30.0060	572	R	Q	191
2	MIL6	LinJ.30.0570	53	G	E	18
2	MIL4	LinJ.30.0570	797	S	F	266
2	MIL1	LinJ.30.0600	223	A	T	75
2	MIL3	LinJ.30.0600	223	A	T	75
2	MIL4	LinJ.30.0980	1219	V	M	407
2	MIL7	LinJ.30.0980	247	R	C	83
2	MIL1	LinJ.30.1000	1853	P	L	618
2	MIL3	LinJ.30.1000	1853	P	L	618
2	MIL7	LinJ.30.1140	1057	G	S	353
2	MIL6	LinJ.30.1140	6332	A	V	2111
2	MIL1	LinJ.30.1180	1279	P	S	427
2	MIL3	LinJ.30.1180	1279	P	S	427
2	MIL8	LinJ.30.1380	3278	R	Q	1093
2	MIL9	LinJ.30.1380	818	G	E	273
2	MIL7	LinJ.30.1540	2066	A	V	689
2	MIL9	LinJ.30.1540	2771	C	Y	924
2	MIL8	LinJ.30.1580	4253	G	D	1418
2	MIL4	LinJ.30.1580	451	A	T	151
2	MIL5	LinJ.30.1620	1289	S	F	430
2	MIL9	LinJ.30.1620	1345	E	K	449
2	MIL9	LinJ.30.1700	2077	D	N	693
2	MIL5	LinJ.30.1700	2155	P	S	719
2	MIL1	LinJ.30.1960	928	P	S	310
2	MIL3	LinJ.30.1960	928	P	S	310
2	MIL8	LinJ.30.2150	2245	V	M	749
2	MIL5	LinJ.30.2150	2567	T	M	856
2	MIL5	LinJ.30.2230	304	P	S	102
2	MIL8	LinJ.30.2230	614	G	E	205
2	MIL6	LinJ.30.2290	1356	W	*	452
2	MIL4	LinJ.30.2290	1525	G	S	509
2	MIL10	LinJ.30.2470	1423	G	S	475
2	MIL9	LinJ.30.2470	1513	H	Y	505
2	MIL1	LinJ.30.2520	2932	V	M	978
2	MIL3	LinJ.30.2520	2932	V	M	978
2	MIL1	LinJ.30.2580	310	V	M	104
2	MIL3	LinJ.30.2580	310	V	M	104
2	MIL7	LinJ.30.2590	1477	E	K	493
2	MIL4	LinJ.30.2590	1694	R	H	565
2	MIL2	LinJ.30.2700	413	T	I	138
2	MIL7	LinJ.30.2700	901	A	T	301
2	MIL2	LinJ.30.3030	1022	A	V	341
2	MIL9	LinJ.30.3030	1838	T	I	613
2	MIL5	LinJ.30.3080	1051	V	M	351
2	MIL7	LinJ.30.3080	772	V	I	258
2	MIL4	LinJ.30.3170	103	A	T	35
2	MIL10	LinJ.30.3170	1174	V	M	392
2	MIL6	LinJ.30.3290	1631	P	L	544
2	MIL5	LinJ.30.3290	760	A	T	254
2	MIL5	LinJ.30.3470	691	V	I	231
2	MIL9	LinJ.30.3470	73	P	S	25
2	MIL4	LinJ.30.3550	205	P	S	69
2	MIL8	LinJ.30.3550	634	P	S	212
2	MIL4	LinJ.31.0040	1630	H	Y	544
2	MIL2	LinJ.31.0040	784	V	M	262
2	MIL9	LinJ.31.0080	2629	E	K	877
2	MIL10	LinJ.31.0080	2843	T	M	948
2	MIL4	LinJ.31.0180	380	P	L	127
2	MIL10	LinJ.31.0180	776	A	V	259
2	MIL1	LinJ.31.0380	971	T	M	324
2	MIL3	LinJ.31.0380	971	T	M	324
2	MIL5	LinJ.31.0390	1628	T	I	543
2	MIL9	LinJ.31.0390	934	P	S	312
2	MIL1	LinJ.31.0520	245	A	V	82
2	MIL3	LinJ.31.0520	245	A	V	82
2	MIL1	LinJ.31.0550	445	E	K	149
2	MIL3	LinJ.31.0550	445	E	K	149
2	MIL5	LinJ.31.0630	1219	P	S	407
2	MIL6	LinJ.31.0630	989	P	L	330
2	MIL1	LinJ.31.0640	98	P	L	33
2	MIL3	LinJ.31.0640	98	P	L	33
2	MIL4	LinJ.31.0700	2869	L	F	957
2	MIL10	LinJ.31.0700	706	P	S	236
2	MIL9	LinJ.31.0740	241	P	S	81
2	MIL5	LinJ.31.0740	280	L	F	94
2	MIL1	LinJ.31.0760	293	A	V	98
2	MIL3	LinJ.31.0760	293	A	V	98
2	MIL7	LinJ.31.0980	1916	T	I	639
2	MIL9	LinJ.31.0980	2092	D	N	698
2	MIL10	LinJ.31.1030	2638	A	T	880
2	MIL4	LinJ.31.1030	457	R	C	153
2	MIL4	LinJ.31.1040	1484	P	L	495
2	MIL9	LinJ.31.1040	500	C	Y	167
2	MIL10	LinJ.31.1080	215	P	L	72
2	MIL5	LinJ.31.1080	475	Q	*	159
2	MIL10	LinJ.31.1080	88	R	C	30
2	MIL1	LinJ.31.1110	601	Q	*	201
2	MIL3	LinJ.31.1110	601	Q	*	201
2	MIL9	LinJ.31.1220	263	S	L	88
2	MIL5	LinJ.31.1220	360	M	I	120
2	MIL1	LinJ.31.1250	38	S	N	13
2	MIL3	LinJ.31.1250	38	S	N	13
2	MIL4	LinJ.31.1300	2854	L	F	952
2	MIL9	LinJ.31.1300	3403	G	S	1135
2	MIL4	LinJ.31.1300	3797	G	D	1266
2	MIL8	LinJ.31.1340	1720	E	K	574
2	MIL5	LinJ.31.1340	6439	G	R	2147
2	MIL13	LinJ.31.1400	1589	G	V	530
2	MIL4	LinJ.31.1400	2177	G	D	726
2	MIL9	LinJ.31.1430	1472	R	H	491
2	MIL8	LinJ.31.1430	407	A	V	136
2	MIL9	LinJ.31.1430	974	A	V	325
2	MIL1	LinJ.31.1450	2111	A	V	704
2	MIL3	LinJ.31.1450	2111	A	V	704
2	MIL4	LinJ.31.1510	2594	G	D	865
2	MIL5	LinJ.31.1510	4655	C	Y	1552
2	MIL6	LinJ.31.1570	119	P	L	40
2	MIL2	LinJ.31.1570	245	S	F	82
2	MIL1	LinJ.31.1630	2161	L	F	721
2	MIL3	LinJ.31.1630	2161	L	F	721
2	MIL1	LinJ.31.1640	244	G	S	82
2	MIL3	LinJ.31.1640	244	G	S	82
2	MIL7	LinJ.31.1710	1079	A	V	360
2	MIL8	LinJ.31.1710	2704	L	F	902
2	MIL5	LinJ.31.1790	190	V	I	64
2	MIL9	LinJ.31.1790	373	P	S	125
2	MIL9	LinJ.31.1790	881	A	V	294
2	MIL8	LinJ.31.1860	503	A	V	168
2	MIL2	LinJ.31.1860	872	T	I	291
2	MIL1	LinJ.31.1920	182	S	F	61
2	MIL3	LinJ.31.1920	182	S	F	61
2	MIL1	LinJ.31.1980	188	S	F	63
2	MIL3	LinJ.31.1980	188	S	F	63
2	MIL5	LinJ.31.1990	665	A	V	222
2	MIL1	LinJ.31.1990	671	A	V	224
2	MIL1	LinJ.31.2030	3332	A	V	1111
2	MIL3	LinJ.31.2030	3332	A	V	1111
2	MIL2	LinJ.31.2100	1112	A	V	371
2	MIL5	LinJ.31.2100	1190	S	L	397
2	MIL1	LinJ.31.2110	148	P	S	50
2	MIL3	LinJ.31.2110	148	P	S	50
2	MIL9	LinJ.31.2260	169	P	S	57
2	MIL7	LinJ.31.2260	424	P	S	142
2	MIL1	LinJ.31.2270	1430	A	V	477
2	MIL3	LinJ.31.2270	1430	A	V	477
2	MIL1	LinJ.31.2330	778	Q	*	260
2	MIL3	LinJ.31.2330	778	Q	*	260
2	MIL1	LinJ.31.2450	343	R	*	115
2	MIL3	LinJ.31.2450	343	R	*	115
2	MIL3	LinJ.31.2460	1579	P	S	527
2	MIL9	LinJ.31.2460	2002	P	S	668
2	MIL10	LinJ.31.2480	382	V	I	128
2	MIL5	LinJ.31.2480	515	A	V	172
2	MIL1	LinJ.31.2540	493	D	N	165
2	MIL3	LinJ.31.2540	493	D	N	165
2	MIL1	LinJ.31.2660	1712	P	L	571
2	MIL3	LinJ.31.2660	1712	P	L	571
2	MIL2	LinJ.31.2690	359	P	L	120
2	MIL9	LinJ.31.2690	622	R	C	208
2	MIL3	LinJ.31.2820	685	L	F	229
2	MIL8	LinJ.31.2820	690	N	K	230
2	MIL1	LinJ.31.2840	1117	E	K	373
2	MIL3	LinJ.31.2840	1117	E	K	373
2	MIL1	LinJ.31.2900	86	P	L	29
2	MIL3	LinJ.31.2900	86	P	L	29
2	MIL1	LinJ.31.2930	1688	A	V	563
2	MIL3	LinJ.31.2930	1688	A	V	563
2	MIL4	LinJ.31.3000	560	A	V	187
2	MIL2	LinJ.31.3000	752	S	F	251
2	MIL2	LinJ.31.3000	773	T	I	258
2	MIL1	LinJ.31.3020	25	A	T	9
2	MIL3	LinJ.31.3020	25	A	T	9
2	MIL1	LinJ.31.3110	1211	S	F	404
2	MIL3	LinJ.31.3110	1211	S	F	404
2	MIL7	LinJ.31.3130	1253	P	L	418
2	MIL5	LinJ.31.3130	352	R	C	118
2	MIL5	LinJ.31.3140	4445	A	V	1482
2	MIL2	LinJ.31.3140	5125	G	S	1709
2	MIL1	LinJ.31.3260	760	P	S	254
2	MIL3	LinJ.31.3260	760	P	S	254
2	MIL9	LinJ.31.3270	32	R	K	11
2	MIL5	LinJ.31.3270	664	R	C	222
2	MIL9	LinJ.31.3310	1412	S	L	471
2	MIL5	LinJ.31.3310	613	A	T	205
2	MIL2	LinJ.32.0150	1176	M	I	392
2	MIL7	LinJ.32.0150	920	P	L	307
2	MIL1	LinJ.32.0210	274	R	C	92
2	MIL3	LinJ.32.0210	274	R	C	92
2	MIL8	LinJ.32.0320	2207	A	V	736
2	MIL6	LinJ.32.0320	4499	A	V	1500
2	MIL9	LinJ.32.0480	1819	E	K	607
2	MIL4	LinJ.32.0480	2053	P	S	685
2	MIL8	LinJ.32.0540	623	C	Y	208
2	MIL4	LinJ.32.0540	749	R	Q	250
2	MIL6	LinJ.32.0710	265	V	I	89
2	MIL5	LinJ.32.0710	2888	A	V	963
2	MIL1	LinJ.32.0720	279	M	I	93
2	MIL3	LinJ.32.0720	279	M	I	93
2	MIL10	LinJ.32.0780	41	C	F	14
2	MIL5	LinJ.32.0780	464	A	V	155
2	MIL1	LinJ.32.0790	155	G	D	52
2	MIL3	LinJ.32.0790	155	G	D	52
2	MIL4	LinJ.32.0810	3205	E	K	1069
2	MIL2	LinJ.32.0810	628	P	S	210
2	MIL9	LinJ.32.0840	2642	P	L	881
2	MIL5	LinJ.32.0840	835	P	S	279
2	MIL1	LinJ.32.0890	979	E	K	327
2	MIL3	LinJ.32.0890	979	E	K	327
2	MIL1	LinJ.32.0910	1264	D	N	422
2	MIL3	LinJ.32.0910	1264	D	N	422
2	MIL6	LinJ.32.0970	1376	R	H	459
2	MIL9	LinJ.32.0970	307	R	W	103
2	MIL8	LinJ.32.1020	2318	S	N	773
2	MIL5	LinJ.32.1020	724	R	*	242
2	MIL5	LinJ.32.1070	1193	A	V	398
2	MIL7	LinJ.32.1070	1193	A	V	398
2	MIL6	LinJ.32.1240	1231	P	S	411
2	MIL5	LinJ.32.1240	8	S	F	3
2	MIL1	LinJ.32.1320	1076	G	D	359
2	MIL3	LinJ.32.1320	1076	G	D	359
2	MIL5	LinJ.32.1350	1421	A	V	474
2	MIL5	LinJ.32.1350	566	T	I	189
2	MIL7	LinJ.32.1350	796	G	R	266
2	MIL8	LinJ.32.1490	1447	L	F	483
2	MIL5	LinJ.32.1490	631	G	R	211
2	MIL8	LinJ.32.1510	43	P	S	15
2	MIL6	LinJ.32.1510	9	W	*	3
2	MIL1	LinJ.32.1570	1691	A	V	564
2	MIL3	LinJ.32.1570	1691	A	V	564
2	MIL5	LinJ.32.1590	1819	A	T	607
2	MIL2	LinJ.32.1590	2080	P	S	694
2	MIL9	LinJ.32.1600	1316	R	Q	439
2	MIL6	LinJ.32.1600	892	A	T	298
2	MIL6	LinJ.32.1710	230	T	I	77
2	MIL7	LinJ.32.1710	377	P	L	126
2	MIL10	LinJ.32.1810	284	P	L	95
2	MIL6	LinJ.32.1810	499	A	T	167
2	MIL5	LinJ.32.1850	1327	E	K	443
2	MIL4	LinJ.32.1850	748	Q	*	250
2	MIL9	LinJ.32.1960	1531	V	I	511
2	MIL9	LinJ.32.1960	1631	G	D	544
2	MIL5	LinJ.32.1960	496	L	F	166
2	MIL1	LinJ.32.2250	1246	P	S	416
2	MIL3	LinJ.32.2250	1246	P	S	416
2	MIL5	LinJ.32.2320	3	M	I	1
2	MIL2	LinJ.32.2320	985	E	K	329
2	MIL5	LinJ.32.2330	169	D	N	57
2	MIL4	LinJ.32.2330	454	V	I	152
2	MIL1	LinJ.32.2380	2288	T	I	763
2	MIL3	LinJ.32.2380	2288	T	I	763
2	MIL6	LinJ.32.2490	778	A	T	260
2	MIL7	LinJ.32.2490	86	S	L	29
2	MIL6	LinJ.32.2500	1296	W	*	432
2	MIL7	LinJ.32.2500	278	S	F	93
2	MIL4	LinJ.32.2520	2012	S	N	671
2	MIL9	LinJ.32.2520	370	A	T	124
2	MIL6	LinJ.32.2580	1021	V	I	341
2	MIL8	LinJ.32.2580	1162	G	S	388
2	MIL9	LinJ.32.2620	25	D	N	9
2	MIL10	LinJ.32.2620	89	S	F	30
2	MIL10	LinJ.32.2660	1004	P	L	335
2	MIL6	LinJ.32.2660	1483	E	K	495
2	MIL6	LinJ.32.2660	1591	P	S	531
2	MIL1	LinJ.32.2670	824	A	V	275
2	MIL3	LinJ.32.2670	824	A	V	275
2	MIL1	LinJ.32.2680	40	R	C	14
2	MIL3	LinJ.32.2680	40	R	C	14
2	MIL6	LinJ.32.2720	1276	V	F	426
2	MIL6	LinJ.32.2720	1280	G	D	427
2	MIL2	LinJ.32.2720	886	E	K	296
2	MIL1	LinJ.32.2860	10	H	Y	4
2	MIL3	LinJ.32.2860	10	H	Y	4
2	MIL1	LinJ.32.2900	1789	P	S	597
2	MIL3	LinJ.32.2900	1789	P	S	597
2	MIL1	LinJ.32.2940	2893	P	S	965
2	MIL3	LinJ.32.2940	2893	P	S	965
2	MIL7	LinJ.32.3130	325	L	F	109
2	MIL6	LinJ.32.3130	347	T	I	116
2	MIL1	LinJ.32.3210	926	C	Y	309
2	MIL3	LinJ.32.3210	926	C	Y	309
2	MIL1	LinJ.32.3250	2779	V	M	927
2	MIL3	LinJ.32.3250	2779	V	M	927
2	MIL1	LinJ.32.3250	682	A	T	228
2	MIL3	LinJ.32.3250	682	A	T	228
2	MIL7	LinJ.32.3400	1808	S	N	603
2	MIL6	LinJ.32.3400	1850	A	V	617
2	MIL6	LinJ.32.3400	3091	E	K	1031
2	MIL7	LinJ.32.3400	913	P	S	305
2	MIL9	LinJ.32.3440	3583	L	F	1195
2	MIL4	LinJ.32.3440	454	L	F	152
2	MIL1	LinJ.32.3450	2449	G	S	817
2	MIL3	LinJ.32.3450	2449	G	S	817
2	MIL6	LinJ.32.3840	2326	G	R	776
2	MIL6	LinJ.32.3840	773	A	V	258
2	MIL5	LinJ.32.3840	881	A	V	294
2	MIL6	LinJ.32.4010	1621	V	M	541
2	MIL8	LinJ.32.4010	493	A	T	165
2	MIL5	LinJ.32.4060	704	S	L	235
2	MIL7	LinJ.32.4060	806	T	I	269
2	MIL7	LinJ.32.4060	860	G	E	287
2	MIL1	LinJ.33.0320	670	R	W	224
2	MIL3	LinJ.33.0320	670	R	W	224
2	MIL1	LinJ.33.0440	2989	R	C	997
2	MIL3	LinJ.33.0440	2989	R	C	997
2	MIL7	LinJ.33.0490	1183	A	T	395
2	MIL4	LinJ.33.0490	562	P	S	188
2	MIL9	LinJ.33.0540	139	P	S	47
2	MIL7	LinJ.33.0540	4378	D	N	1460
2	MIL4	LinJ.33.0700	2798	R	K	933
2	MIL8	LinJ.33.0700	358	Q	*	120
2	MIL8	LinJ.33.0720	1988	R	H	663
2	MIL7	LinJ.33.0720	79	L	F	27
2	MIL5	LinJ.33.0730	508	A	T	170
2	MIL6	LinJ.33.0730	901	G	S	301
2	MIL6	LinJ.33.0840	2957	G	D	986
2	MIL6	LinJ.33.0840	4081	D	N	1361
2	MIL5	LinJ.33.0840	4222	V	M	1408
2	MIL1	LinJ.33.0970	1369	L	F	457
2	MIL3	LinJ.33.0970	1369	L	F	457
2	MIL6	LinJ.33.1060	1879	H	Y	627
2	MIL7	LinJ.33.1060	1984	P	S	662
2	MIL8	LinJ.33.1070	2519	S	F	840
2	MIL5	LinJ.33.1070	2830	P	S	944
2	MIL1	LinJ.33.1140	1283	P	L	428
2	MIL3	LinJ.33.1140	1283	P	L	428
2	MIL1	LinJ.33.1260	898	A	T	300
2	MIL3	LinJ.33.1260	898	A	T	300
2	MIL1	LinJ.33.1320	226	A	T	76
2	MIL3	LinJ.33.1320	226	A	T	76
2	MIL8	LinJ.33.1390	1468	R	C	490
2	MIL13	LinJ.33.1390	763	A	T	255
2	MIL6	LinJ.33.1490	104	A	V	35
2	MIL7	LinJ.33.1490	4277	A	V	1426
2	MIL1	LinJ.33.1790	1196	R	H	399
2	MIL3	LinJ.33.1790	1196	R	H	399
2	MIL1	LinJ.33.1810	893	S	N	298
2	MIL3	LinJ.33.1810	893	S	N	298
2	MIL7	LinJ.33.2140	1249	A	T	417
2	MIL7	LinJ.33.2140	1318	P	S	440
2	MIL7	LinJ.33.2140	199	FS	FS	67
2	MIL9	LinJ.33.2140	199	FS	FS	67
2	MIL1	LinJ.33.2380	1099	A	T	367
2	MIL3	LinJ.33.2380	1099	A	T	367
2	MIL6	LinJ.33.2730	1754	R	Q	585
2	MIL5	LinJ.33.2730	2360	A	V	787
2	MIL8	LinJ.33.2810	1366	R	C	456
2	MIL6	LinJ.33.2810	2990	S	F	997
2	MIL8	LinJ.33.2820	1829	A	V	610
2	MIL4	LinJ.33.2820	19	V	M	7
2	MIL6	LinJ.33.2890	1396	A	T	466
2	MIL4	LinJ.33.2890	1471	G	R	491
2	MIL6	LinJ.33.2890	2942	A	V	981
2	MIL1	LinJ.33.3220	167	G	D	56
2	MIL3	LinJ.33.3220	167	G	D	56
2	MIL1	LinJ.33.3260	997	G	R	333
2	MIL3	LinJ.33.3260	997	G	R	333
2	MIL2	LinJ.34.0040	1658	S	F	553
2	MIL6	LinJ.34.0040	782	S	F	261
2	MIL5	LinJ.34.0180	466	E	K	156
2	MIL10	LinJ.34.0180	580	A	T	194
2	MIL1	LinJ.34.0200	1147	Q	*	383
2	MIL3	LinJ.34.0200	1147	Q	*	383
2	MIL8	LinJ.34.0610	338	S	N	113
2	MIL10	LinJ.34.0610	3620	G	D	1207
2	MIL5	LinJ.34.0690	2180	A	V	727
2	MIL8	LinJ.34.0690	292	H	Y	98
2	MIL9	LinJ.34.1370	1444	A	T	482
2	MIL8	LinJ.34.1370	3434	R	H	1145
2	MIL7	LinJ.34.1380	1028	G	D	343
2	MIL5	LinJ.34.1380	4246	H	Y	1416
2	MIL5	LinJ.34.1470	1172	A	V	391
2	MIL10	LinJ.34.1470	2881	E	K	961
2	MIL1	LinJ.34.1610	529	Q	*	177
2	MIL3	LinJ.34.1610	529	Q	*	177
2	MIL5	LinJ.34.1930	398	P	L	133
2	MIL4	LinJ.34.1930	463	E	K	155
2	MIL9	LinJ.34.1940	1114	P	S	372
2	MIL8	LinJ.34.1940	4067	R	H	1356
2	MIL7	LinJ.34.2420	632	R	H	211
2	MIL4	LinJ.34.2420	706	R	C	236
2	MIL2	LinJ.34.2510	1559	A	V	520
2	MIL6	LinJ.34.2510	23	S	L	8
2	MIL5	LinJ.34.2710	697	D	N	233
2	MIL4	LinJ.34.2710	907	G	S	303
2	MIL1	LinJ.34.2890	505	G	S	169
2	MIL3	LinJ.34.2890	505	G	S	169
2	MIL6	LinJ.34.3560	134	P	L	45
2	MIL5	LinJ.34.3560	781	V	M	261
2	MIL1	LinJ.34.3710	1183	V	M	395
2	MIL3	LinJ.34.3710	1183	V	M	395
2	MIL1	LinJ.34.3750	5454	W	*	1818
2	MIL3	LinJ.34.3750	5454	W	*	1818
2	MIL6	LinJ.34.3790	1246	P	S	416
2	MIL4	LinJ.34.3790	1909	R	C	637
2	MIL4	LinJ.34.3940	212	A	V	71
2	MIL5	LinJ.34.3940	3937	D	N	1313
2	MIL6	LinJ.34.3990	131	A	V	44
2	MIL6	LinJ.34.3990	1763	A	V	588
2	MIL8	LinJ.34.3990	9595	E	K	3199
2	MIL6	LinJ.34.4330	1289	P	L	430
2	MIL8	LinJ.34.4330	520	P	S	174
2	MIL5	LinJ.34.4340	244	A	T	82
2	MIL9	LinJ.34.4340	334	A	T	112
2	MIL1	LinJ.34.4360	785	T	I	262
2	MIL3	LinJ.34.4360	785	T	I	262
2	MIL6	LinJ.35.0170	161	G	D	54
2	MIL5	LinJ.35.0170	398	S	N	133
2	MIL8	LinJ.35.0200	1606	D	N	536
2	MIL4	LinJ.35.0200	1984	E	K	662
2	MIL4	LinJ.35.0200	2182	V	M	728
2	MIL1	LinJ.35.0250	923	G	E	308
2	MIL3	LinJ.35.0250	923	G	E	308
2	MIL14	LinJ.35.0460	578	FS	FS	193
2	MIL2	LinJ.35.0460	95	T	I	32
2	MIL4	LinJ.35.0470	151	A	T	51
2	MIL3	LinJ.35.0470	491	FS	FS	164
2	MIL1	LinJ.35.0660	224	R	K	75
2	MIL3	LinJ.35.0660	224	R	K	75
2	MIL8	LinJ.35.0750	2752	H	Y	918
2	MIL4	LinJ.35.0750	787	V	M	263
2	MIL1	LinJ.35.0980	649	D	N	217
2	MIL3	LinJ.35.0980	649	D	N	217
2	MIL7	LinJ.35.1010	1771	A	T	591
2	MIL2	LinJ.35.1010	977	G	E	326
2	MIL1	LinJ.35.1210	2020	G	S	674
2	MIL3	LinJ.35.1210	2020	G	S	674
2	MIL1	LinJ.35.1210	224	G	E	75
2	MIL3	LinJ.35.1210	224	G	E	75
2	MIL2	LinJ.35.1560	2236	G	S	746
2	MIL6	LinJ.35.1560	4328	R	H	1443
2	MIL6	LinJ.35.1610	1039	A	T	347
2	MIL7	LinJ.35.1610	685	P	S	229
2	MIL7	LinJ.35.1620	2440	P	S	814
2	MIL7	LinJ.35.1620	3148	R	W	1050
2	MIL6	LinJ.35.1620	5671	A	T	1891
2	MIL1	LinJ.35.1970	1269	W	*	423
2	MIL3	LinJ.35.1970	1269	W	*	423
2	MIL7	LinJ.35.2110	1205	A	V	402
2	MIL4	LinJ.35.2110	1943	S	F	648
2	MIL9	LinJ.35.2220	1214	S	L	405
2	MIL5	LinJ.35.2220	17	S	F	6
2	MIL1	LinJ.35.2300	2824	V	I	942
2	MIL3	LinJ.35.2300	2824	V	I	942
2	MIL1	LinJ.35.2390	17	S	N	6
2	MIL3	LinJ.35.2390	17	S	N	6
2	MIL9	LinJ.35.2500	1784	S	F	595
2	MIL9	LinJ.35.2500	3551	A	V	1184
2	MIL6	LinJ.35.2500	5428	G	S	1810
2	MIL1	LinJ.35.2610	64	A	T	22
2	MIL3	LinJ.35.2610	64	A	T	22
2	MIL9	LinJ.35.2680	1142	P	L	381
2	MIL6	LinJ.35.2680	1561	A	T	521
2	MIL4	LinJ.35.3070	1271	T	I	424
2	MIL8	LinJ.35.3070	43	P	S	15
2	MIL4	LinJ.35.3220	3514	R	*	1172
2	MIL9	LinJ.35.3220	4122	W	*	1374
2	MIL1	LinJ.35.3270	410	A	V	137
2	MIL3	LinJ.35.3270	410	A	V	137
2	MIL1	LinJ.35.3710	995	P	L	332
2	MIL3	LinJ.35.3710	995	P	L	332
2	MIL2	LinJ.35.3800	2125	A	T	709
2	MIL6	LinJ.35.3800	887	G	D	296
2	MIL1	LinJ.35.4000	4982	G	D	1661
2	MIL3	LinJ.35.4000	4982	G	D	1661
2	MIL10	LinJ.35.4030	1472	S	L	491
2	MIL6	LinJ.35.4030	1706	P	L	569
2	MIL4	LinJ.35.4110	2150	A	V	717
2	MIL6	LinJ.35.4110	3032	T	I	1011
2	MIL9	LinJ.35.4430	3290	T	I	1097
2	MIL4	LinJ.35.4430	4516	E	K	1506
2	MIL1	LinJ.35.4810	361	V	M	121
2	MIL3	LinJ.35.4810	361	V	M	121
2	MIL1	LinJ.35.4990	298	E	K	100
2	MIL3	LinJ.35.4990	298	E	K	100
2	MIL1	LinJ.35.5000	878	R	H	293
2	MIL3	LinJ.35.5000	878	R	H	293
2	MIL1	LinJ.35.5190	610	G	R	204
2	MIL3	LinJ.35.5190	610	G	R	204
2	MIL10	LinJ.35.5220	1043	A	V	348
2	MIL4	LinJ.35.5220	536	P	L	179
2	MIL5	LinJ.35.5340	2210	P	L	737
2	MIL10	LinJ.35.5340	2252	P	L	751
2	MIL8	LinJ.36.0150	1319	P	L	440
2	MIL2	LinJ.36.0150	941	G	D	314
2	MIL2	LinJ.36.0380	1018	A	T	340
2	MIL8	LinJ.36.0380	151	L	F	51
2	MIL10	LinJ.36.0430	233	G	D	78
2	MIL8	LinJ.36.0430	686	P	L	229
2	MIL4	LinJ.36.0500	449	A	V	150
2	MIL9	LinJ.36.0500	962	A	V	321
2	MIL1	LinJ.36.0720	397	G	S	133
2	MIL3	LinJ.36.0720	397	G	S	133
2	MIL2	LinJ.36.0930	2807	T	M	936
2	MIL9	LinJ.36.0930	898	Q	*	300
2	MIL2	LinJ.36.0960	1733	T	I	578
2	MIL5	LinJ.36.0960	2156	S	F	719
2	MIL2	LinJ.36.0960	2369	T	I	790
2	MIL8	LinJ.36.1030	160	E	K	54
2	MIL7	LinJ.36.1030	208	A	T	70
2	MIL7	LinJ.36.1070	175	D	N	59
2	MIL9	LinJ.36.1070	317	A	V	106
2	MIL1	LinJ.36.1170	440	R	Q	147
2	MIL3	LinJ.36.1170	440	R	Q	147
2	MIL1	LinJ.36.1210	2692	E	K	898
2	MIL3	LinJ.36.1210	2692	E	K	898
2	MIL1	LinJ.36.1290	1043	R	K	348
2	MIL3	LinJ.36.1290	1043	R	K	348
2	MIL1	LinJ.36.1290	1419	W	*	473
2	MIL3	LinJ.36.1290	1419	W	*	473
2	MIL1	LinJ.36.1390	1114	E	K	372
2	MIL3	LinJ.36.1390	1114	E	K	372
2	MIL9	LinJ.36.1440	1429	A	T	477
2	MIL8	LinJ.36.1440	1510	R	W	504
2	MIL8	LinJ.36.1480	145	R	W	49
2	MIL5	LinJ.36.1480	1520	A	V	507
2	MIL9	LinJ.36.1550	2194	A	T	732
2	MIL4	LinJ.36.1550	931	P	S	311
2	MIL9	LinJ.36.1600	1624	P	S	542
2	MIL2	LinJ.36.1600	2794	A	T	932
2	MIL1	LinJ.36.1620	1318	R	C	440
2	MIL3	LinJ.36.1620	1318	R	C	440
2	MIL1	LinJ.36.1880	247	R	C	83
2	MIL3	LinJ.36.1880	247	R	C	83
2	MIL1	LinJ.36.1910	1577	P	L	526
2	MIL3	LinJ.36.1910	1577	P	L	526
2	MIL1	LinJ.36.1940	373	P	S	125
2	MIL3	LinJ.36.1940	373	P	S	125
2	MIL9	LinJ.36.2260	1117	D	N	373
2	MIL7	LinJ.36.2260	241	A	T	81
2	MIL1	LinJ.36.2510	200	G	D	67
2	MIL3	LinJ.36.2510	200	G	D	67
2	MIL1	LinJ.36.2520	200	G	D	67
2	MIL3	LinJ.36.2520	200	G	D	67
2	MIL9	LinJ.36.2800	26	C	Y	9
2	MIL6	LinJ.36.2800	968	G	E	323
2	MIL10	LinJ.36.3030	2357	S	L	786
2	MIL2	LinJ.36.3030	3394	A	T	1132
2	MIL2	LinJ.36.3030	4076	G	D	1359
2	MIL7	LinJ.36.3130	113	A	V	38
2	MIL2	LinJ.36.3130	262	E	K	88
2	MIL7	LinJ.36.3240	244	P	S	82
2	MIL10	LinJ.36.3240	769	P	S	257
2	MIL4	LinJ.36.3720	1009	R	C	337
2	MIL9	LinJ.36.3720	1129	A	T	377
2	MIL10	LinJ.36.3830	1187	R	Q	396
2	MIL4	LinJ.36.3830	1445	T	I	482
2	MIL1	LinJ.36.4120	3732	W	*	1244
2	MIL3	LinJ.36.4120	3732	W	*	1244
2	MIL2	LinJ.36.4230	3323	S	F	1108
2	MIL7	LinJ.36.4230	3356	S	N	1119
2	MIL7	LinJ.36.4230	4046	G	D	1349
2	MIL1	LinJ.36.4250	709	A	T	237
2	MIL3	LinJ.36.4250	709	A	T	237
2	MIL1	LinJ.36.4350	284	G	E	95
2	MIL3	LinJ.36.4350	284	G	E	95
2	MIL6	LinJ.36.4360	1577	A	V	526
2	MIL9	LinJ.36.4360	992	G	D	331
2	MIL8	LinJ.36.4470	827	R	H	276
2	MIL6	LinJ.36.4470	971	A	V	324
2	MIL1	LinJ.36.4520	157	V	M	53
2	MIL3	LinJ.36.4520	157	V	M	53
2	MIL4	LinJ.36.4530	2726	W	*	909
2	MIL9	LinJ.36.4530	4393	P	S	1465
2	MIL7	LinJ.36.4540	1733	S	N	578
2	MIL2	LinJ.36.4540	194	A	V	65
2	MIL2	LinJ.36.4770	1730	A	V	577
2	MIL8	LinJ.36.4770	2440	P	S	814
2	MIL1	LinJ.36.4800	919	A	T	307
2	MIL3	LinJ.36.4800	919	A	T	307
2	MIL7	LinJ.36.4870	1186	V	M	396
2	MIL9	LinJ.36.4870	1474	R	C	492
2	MIL9	LinJ.36.4920	2090	A	V	697
2	MIL8	LinJ.36.4920	2263	A	T	755
2	MIL6	LinJ.36.4950	1304	R	Q	435
2	MIL9	LinJ.36.4950	1372	H	Y	458
2	MIL9	LinJ.36.4950	2413	E	K	805
2	MIL9	LinJ.36.4950	3890	G	E	1297
2	MIL9	LinJ.36.4950	595	A	T	199
2	MIL1	LinJ.36.5030	421	G	S	141
2	MIL3	LinJ.36.5030	421	G	S	141
2	MIL9	LinJ.36.5070	1414	E	K	472
2	MIL9	LinJ.36.5070	2876	S	F	959
2	MIL8	LinJ.36.5070	3566	G	D	1189
2	MIL1	LinJ.36.5150	1967	A	V	656
2	MIL3	LinJ.36.5150	1967	A	V	656
2	MIL1	LinJ.36.5190	1886	S	F	629
2	MIL3	LinJ.36.5190	1886	S	F	629
2	MIL1	LinJ.36.5470	2282	A	V	761
2	MIL3	LinJ.36.5470	2282	A	V	761
2	MIL1	LinJ.36.5480	5006	T	M	1669
2	MIL3	LinJ.36.5480	5006	T	M	1669
2	MIL4	LinJ.36.5520	520	R	W	174
2	MIL8	LinJ.36.5520	530	A	V	177
2	MIL1	LinJ.36.5790	181	Q	*	61
2	MIL3	LinJ.36.5790	181	Q	*	61
2	MIL6	LinJ.36.5850	440	G	E	147
2	MIL4	LinJ.36.5850	883	L	F	295
2	MIL7	LinJ.36.5870	1615	H	Y	539
2	MIL5	LinJ.36.5870	1655	R	Q	552
2	MIL5	LinJ.36.5870	1916	G	D	639
2	MIL6	LinJ.36.6010	4537	A	T	1513
2	MIL10	LinJ.36.6010	4672	E	K	1558
2	MIL9	LinJ.36.6050	2308	A	T	770
2	MIL2	LinJ.36.6050	4493	G	E	1498
2	MIL2	LinJ.36.6150	176	S	F	59
2	MIL7	LinJ.36.6150	3824	T	I	1275
2	MIL9	LinJ.36.6230	142	V	I	48
2	MIL4	LinJ.36.6230	422	A	V	141
2	MIL1	LinJ.36.6410	415	P	S	139
2	MIL3	LinJ.36.6410	415	P	S	139
2	MIL6	LinJ.36.6430	1244	P	L	415
2	MIL7	LinJ.36.6430	383	A	V	128
2	MIL10	LinJ.36.6460	3119	T	I	1040
2	MIL7	LinJ.36.6460	3149	A	V	1050
2	MIL1	LinJ.36.6530	98	P	L	33
2	MIL3	LinJ.36.6530	98	P	L	33
2	MIL8	LinJ.36.6600	8129	A	V	2710
2	MIL6	LinJ.36.6600	8260	V	M	2754
2	MIL1	LinJ.36.6690	617	A	V	206
2	MIL3	LinJ.36.6690	617	A	V	206
2	MIL1	LinJ.36.6770	1547	A	V	516
2	MIL3	LinJ.36.6770	1547	A	V	516
2	MIL1	LinJ.36.6810	1322	A	V	441
2	MIL3	LinJ.36.6810	1322	A	V	441
2	MIL1	LinJ.36.6880	491	A	V	164
2	MIL3	LinJ.36.6880	491	A	V	164
2	MIL6	LinJ.36.7040	1801	H	Y	601
2	MIL8	LinJ.36.7040	3115	G	R	1039
2	MIL1	LinJ.36.7300	982	R	C	328
2	MIL3	LinJ.36.7300	982	R	C	328
2	MIL4	LinJ.36.7360	349	Q	*	117
2	MIL9	LinJ.36.7360	46	P	S	16
3	MIL4	LinJ.01.0210	1891	E	K	631
3	MIL5	LinJ.01.0210	2073	W	*	691
3	MIL8	LinJ.01.0210	817	G	R	273
3	MIL2	LinJ.02.0100	10229	G	E	3410
3	MIL2	LinJ.02.0100	12554	A	V	4185
3	MIL9	LinJ.02.0100	13324	T	P	4442
3	MIL2	LinJ.02.0100	1858	A	T	620
3	MIL5	LinJ.02.0100	3778	A	T	1260
3	MIL9	LinJ.02.0100	7975	P	S	2659
3	MIL2	LinJ.03.0080	1045	P	S	349
3	MIL1	LinJ.03.0080	592	G	R	198
3	MIL3	LinJ.03.0080	592	G	R	198
3	MIL5	LinJ.03.0100	1414	Q	*	472
3	MIL2	LinJ.03.0100	1736	A	V	579
3	MIL2	LinJ.03.0100	206	W	*	69
3	MIL6	LinJ.03.0100	2242	E	K	748
3	MIL2	LinJ.03.0230	289	R	W	97
3	MIL1	LinJ.03.0230	434	G	E	145
3	MIL3	LinJ.03.0230	434	G	E	145
3	MIL4	LinJ.03.0440	2000	A	V	667
3	MIL5	LinJ.03.0440	517	R	C	173
3	MIL2	LinJ.03.0440	698	T	M	233
3	MIL6	LinJ.03.0470	1028	A	V	343
3	MIL6	LinJ.03.0470	308	P	L	103
3	MIL1	LinJ.03.0470	557	R	Q	186
3	MIL3	LinJ.03.0470	557	R	Q	186
3	MIL1	LinJ.03.0970	20	A	V	7
3	MIL3	LinJ.03.0970	20	A	V	7
3	MIL5	LinJ.03.0970	413	G	E	138
3	MIL6	LinJ.04.0620	410	C	Y	137
3	MIL1	LinJ.04.0620	524	S	N	175
3	MIL3	LinJ.04.0620	524	S	N	175
3	MIL1	LinJ.05.0040	1362	M	I	454
3	MIL3	LinJ.05.0040	1362	M	I	454
3	MIL16	LinJ.05.0040	886	L	V	296
3	MIL1	LinJ.05.0150	1118	S	L	373
3	MIL3	LinJ.05.0150	1118	S	L	373
3	MIL6	LinJ.05.0150	124	A	T	42
3	MIL1	LinJ.05.0150	725	S	F	242
3	MIL3	LinJ.05.0150	725	S	F	242
3	MIL4	LinJ.05.0460	4	G	S	2
3	MIL1	LinJ.05.0460	691	G	S	231
3	MIL3	LinJ.05.0460	691	G	S	231
3	MIL1	LinJ.05.0460	800	R	H	267
3	MIL3	LinJ.05.0460	800	R	H	267
3	MIL1	LinJ.05.0510	1042	V	M	348
3	MIL3	LinJ.05.0510	1042	V	M	348
3	MIL10	LinJ.05.0510	860	R	H	287
3	MIL6	LinJ.05.0640	2182	A	T	728
3	MIL5	LinJ.05.0640	2591	G	D	864
3	MIL4	LinJ.05.0640	4045	A	T	1349
3	MIL2	LinJ.05.0760	1253	G	D	418
3	MIL1	LinJ.05.0760	3707	A	V	1236
3	MIL3	LinJ.05.0760	3707	A	V	1236
3	MIL1	LinJ.05.0760	499	P	S	167
3	MIL3	LinJ.05.0760	499	P	S	167
3	MIL4	LinJ.05.0840	1399	G	S	467
3	MIL10	LinJ.05.0840	2510	R	Q	837
3	MIL5	LinJ.05.0840	4144	A	T	1382
3	MIL1	LinJ.05.0890	1768	L	F	590
3	MIL3	LinJ.05.0890	1768	L	F	590
3	MIL4	LinJ.05.0890	2398	P	S	800
3	MIL1	LinJ.05.0890	2660	R	K	887
3	MIL3	LinJ.05.0890	2660	R	K	887
3	MIL5	LinJ.05.0940	1597	P	S	533
3	MIL1	LinJ.05.0940	2485	P	S	829
3	MIL3	LinJ.05.0940	2485	P	S	829
3	MIL4	LinJ.05.1170	1291	P	S	431
3	MIL1	LinJ.05.1170	817	P	S	273
3	MIL3	LinJ.05.1170	817	P	S	273
3	MIL6	LinJ.06.0490	1990	P	S	664
3	MIL2	LinJ.06.0490	2101	A	T	701
3	MIL8	LinJ.06.0490	626	G	D	209
3	MIL9	LinJ.06.0540	3292	H	Y	1098
3	MIL6	LinJ.06.0540	3734	T	I	1245
3	MIL8	LinJ.06.0540	5122	A	T	1708
3	MIL1	LinJ.06.0990	272	S	F	91
3	MIL3	LinJ.06.0990	272	S	F	91
3	MIL6	LinJ.06.0990	551	A	V	184
3	MIL9	LinJ.07.0990	2342	R	H	781
3	MIL8	LinJ.07.0990	4667	G	D	1556
3	MIL5	LinJ.07.0990	578	T	I	193
3	MIL1	LinJ.08.0410	2830	A	T	944
3	MIL3	LinJ.08.0410	2830	A	T	944
3	MIL5	LinJ.08.0410	3227	S	L	1076
3	MIL10	LinJ.08.0430	2018	P	L	673
3	MIL2	LinJ.08.0430	2677	A	T	893
3	MIL2	LinJ.08.0430	2998	L	F	1000
3	MIL5	LinJ.08.0430	5467	Q	*	1823
3	MIL4	LinJ.08.0840	1208	T	I	403
3	MIL9	LinJ.08.0840	1621	A	T	541
3	MIL7	LinJ.08.0840	2290	A	T	764
3	MIL1	LinJ.09.0320	449	A	V	150
3	MIL3	LinJ.09.0320	449	A	V	150
3	MIL6	LinJ.09.0320	850	P	S	284
3	MIL6	LinJ.09.0750	856	G	R	286
3	MIL1	LinJ.09.0750	938	A	V	313
3	MIL3	LinJ.09.0750	938	A	V	313
3	MIL1	LinJ.10.0880	1868	G	E	623
3	MIL3	LinJ.10.0880	1868	G	E	623
3	MIL2	LinJ.10.0880	4093	R	C	1365
3	MIL1	LinJ.10.0880	838	A	T	280
3	MIL3	LinJ.10.0880	838	A	T	280
3	MIL6	LinJ.10.1240	1015	E	K	339
3	MIL8	LinJ.10.1240	1022	R	Q	341
3	MIL7	LinJ.10.1240	1366	D	N	456
3	MIL8	LinJ.10.1240	149	G	D	50
3	MIL7	LinJ.11.0380	2842	H	Y	948
3	MIL1	LinJ.11.0380	433	P	S	145
3	MIL3	LinJ.11.0380	433	P	S	145
3	MIL8	LinJ.11.0510	1166	S	N	389
3	MIL6	LinJ.11.0510	182	S	F	61
3	MIL5	LinJ.11.0510	2527	D	N	843
3	MIL6	LinJ.11.0510	3163	P	S	1055
3	MIL2	LinJ.11.0860	2629	G	S	877
3	MIL8	LinJ.11.0860	3394	G	S	1132
3	MIL5	LinJ.11.0860	4661	G	D	1554
3	MIL8	LinJ.11.1020	238	E	K	80
3	MIL5	LinJ.11.1020	4465	G	R	1489
3	MIL6	LinJ.11.1020	730	P	S	244
3	MIL1	LinJ.11.1040	1676	P	L	559
3	MIL3	LinJ.11.1040	1676	P	L	559
3	MIL6	LinJ.11.1040	1891	P	S	631
3	MIL6	LinJ.11.1240	3106	V	I	1036
3	MIL7	LinJ.11.1240	3106	V	I	1036
3	MIL10	LinJ.11.1240	3106	V	I	1036
3	MIL6	LinJ.11.1240	5480	T	I	1827
3	MIL10	LinJ.12.0140	1112	P	L	371
3	MIL1	LinJ.12.0140	1994	G	E	665
3	MIL3	LinJ.12.0140	1994	G	E	665
3	MIL1	LinJ.12.0180	461	G	E	154
3	MIL3	LinJ.12.0180	461	G	E	154
3	MIL9	LinJ.12.0180	50	G	D	17
3	MIL6	LinJ.12.0540	1360	A	T	454
3	MIL1	LinJ.12.0540	4006	A	T	1336
3	MIL3	LinJ.12.0540	4006	A	T	1336
3	MIL6	LinJ.12.0540	5739	M	I	1913
3	MIL1	LinJ.12.0750	1753	D	N	585
3	MIL3	LinJ.12.0750	1753	D	N	585
3	MIL6	LinJ.12.0750	2363	G	E	788
3	MIL5	LinJ.13.0200	1195	V	M	399
3	MIL8	LinJ.13.0200	1414	G	R	472
3	MIL7	LinJ.13.0200	77	T	I	26
3	MIL8	LinJ.13.0320	2803	D	N	935
3	MIL6	LinJ.13.0320	4060	E	K	1354
3	MIL5	LinJ.13.0320	4651	G	S	1551
3	MIL2	LinJ.13.0340	2461	R	C	821
3	MIL7	LinJ.13.0340	3964	A	T	1322
3	MIL6	LinJ.13.0340	5185	G	R	1729
3	MIL9	LinJ.13.0640	376	E	K	126
3	MIL1	LinJ.13.0640	544	E	K	182
3	MIL3	LinJ.13.0640	544	E	K	182
3	MIL7	LinJ.13.0700	64	R	W	22
3	MIL1	LinJ.13.0700	7238	G	E	2413
3	MIL3	LinJ.13.0700	7238	G	E	2413
3	MIL9	LinJ.13.0740	173	G	E	58
3	MIL5	LinJ.13.0740	2396	R	H	799
3	MIL6	LinJ.13.0740	451	T	A	151
3	MIL9	LinJ.13.0740	451	T	A	151
3	MIL4	LinJ.13.0940	1465	A	T	489
3	MIL1	LinJ.13.0940	392	G	E	131
3	MIL3	LinJ.13.0940	392	G	E	131
3	MIL1	LinJ.13.1010	1231	A	T	411
3	MIL3	LinJ.13.1010	1231	A	T	411
3	MIL10	LinJ.13.1010	265	V	I	89
3	MIL5	LinJ.13.1240	1528	A	T	510
3	MIL8	LinJ.13.1240	2783	S	F	928
3	MIL6	LinJ.13.1240	443	G	E	148
3	MIL10	LinJ.13.1290	140	G	E	47
3	MIL8	LinJ.13.1290	422	S	L	141
3	MIL9	LinJ.13.1290	562	V	M	188
3	MIL4	LinJ.13.1360	112	V	I	38
3	MIL5	LinJ.13.1360	817	D	N	273
3	MIL2	LinJ.13.1360	919	E	K	307
3	MIL6	LinJ.13.1520	1406	S	N	469
3	MIL2	LinJ.13.1520	6775	E	K	2259
3	MIL10	LinJ.13.1520	7631	R	Q	2544
3	MIL1	LinJ.14.0360	1636	Q	*	546
3	MIL3	LinJ.14.0360	1636	Q	*	546
3	MIL6	LinJ.14.0360	1981	A	T	661
3	MIL8	LinJ.14.0890	1675	L	F	559
3	MIL6	LinJ.14.0890	457	R	C	153
3	MIL2	LinJ.14.0890	741	W	*	247
3	MIL2	LinJ.14.0980	1429	R	C	477
3	MIL1	LinJ.14.0980	4463	T	I	1488
3	MIL3	LinJ.14.0980	4463	T	I	1488
3	MIL1	LinJ.14.1130	6103	Q	*	2035
3	MIL3	LinJ.14.1130	6103	Q	*	2035
3	MIL4	LinJ.14.1130	6271	V	I	2091
3	MIL1	LinJ.15.0340	2050	E	K	684
3	MIL3	LinJ.15.0340	2050	E	K	684
3	MIL4	LinJ.15.0340	357	W	*	119
3	MIL10	LinJ.15.0680	1079	FS	FS	360
3	MIL7	LinJ.15.0680	1973	T	I	658
3	MIL4	LinJ.15.0680	847	D	N	283
3	MIL10	LinJ.15.1310	2534	A	V	845
3	MIL1	LinJ.15.1310	260	S	F	87
3	MIL3	LinJ.15.1310	260	S	F	87
3	MIL1	LinJ.16.0960	1169	S	F	390
3	MIL3	LinJ.16.0960	1169	S	F	390
3	MIL8	LinJ.16.0960	45	W	*	15
3	MIL1	LinJ.16.1110	40	R	W	14
3	MIL3	LinJ.16.1110	40	R	W	14
3	MIL8	LinJ.16.1110	823	E	K	275
3	MIL5	LinJ.17.0380	1400	P	L	467
3	MIL1	LinJ.17.0380	3040	A	T	1014
3	MIL3	LinJ.17.0380	3040	A	T	1014
3	MIL2	LinJ.18.0340	1132	G	S	378
3	MIL1	LinJ.18.0340	630	M	I	210
3	MIL3	LinJ.18.0340	630	M	I	210
3	MIL8	LinJ.19.0130	1600	A	T	534
3	MIL10	LinJ.19.0130	700	A	P	234
3	MIL5	LinJ.19.0130	704	P	L	235
3	MIL1	LinJ.19.0320	1858	E	K	620
3	MIL3	LinJ.19.0320	1858	E	K	620
3	MIL8	LinJ.19.0320	500	G	D	167
3	MIL8	LinJ.19.0510	2654	A	V	885
3	MIL5	LinJ.19.0510	3349	A	T	1117
3	MIL5	LinJ.19.0510	425	P	L	142
3	MIL2	LinJ.19.0510	4445	P	L	1482
3	MIL4	LinJ.19.0580	1301	S	F	434
3	MIL6	LinJ.19.0580	437	S	F	146
3	MIL4	LinJ.19.0580	698	A	V	233
3	MIL8	LinJ.19.0580	8738	A	V	2913
3	MIL5	LinJ.19.0700	1198	H	Y	400
3	MIL2	LinJ.19.0700	5006	A	V	1669
3	MIL6	LinJ.19.0700	509	G	D	170
3	MIL4	LinJ.19.1280	605	A	V	202
3	MIL1	LinJ.19.1280	808	A	T	270
3	MIL3	LinJ.19.1280	808	A	T	270
3	MIL1	LinJ.19.1290	1369	E	K	457
3	MIL3	LinJ.19.1290	1369	E	K	457
3	MIL8	LinJ.19.1290	2123	A	V	708
3	MIL1	LinJ.19.1300	2284	A	T	762
3	MIL3	LinJ.19.1300	2284	A	T	762
3	MIL8	LinJ.19.1300	2327	W	*	776
3	MIL1	LinJ.19.1370	2045	G	D	682
3	MIL3	LinJ.19.1370	2045	G	D	682
3	MIL4	LinJ.19.1370	430	R	*	144
3	MIL5	LinJ.19.1670	1199	T	M	400
3	MIL8	LinJ.19.1670	149	G	E	50
3	MIL4	LinJ.19.1670	952	L	F	318
3	MIL5	LinJ.20.0430	2804	W	*	935
3	MIL1	LinJ.20.0430	3538	G	R	1180
3	MIL3	LinJ.20.0430	3538	G	R	1180
3	MIL1	LinJ.20.0660	1558	G	R	520
3	MIL3	LinJ.20.0660	1558	G	R	520
3	MIL6	LinJ.20.0660	470	A	V	157
3	MIL9	LinJ.20.1080	1823	A	V	608
3	MIL5	LinJ.20.1080	3227	S	F	1076
3	MIL10	LinJ.20.1080	3914	P	L	1305
3	MIL1	LinJ.20.1140	1462	G	R	488
3	MIL3	LinJ.20.1140	1462	G	R	488
3	MIL6	LinJ.20.1140	7682	S	F	2561
3	MIL2	LinJ.20.1280	3134	A	V	1045
3	MIL10	LinJ.20.1280	4540	P	S	1514
3	MIL9	LinJ.20.1280	67	L	F	23
3	MIL7	LinJ.20.1650	218	A	V	73
3	MIL8	LinJ.20.1650	2356	G	S	786
3	MIL4	LinJ.20.1650	625	L	F	209
3	MIL10	LinJ.20.1770	1330	E	K	444
3	MIL5	LinJ.20.1770	1703	R	H	568
3	MIL6	LinJ.20.1770	1924	V	M	642
3	MIL1	LinJ.21.1100	3490	V	I	1164
3	MIL3	LinJ.21.1100	3490	V	I	1164
3	MIL5	LinJ.21.1100	3811	E	K	1271
3	MIL1	LinJ.21.1750	314	A	V	105
3	MIL3	LinJ.21.1750	314	A	V	105
3	MIL9	LinJ.21.1750	3155	A	V	1052
3	MIL9	LinJ.21.1750	4202	P	L	1401
3	MIL8	LinJ.21.1780	1931	K	T	644
3	MIL8	LinJ.21.1780	2201	R	H	734
3	MIL5	LinJ.21.1780	2822	T	I	941
3	MIL9	LinJ.21.1780	2827	Q	*	943
3	MIL9	LinJ.21.1780	908	A	V	303
3	MIL1	LinJ.21.2140	17	R	H	6
3	MIL3	LinJ.21.2140	17	R	H	6
3	MIL7	LinJ.21.2140	449	P	L	150
3	MIL1	LinJ.22.0290	1903	D	N	635
3	MIL3	LinJ.22.0290	1903	D	N	635
3	MIL2	LinJ.22.0290	335	T	I	112
3	MIL4	LinJ.22.0400	1426	G	R	476
3	MIL2	LinJ.22.0400	1510	G	R	504
3	MIL5	LinJ.22.0400	673	V	I	225
3	MIL1	LinJ.22.0510	17	S	F	6
3	MIL3	LinJ.22.0510	17	S	F	6
3	MIL2	LinJ.22.0510	3664	Q	*	1222
3	MIL9	LinJ.22.0570	1214	G	D	405
3	MIL1	LinJ.22.0570	1235	G	E	412
3	MIL3	LinJ.22.0570	1235	G	E	412
3	MIL5	LinJ.22.0640	1424	A	V	475
3	MIL1	LinJ.22.0640	2080	A	T	694
3	MIL10	LinJ.22.0640	2254	P	S	752
3	MIL4	LinJ.22.0660	1711	G	S	571
3	MIL2	LinJ.22.0660	2653	V	I	885
3	MIL6	LinJ.22.0660	4676	A	V	1559
3	MIL4	LinJ.22.0660	494	A	V	165
3	MIL1	LinJ.22.0970	1367	A	V	456
3	MIL3	LinJ.22.0970	1367	A	V	456
3	MIL2	LinJ.22.0970	2119	H	Y	707
3	MIL5	LinJ.23.0170	1060	V	I	354
3	MIL1	LinJ.23.0170	1097	A	V	366
3	MIL3	LinJ.23.0170	1097	A	V	366
3	MIL4	LinJ.23.0350	230	A	V	77
3	MIL5	LinJ.23.0350	538	L	F	180
3	MIL1	LinJ.23.0350	586	Q	*	196
3	MIL6	LinJ.23.0600	1900	A	T	634
3	MIL8	LinJ.23.0600	23	T	I	8
3	MIL4	LinJ.23.0600	2432	A	V	811
3	MIL6	LinJ.23.0600	3145	E	K	1049
3	MIL1	LinJ.23.0650	343	P	S	115
3	MIL3	LinJ.23.0650	343	P	S	115
3	MIL6	LinJ.23.0650	994	V	I	332
3	MIL1	LinJ.23.0710	2170	D	N	724
3	MIL3	LinJ.23.0710	2170	D	N	724
3	MIL7	LinJ.23.0710	2786	A	V	929
3	MIL5	LinJ.23.0890	1279	L	F	427
3	MIL1	LinJ.23.0890	1619	G	D	540
3	MIL3	LinJ.23.0890	1619	G	D	540
3	MIL7	LinJ.23.1130	1186	R	W	396
3	MIL1	LinJ.23.1130	1565	R	Q	522
3	MIL3	LinJ.23.1130	1565	R	Q	522
3	MIL10	LinJ.23.1560	595	A	T	199
3	MIL1	LinJ.23.1560	827	S	L	276
3	MIL3	LinJ.23.1560	827	S	L	276
3	MIL1	LinJ.23.1620	328	L	F	110
3	MIL3	LinJ.23.1620	328	L	F	110
3	MIL6	LinJ.23.1620	802	D	N	268
3	MIL5	LinJ.23.1640	1741	L	F	581
3	MIL8	LinJ.23.1640	4573	E	K	1525
3	MIL6	LinJ.23.1640	5432	G	E	1811
3	MIL8	LinJ.23.1700	476	A	V	159
3	MIL1	LinJ.23.1700	508	P	S	170
3	MIL3	LinJ.23.1700	508	P	S	170
3	MIL10	LinJ.23.1710	1657	V	I	553
3	MIL5	LinJ.23.1710	169	E	K	57
3	MIL8	LinJ.23.1710	818	G	E	273
3	MIL8	LinJ.24.0240	1435	A	T	479
3	MIL1	LinJ.24.0240	1808	R	H	603
3	MIL3	LinJ.24.0240	1808	R	H	603
3	MIL1	LinJ.24.0270	1708	G	S	570
3	MIL3	LinJ.24.0270	1708	G	S	570
3	MIL7	LinJ.24.0270	859	D	N	287
3	MIL1	LinJ.24.0550	1231	H	Y	411
3	MIL3	LinJ.24.0550	1231	H	Y	411
3	MIL6	LinJ.24.0550	551	G	D	184
3	MIL1	LinJ.24.0610	1009	E	K	337
3	MIL3	LinJ.24.0610	1009	E	K	337
3	MIL7	LinJ.24.0610	2495	C	Y	832
3	MIL7	LinJ.24.1790	1503	W	*	501
3	MIL9	LinJ.24.1790	565	V	I	189
3	MIL5	LinJ.24.1790	89	S	F	30
3	MIL8	LinJ.24.2210	1115	T	I	372
3	MIL7	LinJ.24.2210	119	T	I	40
3	MIL8	LinJ.24.2210	1322	S	F	441
3	MIL5	LinJ.24.2210	2800	R	W	934
3	MIL2	LinJ.25.0790	371	P	L	124
3	MIL1	LinJ.25.0790	499	P	S	167
3	MIL3	LinJ.25.0790	499	P	S	167
3	MIL8	LinJ.25.1480	1508	T	I	503
3	MIL1	LinJ.25.1480	609	W	*	203
3	MIL3	LinJ.25.1480	609	W	*	203
3	MIL2	LinJ.25.2080	1655	R	K	552
3	MIL1	LinJ.25.2080	3011	R	Q	1004
3	MIL3	LinJ.25.2080	3011	R	Q	1004
3	MIL9	LinJ.26.0510	1538	S	N	513
3	MIL4	LinJ.26.0510	1738	R	W	580
3	MIL8	LinJ.26.0510	53	G	E	18
3	MIL5	LinJ.26.0690	1181	T	I	394
3	MIL4	LinJ.26.0690	1342	P	S	448
3	MIL2	LinJ.26.0690	2729	R	K	910
3	MIL1	LinJ.26.0930	2728	P	S	910
3	MIL3	LinJ.26.0930	2728	P	S	910
3	MIL5	LinJ.26.0930	47	A	V	16
3	MIL2	LinJ.26.0950	3807	M	I	1269
3	MIL1	LinJ.26.0950	811	R	*	271
3	MIL3	LinJ.26.0950	811	R	*	271
3	MIL6	LinJ.26.1000	10261	A	T	3421
3	MIL6	LinJ.26.1000	11234	R	H	3745
3	MIL5	LinJ.26.1000	1239	W	*	413
3	MIL6	LinJ.26.1000	1762	A	T	588
3	MIL4	LinJ.26.1000	3366	M	I	1122
3	MIL4	LinJ.26.1000	4772	S	N	1591
3	MIL5	LinJ.26.1000	5111	G	D	1704
3	MIL6	LinJ.26.1000	6121	E	K	2041
3	MIL5	LinJ.26.1000	7572	W	*	2524
3	MIL5	LinJ.26.1000	8026	A	T	2676
3	MIL6	LinJ.26.1140	1721	G	D	574
3	MIL9	LinJ.26.1140	2014	E	K	672
3	MIL2	LinJ.26.1140	607	R	C	203
3	MIL5	LinJ.26.1210	302	R	H	101
3	MIL1	LinJ.26.1210	5023	A	T	1675
3	MIL3	LinJ.26.1210	5023	A	T	1675
3	MIL5	LinJ.26.1380	1238	T	M	413
3	MIL5	LinJ.26.1380	1699	D	N	567
3	MIL1	LinJ.26.1380	364	E	K	122
3	MIL3	LinJ.26.1380	364	E	K	122
3	MIL5	LinJ.26.1380	799	V	I	267
3	MIL9	LinJ.26.1590	1267	A	T	423
3	MIL6	LinJ.26.1590	446	S	N	149
3	MIL2	LinJ.26.1590	58	H	Y	20
3	MIL1	LinJ.26.1720	1556	R	H	519
3	MIL3	LinJ.26.1720	1556	R	H	519
3	MIL8	LinJ.26.1720	185	P	L	62
3	MIL8	LinJ.26.1840	1298	P	L	433
3	MIL1	LinJ.26.1840	2204	G	D	735
3	MIL3	LinJ.26.1840	2204	G	D	735
3	MIL8	LinJ.26.1840	2738	T	I	913
3	MIL2	LinJ.26.1930	1223	P	L	408
3	MIL5	LinJ.26.1930	3074	A	V	1025
3	MIL5	LinJ.26.1930	4295	G	E	1432
3	MIL10	LinJ.26.1930	5071	R	C	1691
3	MIL4	LinJ.26.2170	2773	Q	*	925
3	MIL8	LinJ.26.2170	4405	R	C	1469
3	MIL6	LinJ.26.2170	5528	R	H	1843
3	MIL6	LinJ.26.2170	5840	S	F	1947
3	MIL2	LinJ.26.2190	4045	P	S	1349
3	MIL1	LinJ.26.2190	4474	G	S	1492
3	MIL3	LinJ.26.2190	4474	G	S	1492
3	MIL1	LinJ.26.2310	1018	E	K	340
3	MIL3	LinJ.26.2310	1018	E	K	340
3	MIL6	LinJ.26.2310	1795	V	M	599
3	MIL1	LinJ.26.2320	89	R	H	30
3	MIL3	LinJ.26.2320	89	R	H	30
3	MIL2	LinJ.26.2320	98	P	L	33
3	MIL8	LinJ.26.2410	2120	A	V	707
3	MIL1	LinJ.26.2410	652	P	S	218
3	MIL3	LinJ.26.2410	652	P	S	218
3	MIL1	LinJ.27.0250	1968	FS	FS	656
3	MIL4	LinJ.27.0250	1968	FS	FS	656
3	MIL7	LinJ.27.0250	1968	FS	FS	656
3	MIL8	LinJ.27.0480	1396	E	K	466
3	MIL1	LinJ.27.0480	767	R	H	256
3	MIL3	LinJ.27.0480	767	R	H	256
3	MIL5	LinJ.27.0740	1345	D	N	449
3	MIL7	LinJ.27.0740	1894	E	K	632
3	MIL4	LinJ.27.0740	3016	A	T	1006
3	MIL7	LinJ.27.1030	340	L	F	114
3	MIL1	LinJ.27.1030	874	P	S	292
3	MIL3	LinJ.27.1030	874	P	S	292
3	MIL6	LinJ.27.1060	1094	C	Y	365
3	MIL1	LinJ.27.1060	70	P	S	24
3	MIL3	LinJ.27.1060	70	P	S	24
3	MIL4	LinJ.27.1150	1093	P	S	365
3	MIL1	LinJ.27.1150	59	G	D	20
3	MIL3	LinJ.27.1150	59	G	D	20
3	MIL2	LinJ.27.2180	1423	E	K	475
3	MIL1	LinJ.27.2180	1441	A	T	481
3	MIL3	LinJ.27.2180	1441	A	T	481
3	MIL5	LinJ.27.2400	13	P	S	5
3	MIL1	LinJ.27.2400	49	V	M	17
3	MIL3	LinJ.27.2400	49	V	M	17
3	MIL7	LinJ.27.2580	1199	R	H	400
3	MIL2	LinJ.27.2580	716	A	V	239
3	MIL4	LinJ.27.2580	823	A	T	275
3	MIL6	LinJ.28.0290	1463	A	V	488
3	MIL1	LinJ.28.0290	2304	W	*	768
3	MIL3	LinJ.28.0290	2304	W	*	768
3	MIL5	LinJ.28.0560	1342	V	M	448
3	MIL4	LinJ.28.0560	2023	A	T	675
3	MIL7	LinJ.28.0560	3568	E	K	1190
3	MIL2	LinJ.28.1160	1183	E	K	395
[truncated: 1,703 more rows]

## Sheet: B
GeneID	Occurence score	Distribution index
LinJ.01.0010	0	0
LinJ.01.0020	0	0
LinJ.01.0030	0.00598257	0.0625
LinJ.01.0040	0.0215628	0.0625
LinJ.01.0050	0	0
LinJ.01.0060	0	0
LinJ.01.0070	0	0
LinJ.01.0080	0	0
LinJ.01.0090	0	0
LinJ.01.0100	0	0
LinJ.01.0110	0	0
LinJ.01.0120	0	0
LinJ.01.0130	0	0
LinJ.01.0140	0	0
LinJ.01.0150	0	0
LinJ.01.0160	0	0
LinJ.01.0170	0	0
LinJ.01.0180	0.0104598	0.125
LinJ.01.0190	0	0
LinJ.01.0200	0.013264	0.0625
LinJ.01.0210	0.0134558	0.1875
LinJ.01.0220	0	0
LinJ.01.0230	0	0
LinJ.01.0240	0.0155685	0.125
LinJ.01.0250	0	0
LinJ.01.0260	0.0142988	0.0625
LinJ.01.0270	0	0
LinJ.01.0280	0	0
LinJ.01.0290	0	0
LinJ.01.0300	0	0
LinJ.01.0310	0	0
LinJ.01.0320	0	0
LinJ.01.0330	0	0
LinJ.01.0340	0	0
LinJ.01.0350	0	0
LinJ.01.0360	0.0155685	0.0625
LinJ.01.0370	0.00538351	0.0625
LinJ.01.0380	0	0
LinJ.01.0390	0	0
LinJ.01.0400	0	0
LinJ.01.0410	0	0
LinJ.01.0420	0	0
LinJ.01.0430	0	0
LinJ.01.0440	0	0
LinJ.01.0450	0	0
LinJ.01.0460	0.00684593	0.0625
LinJ.01.0470	0	0
LinJ.01.0480	0.00280212	0.0625
LinJ.01.0490	0	0
LinJ.01.0500	0.0224014	0.125
LinJ.01.0510	0	0
LinJ.01.0520	0	0
LinJ.01.0530	0.0504031	0.0625
LinJ.01.0540	0.00563164	0.0625
LinJ.01.0550	0	0
LinJ.01.0560	0	0
LinJ.01.0570	0	0
LinJ.01.0580	0	0
LinJ.01.0590	0	0
LinJ.01.0600	0	0
LinJ.01.0610	0.00948765	0.0625
LinJ.01.0620	0.00221796	0.0625
LinJ.01.0630	0	0
LinJ.01.0640	0	0
LinJ.01.0650	0	0
LinJ.01.0660	0	0
LinJ.01.0670	0	0
LinJ.01.0680	0.0104125	0.25
LinJ.01.0690	0	0
LinJ.01.0700	0	0
LinJ.01.0710	0	0
LinJ.01.0720	0	0
LinJ.01.0730	0	0
LinJ.01.0740	0	0
LinJ.01.0750	0.00344196	0.125
LinJ.01.0760	0	0
LinJ.01.0770	0	0
LinJ.01.0780	0.0202626	0.0625
LinJ.01.0790	0.00499041	0.0625
LinJ.01.0800	0	0
LinJ.01.0810	0	0
LinJ.01.0820	0.00821232	0.0625
LinJ.01.0830	0	0
LinJ.01.0840	0	0
LinJ.01.0850	0	0
LinJ.02.0010	0.00650363	0.0625
LinJ.02.0020	0.0184121	0.0625
LinJ.02.0030	0	0
LinJ.02.0040	0.0202626	0.125
LinJ.02.0050	0	0
LinJ.02.0060	0	0
LinJ.02.0070	0	0
LinJ.02.0080	0	0
LinJ.02.0090	0	0
LinJ.02.0100	0.00493041	0.1875
LinJ.02.0110	0.016801	0.0625
LinJ.02.0120	0	0
LinJ.02.0130	0	0
LinJ.02.0140	0	0
LinJ.02.0150	0	0
LinJ.02.0160	0	0
LinJ.02.0170	0.00521637	0.0625
LinJ.02.0180	0	0
LinJ.02.0190	0.00484064	0.0625
LinJ.02.0200	0.00405659	0.0625
LinJ.02.0210	0	0
LinJ.02.0220	0	0
LinJ.02.0230	0	0
LinJ.02.0240	0	0
LinJ.02.0250	0	0
LinJ.02.0260	0.00759369	0.0625
LinJ.02.0270	0	0
LinJ.02.0280	0	0
LinJ.02.0290	0.0124069	0.0625
LinJ.02.0300	0	0
LinJ.02.0310	0.00828829	0.0625
LinJ.02.0320	0.00379685	0.0625
LinJ.02.0330	0.0105556	0.0625
LinJ.02.0340	0	0
LinJ.02.0350	0	0
LinJ.02.0360	0	0
LinJ.02.0370	0	0
LinJ.02.0380	0.0290875	0.4375
LinJ.02.0390	0	0
LinJ.02.0400	0	0
LinJ.02.0410	0	0
LinJ.02.0420	0	0
LinJ.02.0430	0	0
LinJ.02.0440	0.00112507	0.0625
LinJ.02.0450	0	0
LinJ.02.0460	0.00567923	0.0625
LinJ.02.0470	0	0
LinJ.02.0480	0.0235804	0.0625
LinJ.02.0490	0	0
LinJ.02.0500	0.00466696	0.0625
LinJ.02.0510	0	0
LinJ.02.0520	0	0
LinJ.02.0530	0	0
LinJ.02.0540	0	0
LinJ.02.0550	0.00957779	0.4375
LinJ.02.0560	0	0
LinJ.02.0570	0	0
LinJ.02.0580	0	0
LinJ.02.0590	0	0
LinJ.02.0600	0	0
LinJ.02.0610	0.00284965	0.0625
LinJ.02.0620	0.0127603	0.0625
LinJ.02.0630	0	0
LinJ.02.0640	0	0
LinJ.02.0650	0	0
LinJ.02.0660	0.00443105	0.0625
LinJ.02.0670	0.00860673	0.125
LinJ.02.0680	0.0049294	0.0625
LinJ.02.0690	0	0
LinJ.02.0700	0	0
LinJ.02.0710	0.00593851	0.0625
LinJ.02.0720	0.00464545	0.0625
LinJ.02.0730	0	0
LinJ.02.0740	0.00443105	0.0625
LinJ.03.0010	0.00825083	0.125
LinJ.03.0020	0.0154895	0.0625
LinJ.03.0030	0	0
LinJ.03.0040	0	0
LinJ.03.0050	0	0
LinJ.03.0060	0	0
LinJ.03.0070	0	0
LinJ.03.0080	0.022007	0.1875
LinJ.03.0090	0	0
LinJ.03.0100	0.0186846	0.1875
LinJ.03.0110	0.00449964	0.0625
LinJ.03.0120	0	0
LinJ.03.0130	0	0
LinJ.03.0140	0.0133547	0.0625
LinJ.03.0150	0	0
LinJ.03.0160	0	0
LinJ.03.0170	0	0
LinJ.03.0180	0	0
LinJ.03.0190	0	0
LinJ.03.0200	0	0
LinJ.03.0210	0	0
LinJ.03.0220	0	0
LinJ.03.0230	0.0806452	0.1875
LinJ.03.0240	0	0
LinJ.03.0250	0	0
LinJ.03.0260	0	0
LinJ.03.0270	0.0083167	0.125
LinJ.03.0280	0.0116822	0.0625
LinJ.03.0290	0.00401994	0.125
LinJ.03.0300	0.00399106	0.0625
LinJ.03.0310	0.00660328	0.0625
LinJ.03.0320	0	0
LinJ.03.0330	0.0171821	0.25
LinJ.03.0340	0.0025222	0.0625
LinJ.03.0350	0	0
LinJ.03.0360	0	0
LinJ.03.0370	0	0
LinJ.03.0380	0	0
LinJ.03.0390	0	0
LinJ.03.0400	0	0
LinJ.03.0410	0.350295	0.6875
LinJ.03.0420	0.0186012	0.0625
LinJ.03.0430	0.00246257	0.0625
LinJ.03.0440	0.0117813	0.1875
LinJ.03.0450	0	0
LinJ.03.0460	0	0
LinJ.03.0470	0.0162602	0.1875
LinJ.03.0480	0.00727167	0.0625
LinJ.03.0490	0.00946611	0.25
LinJ.03.0500	0	0
LinJ.03.0510	0	0
LinJ.03.0520	0	0
LinJ.03.0530	0.00865052	0.125
LinJ.03.0540	0	0
LinJ.03.0550	0	0
LinJ.03.0560	0.0232775	0.0625
LinJ.03.0570	0.00309559	0.0625
LinJ.03.0580	0	0
LinJ.03.0590	0	0
LinJ.03.0600	0	0
LinJ.03.0610	0	0
LinJ.03.0620	0	0
LinJ.03.0630	0.00468165	0.0625
LinJ.03.0640	0	0
LinJ.03.0650	0	0
LinJ.03.0660	0	0
LinJ.03.0670	0.00188452	0.0625
LinJ.03.0680	0.00431928	0.125
LinJ.03.0690	0.0181951	0.0625
LinJ.03.0700	0	0
LinJ.03.0710	0	0
LinJ.03.0720	0	0
LinJ.03.0730	0.00581125	0.0625
LinJ.03.0740	0	0
LinJ.03.0750	0	0
LinJ.03.0760	0.00204952	0.0625
LinJ.03.0770	0.00844309	0.0625
LinJ.03.0780	0.00955657	0.0625
LinJ.03.0790	0	0
LinJ.03.0800	0.00761731	0.125
LinJ.03.0810	0.00286862	0.125
LinJ.03.0820	0	0
LinJ.03.0830	0.00175735	0.0625
LinJ.03.0840	0.00272688	0.0625
LinJ.03.0850	0	0
LinJ.03.0860	0	0
LinJ.03.0870	0	0
LinJ.03.0880	0.0109361	0.0625
LinJ.03.0890	0	0
LinJ.03.0900	0	0
LinJ.03.0910	0.00596944	0.0625
LinJ.03.0920	0	0
LinJ.03.0930	0	0
LinJ.03.0940	0	0
LinJ.03.0950	0	0
LinJ.03.0960	0	0
LinJ.03.0970	0.0201613	0.1875
LinJ.03.tRNA1	0	0
LinJ.04.0010	0	0
LinJ.04.0020	0.0140766	0.0625
LinJ.04.0030	0	0
LinJ.04.0031	0	0
LinJ.04.0040	0	0
LinJ.04.0050	0	0
LinJ.04.0060	0	0
LinJ.04.0070	0	0
LinJ.04.0080	0	0
LinJ.04.0090	0.0262055	0.0625
LinJ.04.0100	0	0
LinJ.04.0110	0	0
LinJ.04.0120	0	0
LinJ.04.0130	0	0
LinJ.04.0140	0	0
LinJ.04.0150	0	0
LinJ.04.0160	0	0
LinJ.04.0170	0	0
LinJ.04.0180	0	0
LinJ.04.0190	0	0
LinJ.04.0200	0	0
LinJ.04.0210	0.0117371	0.0625
LinJ.04.0220	0	0
LinJ.04.0230	0	0
LinJ.04.0240	0.0028364	0.0625
LinJ.04.0250	0.0154895	0.0625
LinJ.04.0260	0	0
LinJ.04.0270	0.00224739	0.0625
LinJ.04.0280	0	0
LinJ.04.0290	0	0
LinJ.04.0300	0.01294	0.125
LinJ.04.0310	0	0
LinJ.04.0320	0.00487329	0.0625
LinJ.04.0330	0	0
LinJ.04.0340	0.00196263	0.0625
LinJ.04.0350	0	0
LinJ.04.0360	0	0
LinJ.04.0370	0.0171468	0.0625
LinJ.04.0380	0.0244379	0.125
LinJ.04.0390	0	0
LinJ.04.0400	0	0
LinJ.04.0410	0.00101108	0.0625
LinJ.04.0420	0.00366461	0.0625
LinJ.04.0430	0.0048676	0.0625
LinJ.04.0440	0	0
LinJ.04.0450	0.008259	0.125
LinJ.04.0460	0.0110229	0.0625
LinJ.04.0470	0	0
LinJ.04.0480	0	0
LinJ.04.0490	0.002775	0.125
LinJ.04.0500	0	0
LinJ.04.0510	0	0
LinJ.04.0520	0	0
LinJ.04.0530	0	0
LinJ.04.0540	0	0
LinJ.04.0550	0	0
LinJ.04.0560	0.00265562	0.0625
LinJ.04.0570	0	0
LinJ.04.0580	0	0
LinJ.04.0590	0	0
LinJ.04.0600	0	0
LinJ.04.0610	0.00322997	0.0625
LinJ.04.0620	0.0368732	0.1875
LinJ.04.0630	0	0
LinJ.04.0640	0	0
LinJ.04.0650	0	0
LinJ.04.0660	0	0
LinJ.04.0670	0	0
LinJ.04.0680	0	0
LinJ.04.0690	0.011526	0.125
LinJ.04.0700	0	0
LinJ.04.0710	0.00524109	0.0625
LinJ.04.0720	0	0
LinJ.04.0730	0	0
LinJ.04.0740	0	0
LinJ.04.0750	0	0
LinJ.04.0760	0	0
LinJ.04.0770	0	0
LinJ.04.0780	0.00722126	0.0625
LinJ.04.0790	0.0110132	0.125
LinJ.04.0800	0	0
LinJ.04.0810	0	0
LinJ.04.0820	0	0
LinJ.04.0830	0.00596516	0.0625
LinJ.04.0840	0	0
LinJ.04.0850	0	0
LinJ.04.0860	0	0
LinJ.04.0870	0	0
LinJ.04.0880	0	0
LinJ.04.0890	0.00326797	0.0625
LinJ.04.0900	0	0
LinJ.04.0910	0	0
LinJ.04.0920	0	0
LinJ.04.0930	0	0
LinJ.04.0940	0	0
LinJ.04.0950	0	0
LinJ.04.0960	0	0
LinJ.04.0970	0.0170416	0.125
LinJ.04.0980	0	0
LinJ.04.0990	0	0
LinJ.04.1000	0	0
LinJ.04.1010	0.00353407	0.0625
LinJ.04.1020	0	0
LinJ.04.1030	0	0
LinJ.04.1040	0	0
LinJ.04.1050	0.0116713	0.0625
LinJ.04.1060	0.00857339	0.0625
LinJ.04.1070	0	0
LinJ.04.1080	0.00475105	0.0625
LinJ.04.1090	0	0
LinJ.04.1100	0	0
LinJ.04.1110	0.0378788	0.0625
LinJ.04.1120	0	0
LinJ.04.1130	0	0
LinJ.04.1140	0	0
LinJ.04.1150	0.0138427	0.0625
LinJ.04.1160	0	0
LinJ.04.1170	0	0
LinJ.04.1180	0	0
LinJ.04.1190	0	0
LinJ.04.1200	0.00173974	0.0625
LinJ.04.1210	0	0
LinJ.04.1220	0	0
LinJ.04.1230	0.0225836	0.125
LinJ.04.1240	0.00392341	0.0625
LinJ.04.1250	0	0
LinJ.05.0010	0.00505418	0.0625
LinJ.05.0020	0	0
LinJ.05.0030	0	0
LinJ.05.0040	0.0238641	0.1875
LinJ.05.0050	0.0111022	0.125
LinJ.05.0060	0.00555111	0.0625
LinJ.05.0070	0	0
LinJ.05.0080	0	0
LinJ.05.0090	0	0
LinJ.05.0100	0	0
LinJ.05.0110	0	0
LinJ.05.0120	0.0136567	0.0625
LinJ.05.0130	0	0
LinJ.05.0140	0.0272732	0.25
LinJ.05.0150	0.0523714	0.1875
LinJ.05.0160	0	0
LinJ.05.0170	0.00609162	0.0625
LinJ.05.0180	0	0
LinJ.05.0190	0.012789	0.0625
LinJ.05.0200	0.0117653	0.125
LinJ.05.0210	0	0
LinJ.05.0220	0	0
LinJ.05.0230	0	0
LinJ.05.0240	0.00541477	0.0625
LinJ.05.0250	0	0
LinJ.05.0260	0	0
LinJ.05.0270	0	0
LinJ.05.0280	0	0
LinJ.05.0290	0.0266071	0.0625
LinJ.05.0300	0	0
LinJ.05.0310	0.00599693	0.0625
LinJ.05.0320	0	0
LinJ.05.0330	0.00463891	0.0625
LinJ.05.0340	0	0
LinJ.05.0350	0.00940982	0.0625
LinJ.05.0360	0.0147911	0.125
LinJ.05.0370	0	0
LinJ.05.0380	0	0
LinJ.05.0390	0.00586029	0.0625
LinJ.05.0400	0.00382298	0.0625
LinJ.05.0410	0.0100535	0.125
LinJ.05.0420	0	0
LinJ.05.0430	0.0136971	0.125
LinJ.05.0440	0.0108422	0.125
LinJ.05.0450	0	0
LinJ.05.0460	0.0368601	0.1875
LinJ.05.0470	0	0
LinJ.05.0480	0.00805153	0.0625
LinJ.05.0490	0	0
LinJ.05.0500	0.00402576	0.0625
LinJ.05.0510	0.0120773	0.1875
LinJ.05.0520	0	0
LinJ.05.0530	0.00220669	0.0625
LinJ.05.0540	0.0340414	0.0625
LinJ.05.0550	0	0
LinJ.05.0560	0.0110229	0.0625
LinJ.05.0570	0	0
LinJ.05.0580	0.00593542	0.0625
LinJ.05.0590	0.00459745	0.0625
LinJ.05.0600	0	0
LinJ.05.0610	0.0047193	0.0625
LinJ.05.0620	0	0
LinJ.05.0630	0.017307	0.25
LinJ.05.0640	0.00725268	0.1875
LinJ.05.0650	0.00533367	0.0625
LinJ.05.0660	0	0
LinJ.05.0670	0.00924447	0.25
LinJ.05.0680	0	0
LinJ.05.0690	0.00867947	0.3125
LinJ.05.0700	0.00268229	0.0625
LinJ.05.0710	0.0132181	0.25
LinJ.05.0720	0.00320611	0.0625
LinJ.05.0730	0.0151791	0.125
LinJ.05.0740	0	0
LinJ.05.0750	0.00561167	0.0625
LinJ.05.0760	0.0151196	0.1875
LinJ.05.0770	0.00672423	0.125
LinJ.05.0780	0	0
LinJ.05.0790	0.0118405	0.0625
LinJ.05.0800	0	0
LinJ.05.0810	0	0
LinJ.05.0820	0.00491468	0.0625
LinJ.05.0830	0	0
LinJ.05.0840	0.00976715	0.1875
LinJ.05.0850	0	0
LinJ.05.0860	0	0
LinJ.05.0870	0.00477036	0.125
LinJ.05.0880	0	0
LinJ.05.0890	0.0116674	0.1875
LinJ.05.0900	0	0
LinJ.05.0910	0	0
LinJ.05.0920	0	0
LinJ.05.0930	0.00993483	0.0625
LinJ.05.0940	0.0105379	0.1875
LinJ.05.0950	0	0
LinJ.05.0960	0.00680828	0.0625
LinJ.05.0970	0	0
LinJ.05.0980	0	0
LinJ.05.0990	0	0
LinJ.05.1000	0	0
LinJ.05.1010	0	0
LinJ.05.1020	0.00503221	0.0625
LinJ.05.1030	0	0
LinJ.05.1040	0	0
LinJ.05.1050	0	0
LinJ.05.1060	0	0
LinJ.05.1070	0	0
LinJ.05.1080	0	0
LinJ.05.1090	0	0
LinJ.05.1100	0.0376393	0.125
LinJ.05.1110	0.00372157	0.0625
LinJ.05.1120	0	0
LinJ.05.1130	0	0
LinJ.05.1140	0	0
LinJ.05.1150	0	0
LinJ.05.1160	0	0
LinJ.05.1170	0.030259	0.1875
LinJ.05.1180	0	0
LinJ.05.1190	0	0
LinJ.05.1200	0	0
LinJ.05.1210	0	0
LinJ.05.rRNA1	0	0
LinJ.05.rRNA2	0	0
LinJ.05.rRNA3	0.125125	0.125
LinJ.05.snoRNA1	0	0
LinJ.05.snoRNA2	0.125125	0.125
LinJ.05.snoRNA3	0	0
LinJ.05.snoRNA4	0	0
LinJ.05.snoRNA5	0	0
LinJ.05.snoRNA6	0	0
LinJ.05.snRNA1	0.402576	0.125
LinJ.05.snRNA2	0.125125	0.125
LinJ.05.tRNA1	0	0
LinJ.06.0010	0	0
LinJ.06.0020	0	0
LinJ.06.0030	0	0
LinJ.06.0040	0	0
LinJ.06.0050	0	0
LinJ.06.0060	0	0
LinJ.06.0070	0.00911743	0.0625
LinJ.06.0080	0	0
LinJ.06.0090	0	0
LinJ.06.0100	0	0
LinJ.06.0110	0	0
LinJ.06.0120	0	0
LinJ.06.0130	0	0
LinJ.06.0140	0	0
LinJ.06.0150	0	0
LinJ.06.0160	0	0
LinJ.06.0170	0.0293427	0.0625
LinJ.06.0180	0	0
LinJ.06.0190	0	0
LinJ.06.0200	0	0
LinJ.06.0210	0	0
LinJ.06.0220	0	0
LinJ.06.0230	0	0
LinJ.06.0240	0	0
LinJ.06.0250	0	0
LinJ.06.0260	0	0
LinJ.06.0270	0	0
LinJ.06.0280	0	0
LinJ.06.0290	0	0
LinJ.06.0300	0	0
LinJ.06.0310	0	0
LinJ.06.0320	0	0
LinJ.06.0330	0	0
LinJ.06.0340	0.00459897	0.0625
LinJ.06.0350	0	0
LinJ.06.0360	0	0
LinJ.06.0370	0.00859107	0.0625
LinJ.06.0380	0	0
LinJ.06.0390	0	0
LinJ.06.0400	0	0
LinJ.06.0410	0	0
LinJ.06.0420	0	0
LinJ.06.0430	0	0
LinJ.06.0440	0	0
LinJ.06.0450	0.00602119	0.0625
LinJ.06.0460	0.00839208	0.125
LinJ.06.0470	0	0
LinJ.06.0480	0	0
LinJ.06.0490	0.0107945	0.1875
LinJ.06.0500	0	0
LinJ.06.0510	0.00855578	0.0625
LinJ.06.0520	0	0
LinJ.06.0530	0	0
LinJ.06.0540	0.00664187	0.1875
LinJ.06.0550	0.0141723	0.0625
LinJ.06.0560	0	0
LinJ.06.0570	0	0
LinJ.06.0580	0	0
LinJ.06.0590	0	0
LinJ.06.0600	0	0
LinJ.06.0610	0.00552608	0.125
LinJ.06.0620	0	0
LinJ.06.0630	0	0
LinJ.06.0640	0	0
LinJ.06.0650	0.0021815	0.0625
LinJ.06.0660	0.00529101	0.125
LinJ.06.0670	0	0
LinJ.06.0680	0	0
LinJ.06.0690	0.00639059	0.125
LinJ.06.0700	0	0
LinJ.06.0710	0	0
LinJ.06.0720	0.00316616	0.125
LinJ.06.0730	0	0
LinJ.06.0740	0	0
LinJ.06.0750	0.00472679	0.125
LinJ.06.0760	0	0
LinJ.06.0770	0.0044611	0.0625
LinJ.06.0780	0.0062282	0.0625
LinJ.06.0790	0.00351617	0.0625
LinJ.06.0800	0.0020896	0.0625
LinJ.06.0810	0.00124713	0.0625
LinJ.06.0820	0	0
LinJ.06.0830	0	0
LinJ.06.0840	0.00231997	0.125
LinJ.06.0850	0.0100888	0.0625
LinJ.06.0860	0.0059952	0.125
LinJ.06.0870	0	0
LinJ.06.0880	0.00464641	0.25
LinJ.06.0890	0.00799744	0.0625
LinJ.06.0900	0	0
LinJ.06.0910	0	0
LinJ.06.0920	0	0
LinJ.06.0930	0	0
LinJ.06.0940	0	0
LinJ.06.0950	0	0
LinJ.06.0960	0	0
LinJ.06.0970	0	0
LinJ.06.0980	0.00620964	0.0625
LinJ.06.0990	0.0558036	0.1875
LinJ.06.1000	0.00501706	0.125
LinJ.06.1010	0	0
LinJ.06.1020	0.00342654	0.0625
LinJ.06.1030	0	0
LinJ.06.1040	0	0
LinJ.06.1050	0	0
LinJ.06.1060	0	0
LinJ.06.1070	0	0
LinJ.06.1080	0	0
LinJ.06.1090	0	0
LinJ.06.1100	0	0
LinJ.06.1110	0	0
LinJ.06.1120	0	0
LinJ.06.1130	0	0
LinJ.06.1140	0	0
LinJ.06.1150	0.00376053	0.0625
LinJ.06.1160	0	0
LinJ.06.1170	0.0126263	0.0625
LinJ.06.1180	0	0
LinJ.06.1190	0.00798212	0.0625
LinJ.06.1200	0.00761731	0.125
LinJ.06.1210	0	0
LinJ.06.1220	0	0
LinJ.06.1240	0	0
LinJ.06.1250	0	0
LinJ.06.1260	0	0
LinJ.06.1270	0	0
LinJ.06.1280	0.0141723	0.0625
LinJ.06.1290	0	0
LinJ.06.1300	0	0
LinJ.06.1310	0	0
LinJ.06.1320	0	0
LinJ.06.1330	0	0
LinJ.06.1340	0	0
LinJ.06.1350	0	0
LinJ.06.1360	0.0129601	0.125
LinJ.07.0010	0	0
LinJ.07.0020	0.0141723	0.0625
LinJ.07.0030	0	0
LinJ.07.0040	0	0
LinJ.07.0050	0	0
LinJ.07.0060	0	0
LinJ.07.0070	0	0
LinJ.07.0080	0.00897022	0.125
LinJ.07.0090	0.00221808	0.125
LinJ.07.0100	0	0
LinJ.07.0110	0	0
LinJ.07.0120	0	0
LinJ.07.0130	0	0
LinJ.07.0140	0.00515677	0.0625
LinJ.07.0150	0	0
LinJ.07.0160	0	0
LinJ.07.0170	0.0263713	0.0625
LinJ.07.0180	0	0
LinJ.07.0190	0	0
LinJ.07.0200	0.00812216	0.0625
LinJ.07.0210	0	0
LinJ.07.0220	0	0
LinJ.07.0230	0	0
LinJ.07.0240	0	0
LinJ.07.0250	0.00806712	0.125
LinJ.07.0260	0	0
LinJ.07.0270	0.00374364	0.125
LinJ.07.0280	0.0067861	0.0625
LinJ.07.0300	0	0
LinJ.07.0310	0	0
LinJ.07.0320	0	0
LinJ.07.0330	0	0
LinJ.07.0340	0.00589901	0.125
LinJ.07.0350	0	0
LinJ.07.0360	0	0
LinJ.07.0370	0.082021	0.3125
LinJ.07.0380	0	0
LinJ.07.0390	0	0
LinJ.07.0400	0.00685307	0.0625
LinJ.07.0410	0.0669404	0.625
LinJ.07.0420	0	0
LinJ.07.0430	0	0
LinJ.07.0440	0.00199426	0.125
LinJ.07.0450	0	0
LinJ.07.0460	0.0048962	0.0625
LinJ.07.0470	0	0
LinJ.07.0480	0.00398343	0.0625
LinJ.07.0490	0	0
LinJ.07.0500	0.00453391	0.0625
LinJ.07.0510	0	0
LinJ.07.0520	0	0
LinJ.07.0530	0.00601375	0.25
LinJ.07.0540	0	0
LinJ.07.0550	0.0238777	0.0625
LinJ.07.0560	0	0
LinJ.07.0570	0	0
LinJ.07.0580	0	0
LinJ.07.0590	0.003781	0.0625
LinJ.07.0600	0.00437445	0.125
LinJ.07.0610	0.0184366	0.0625
LinJ.07.0620	0	0
LinJ.07.0630	0.00608717	0.125
LinJ.07.0640	0	0
LinJ.07.0650	0	0
LinJ.07.0660	0	0
LinJ.07.0670	0	0
LinJ.07.0680	0	0
LinJ.07.0690	0	0
LinJ.07.0700	0	0
LinJ.07.0710	0.0124008	0.0625
LinJ.07.0720	0	0
LinJ.07.0730	0	0
LinJ.07.0740	0.00801282	0.0625
LinJ.07.0750	0	0
LinJ.07.0760	0	0
LinJ.07.0770	0	0
LinJ.07.0780	0.00453885	0.0625
LinJ.07.0790	0	0
LinJ.07.0800	0	0
LinJ.07.0810	0.00330164	0.0625
LinJ.07.0820	0	0
LinJ.07.0830	0.00109476	0.0625
LinJ.07.0840	0.0275938	0.0625
LinJ.07.0850	0.00868659	0.0625
LinJ.07.0860	0.0141723	0.0625
LinJ.07.0870	0.00317824	0.0625
LinJ.07.0880	0	0
LinJ.07.0890	0	0
LinJ.07.0900	0	0
LinJ.07.0910	0	0
LinJ.07.0920	0.0118036	0.0625
LinJ.07.0930	0	0
LinJ.07.0940	0	0
LinJ.07.0950	0	0
LinJ.07.0960	0	0
LinJ.07.0970	0.0031141	0.0625
LinJ.07.0980	0	0
LinJ.07.0990	0.0053396	0.1875
LinJ.07.1000	0	0
LinJ.07.1010	0	0
LinJ.07.1020	0	0
LinJ.07.1030	0	0
LinJ.07.1040	0.00455872	0.125
LinJ.07.1050	0	0
LinJ.07.1060	0	0
LinJ.07.1070	0.00162127	0.0625
LinJ.07.1080	0	0
LinJ.07.1090	0	0
LinJ.07.1100	0.00338616	0.125
LinJ.07.1110	0.0113533	0.125
LinJ.07.1120	0	0
LinJ.07.1130	0	0
LinJ.07.1140	0	0
LinJ.07.1150	0	0
LinJ.07.1160	0	0
LinJ.07.1170	0	0
LinJ.07.1180	0	0
LinJ.07.1190	0	0
LinJ.07.1200	0.0128205	0.0625
LinJ.07.1210	0	0
LinJ.07.1220	0	0
LinJ.07.1230	0	0
LinJ.07.1240	0	0
LinJ.07.1250	0	0
LinJ.07.1260	0	0
LinJ.07.1270	0	0
LinJ.07.1280	0	0
LinJ.07.1290	0	0
LinJ.07.1300	0	0
LinJ.07.1310	0	0
LinJ.07.1320	0	0
LinJ.07.1330	0.00163848	0.0625
LinJ.07.1340	0.00846883	0.0625
LinJ.07.tRNA1	0	0
LinJ.08.0010	0.00672602	0.125
LinJ.08.0020	0.0147162	0.0625
LinJ.08.0030	0	0
LinJ.08.0040	0	0
LinJ.08.0050	0	0
LinJ.08.0060	0	0
LinJ.08.0070	0	0
LinJ.08.0080	0	0
LinJ.08.0090	0	0
LinJ.08.0100	0	0
LinJ.08.0110	0	0
LinJ.08.0120	0.0148792	0.0625
LinJ.08.0130	0.00700652	0.125
LinJ.08.0140	0	0
LinJ.08.0150	0	0
LinJ.08.0160	0.0080645	0.0625
LinJ.08.0170	0	0
LinJ.08.0180	0.00625155	0.0625
LinJ.08.0190	0	0
LinJ.08.0200	0	0
LinJ.08.0210	0	0
LinJ.08.0220	0	0
LinJ.08.0230	0	0
LinJ.08.0240	0	0
LinJ.08.0250	0	0
LinJ.08.0260	0	0
LinJ.08.0270	0.00918508	0.0625
LinJ.08.0280	0	0
LinJ.08.0290	0	0
LinJ.08.0300	0	0
LinJ.08.0310	0	0
LinJ.08.0320	0	0
LinJ.08.0330	0.0178418	0.0625
LinJ.08.0340	0	0
LinJ.08.0350	0.00169032	0.125
LinJ.08.0360	0.00570736	0.0625
LinJ.08.0370	0	0
LinJ.08.0380	0	0
LinJ.08.0390	0.00211002	0.0625
LinJ.08.0400	0.00854743	0.25
LinJ.08.0410	0.0101996	0.1875
LinJ.08.0420	0	0
LinJ.08.0430	0.00812544	0.1875
LinJ.08.0440	0	0
LinJ.08.0450	0	0
LinJ.08.0460	0	0
LinJ.08.0470	0.0138091	0.0625
LinJ.08.0480	0	0
LinJ.08.0490	0	0
LinJ.08.0500	0	0
LinJ.08.0510	0	0
LinJ.08.0520	0.00958918	0.125
LinJ.08.0530	0.00173132	0.0625
LinJ.08.0540	0	0
LinJ.08.0550	0	0
LinJ.08.0560	0	0
LinJ.08.0570	0	0
LinJ.08.0580	0	0
LinJ.08.0590	0	0
LinJ.08.0600	0	0
LinJ.08.0610	0	0
LinJ.08.0620	0	0
LinJ.08.0630	0.00284262	0.125
LinJ.08.0640	0	0
LinJ.08.0650	0	0
LinJ.08.0660	0.0271532	0.125
LinJ.08.0670	0.00296489	0.0625
LinJ.08.0680	0	0
LinJ.08.0690	0	0
LinJ.08.0700	0	0
LinJ.08.0710	0	0
LinJ.08.0720	0.00494148	0.0625
LinJ.08.0730	0	0
LinJ.08.0740	0	0
LinJ.08.0750	0	0
LinJ.08.0760	0.0415696	0.0625
LinJ.08.0780	0	0
LinJ.08.0790	0	0
LinJ.08.0800	0	0
LinJ.08.0810	0	0
LinJ.08.0820	0.0078909	0.0625
LinJ.08.0830	0	0
LinJ.08.0840	0.00816245	0.1875
LinJ.08.0850	0.00760085	0.25
LinJ.08.0860	0	0
LinJ.08.0870	0	0
LinJ.08.0880	0	0
LinJ.08.0890	0	0
LinJ.08.0900	0.0142482	0.125
LinJ.08.0910	0	0
LinJ.08.0920	0	0
LinJ.08.0930	0	0
LinJ.08.0940	0	0
LinJ.08.0950	0.0105556	0.0625
LinJ.08.0960	0	0
LinJ.08.1000	0	0
LinJ.08.1001	0	0
LinJ.08.1010	0	0
LinJ.08.1020	0	0
LinJ.08.1030	0.00461884	0.0625
LinJ.08.1040	0	0
LinJ.08.1050	0	0
LinJ.08.1060	0	0
LinJ.08.1070	0.0188864	0.125
LinJ.08.1080	0	0
LinJ.08.1090	0	0
LinJ.08.1100	0	0
LinJ.08.1110	0	0
LinJ.08.1120	0	0
LinJ.08.1130	0.0159063	0.125
LinJ.08.1160	0	0
LinJ.08.1190	0.0403225	0.0625
LinJ.08.1191	0	0
LinJ.08.1220	0.0280993	0.125
LinJ.08.1250	0	0
LinJ.08.1280	0	0
LinJ.08.1290	0.00227041	0.0625
LinJ.08.1300	0	0
LinJ.08.1310	0	0
LinJ.08.1320	0	0
LinJ.08.1330	0	0
LinJ.09.0010	0	0
LinJ.09.0020	0	0
LinJ.09.0030	0	0
LinJ.09.0040	0	0
LinJ.09.0050	0	0
LinJ.09.0060	0.0138889	0.0625
LinJ.09.0070	0	0
LinJ.09.0080	0	0
LinJ.09.0090	0.00562303	0.125
LinJ.09.0100	0.0282294	0.125
LinJ.09.0110	0	0
LinJ.09.0120	0.0119116	0.125
LinJ.09.0130	0.0156406	0.0625
LinJ.09.0140	0.00487672	0.0625
LinJ.09.0150	0.0032002	0.0625
LinJ.09.0160	0	0
LinJ.09.0170	0	0
LinJ.09.0180	0	0
LinJ.09.0190	0	0
LinJ.09.0200	0	0
LinJ.09.0210	0	0
LinJ.09.0220	0.00688933	0.0625
LinJ.09.0230	0	0
LinJ.09.0240	0.00442885	0.0625
LinJ.09.0250	0.00536665	0.125
LinJ.09.0260	0	0
LinJ.09.0270	0	0
LinJ.09.0280	0	0
LinJ.09.0290	0.00408497	0.0625
LinJ.09.0300	0	0
LinJ.09.0310	0	0
LinJ.09.0320	0.0118912	0.1875
LinJ.09.0330	0	0
LinJ.09.0340	0	0
LinJ.09.0350	0	0
LinJ.09.0360	0	0
LinJ.09.0370	0	0
LinJ.09.0380	0	0
LinJ.09.0390	0.00730994	0.125
LinJ.09.0400	0.0077505	0.125
LinJ.09.0410	0	0
LinJ.09.0420	0	0
LinJ.09.0430	0.00426563	0.0625
LinJ.09.0440	0.00175365	0.0625
LinJ.09.0450	0	0
LinJ.09.0460	0.00726406	0.0625
LinJ.09.0470	0	0
LinJ.09.0480	0.0148386	0.125
LinJ.09.0490	0.0109189	0.125
LinJ.09.0500	0	0
LinJ.09.0501	0.00450061	0.125
LinJ.09.0520	0	0
LinJ.09.0530	0	0
LinJ.09.0540	0	0
LinJ.09.0550	0.00230559	0.0625
LinJ.09.0560	0	0
LinJ.09.0570	0	0
LinJ.09.0580	0	0
LinJ.09.0590	0.00312813	0.0625
LinJ.09.0600	0	0
LinJ.09.0610	0	0
LinJ.09.0620	0	0
LinJ.09.0630	0	0
LinJ.09.0640	0.00348267	0.0625
LinJ.09.0650	0	0
LinJ.09.0660	0.00715185	0.125
LinJ.09.0670	0	0
LinJ.09.0680	0	0
LinJ.09.0690	0	0
LinJ.09.0700	0	0
LinJ.09.0710	0	0
LinJ.09.0720	0	0
LinJ.09.0730	0.0187182	0.0625
LinJ.09.0740	0	0
LinJ.09.0750	0.0201873	0.1875
LinJ.09.0760	0	0
LinJ.09.0770	0.0103033	0.0625
LinJ.09.0780	0	0
LinJ.09.0790	0.00778874	0.25
LinJ.09.0800	0.0069514	0.125
LinJ.09.0810	0.00127164	0.125
LinJ.09.0820	0.00948695	0.125
LinJ.09.0830	0	0
LinJ.09.0840	0	0
LinJ.09.0850	0	0
LinJ.09.0860	0	0
LinJ.09.0870	0	0
LinJ.09.0880	0	0
LinJ.09.0890	0	0
LinJ.09.0900	0	0
LinJ.09.0910	0	0
LinJ.09.0920	0	0
LinJ.09.0930	0	0
LinJ.09.0940	0.00137296	0.0625
LinJ.09.0950	0	0
LinJ.09.0960	0	0
LinJ.09.0970	0	0
LinJ.09.0980	0	0
LinJ.09.0990	0.00282524	0.0625
LinJ.09.1000	0	0
LinJ.09.1010	0.0168828	0.125
LinJ.09.1020	0.00764807	0.0625
LinJ.09.1030	0.00427614	0.0625
LinJ.09.1040	0	0
LinJ.09.1050	0.00388392	0.3125
LinJ.09.1060	0	0
LinJ.09.1070	0	0
LinJ.09.1080	0.00582588	0.0625
LinJ.09.1090	0.011058	0.0625
LinJ.09.1100	0	0
LinJ.09.1110	0.0276671	0.125
LinJ.09.1120	0.0116518	0.0625
LinJ.09.1130	0	0
LinJ.09.1140	0	0
LinJ.09.1160	0	0
LinJ.09.1170	0	0
LinJ.09.1180	0.014289	0.0625
LinJ.09.1190	0	0
LinJ.09.1200	0	0
LinJ.09.1210	0	0
LinJ.09.1220	0.00469219	0.0625
LinJ.09.1230	0	0
LinJ.09.1240	0	0
LinJ.09.1250	0	0
LinJ.09.1260	0.00224739	0.0625
LinJ.09.1270	0	0
LinJ.09.1280	0.00538747	0.125
LinJ.09.1290	0	0
LinJ.09.1300	0.00690852	0.3125
LinJ.09.1310	0	0
LinJ.09.1320	0.00531734	0.0625
LinJ.09.1330	0	0
LinJ.09.1340	0.0188708	0.125
LinJ.09.1350	0	0
LinJ.09.1360	0.0158549	0.0625
LinJ.09.1370	0	0
LinJ.09.1371	0.0197847	0.125
LinJ.09.1390	0.00572974	0.0625
LinJ.09.1400	0.00571089	0.0625
LinJ.09.1410	0	0
LinJ.09.1420	0	0
LinJ.09.1430	0	0
LinJ.09.1440	0	0
LinJ.09.1450	0	0
LinJ.09.1460	0	0
LinJ.09.1470	0.0129319	0.125
LinJ.09.1480	0	0
LinJ.09.1490	0	0
LinJ.09.1500	0	0
LinJ.09.1510	0	0
LinJ.09.1520	0	0
LinJ.09.1530	0	0
LinJ.09.1540	0	0
LinJ.09.1550	0	0
LinJ.09.1560	0.0255624	0.25
LinJ.09.1570	0	0
LinJ.09.1580	0	0
LinJ.09.1590	0	0
LinJ.09.1600	0.00674218	0.125
LinJ.09.1610	0.0102425	0.0625
LinJ.09.1620	0.0214335	0.0625
LinJ.09.1630	0	0
LinJ.09.1640	0	0
LinJ.09.rRNA1	0	0
LinJ.09.rRNA2	0	0
LinJ.09.rRNA3	0	0
LinJ.09.tRNA1	0	0
LinJ.09.tRNA2	0	0
LinJ.09.tRNA3	0	0
LinJ.09.tRNA4	0	0
LinJ.09.tRNA5	0	0
LinJ.09.tRNA6	0	0
LinJ.09.tRNA7	0	0
LinJ.09.tRNA8	0	0
LinJ.09.tRNA9	0	0
LinJ.10.0010	0	0
LinJ.10.0020	0	0
LinJ.10.0030	0	0
LinJ.10.0040	0.0228938	0.125
LinJ.10.0050	0	0
LinJ.10.0060	0.0121124	0.0625
LinJ.10.0070	0	0
LinJ.10.0080	0	0
LinJ.10.0090	0	0
LinJ.10.0100	0	0
LinJ.10.0110	0.00564589	0.0625
LinJ.10.0120	0.00533504	0.0625
LinJ.10.0130	0	0
LinJ.10.0140	0.00823452	0.0625
LinJ.10.0150	0	0
LinJ.10.0160	0.0174338	0.0625
LinJ.10.0170	0	0
LinJ.10.0180	0	0
LinJ.10.0190	0	0
LinJ.10.0200	0	0
LinJ.10.0210	0	0
LinJ.10.0220	0.0116387	0.125
LinJ.10.0230	0	0
LinJ.10.0240	0.00848608	0.0625
LinJ.10.0250	0	0
LinJ.10.0260	0	0
LinJ.10.0270	0.0160256	0.0625
LinJ.10.0280	0	0
LinJ.10.0290	0	0
LinJ.10.0300	0.00210544	0.0625
LinJ.10.0310	0	0
LinJ.10.0320	0	0
LinJ.10.0330	0	0
LinJ.10.0340	0.00425604	0.125
LinJ.10.0350	0	0
LinJ.10.0360	0	0
LinJ.10.0370	0	0
LinJ.10.0380	0	0
LinJ.10.0390	0.0019813	0.0625
LinJ.10.0400	0.00197006	0.0625
LinJ.10.0410	0.00198697	0.0625
LinJ.10.0420	0	0
LinJ.10.0430	0	0
LinJ.10.0440	0.00655136	0.0625
LinJ.10.0450	0	0
LinJ.10.0460	0	0
LinJ.10.0480	0	0
LinJ.10.0490	0	0
LinJ.10.0500	0	0
LinJ.10.0510	0	0
LinJ.10.0520	0	0
LinJ.10.0521	0.0279642	0.125
LinJ.10.0530	0	0
LinJ.10.0540	0	0
LinJ.10.0550	0.0048998	0.3125
LinJ.10.0560	0.0226449	0.125
LinJ.10.0570	0.0091878	0.0625
LinJ.10.0580	0	0
LinJ.10.0590	0.00764526	0.125
LinJ.10.0600	0	0
LinJ.10.0610	0	0
LinJ.10.0620	0	0
LinJ.10.0630	0	0
LinJ.10.0640	0	0
LinJ.10.0650	0	0
LinJ.10.0660	0	0
LinJ.10.0670	0	0
LinJ.10.0680	0.0140292	0.125
LinJ.10.0690	0.0170765	0.0625
LinJ.10.0700	0	0
LinJ.10.0710	0.00248164	0.0625
LinJ.10.0720	0	0
LinJ.10.0730	0	0
LinJ.10.0740	0.00994431	0.25
LinJ.10.0750	0	0
LinJ.10.0760	0	0
LinJ.10.0770	0	0
LinJ.10.0780	0	0
LinJ.10.0790	0	0
LinJ.10.0800	0.0041834	0.125
LinJ.10.0810	0.00649013	0.0625
LinJ.10.0820	0	0
LinJ.10.0830	0	0
LinJ.10.0840	0	0
LinJ.10.0850	0.00653595	0.0625
LinJ.10.0860	0.004018	0.125
LinJ.10.0870	0.0103907	0.0625
LinJ.10.0880	0.0118708	0.1875
LinJ.10.0890	0.0113688	0.125
LinJ.10.0900	0	0
LinJ.10.0910	0	0
LinJ.10.0920	0	0
LinJ.10.0930	0.00357041	0.0625
LinJ.10.0940	0	0
LinJ.10.0950	0.0026455	0.0625
LinJ.10.0960	0	0
LinJ.10.0980	0	0
LinJ.10.0990	0.0118371	0.0625
LinJ.10.1000	0	0
LinJ.10.1010	0.00312344	0.0625
LinJ.10.1020	0	0
LinJ.10.1030	0.00780275	0.0625
LinJ.10.1040	0.0103263	0.125
LinJ.10.1050	0	0
LinJ.10.1060	0.00675311	0.0625
LinJ.10.1070	0.0318066	0.25
LinJ.10.1080	0	0
LinJ.10.1090	0	0
LinJ.10.1100	0	0
LinJ.10.1110	0	0
LinJ.10.1120	0.00340414	0.0625
LinJ.10.1130	0	0
LinJ.10.1140	0	0
LinJ.10.1150	0.0140528	0.125
LinJ.10.1160	0	0
LinJ.10.1170	0.00638081	0.0625
LinJ.10.1180	0	0
LinJ.10.1190	0.00980392	0.0625
LinJ.10.1200	0	0
LinJ.10.1210	0	0
LinJ.10.1220	0	0
LinJ.10.1230	0	0
LinJ.10.1240	0.03465	0.1875
LinJ.10.1250	0	0
LinJ.10.1260	0	0
LinJ.10.1270	0	0
LinJ.10.1280	0	0
LinJ.10.1290	0	0
LinJ.10.1300	0	0
LinJ.10.1310	0	0
LinJ.10.1330	0	0
LinJ.10.1340	0.0126646	0.0625
LinJ.10.1350	0	0
LinJ.10.1360	0	0
LinJ.10.1370	0.0126646	0.0625
LinJ.10.1380	0	0
LinJ.10.1390	0	0
LinJ.10.1400	0	0
LinJ.10.1410	0	0
LinJ.10.1420	0	0
LinJ.10.1430	0	0
LinJ.10.1440	0	0
LinJ.10.1450	0.0126263	0.125
LinJ.10.1460	0.0105485	0.0625
LinJ.10.tRNA1	0	0
LinJ.10.tRNA2	0	0
LinJ.10.tRNA3	0	0
LinJ.11.0010	0	0
LinJ.11.0020	0	0
LinJ.11.0030	0	0
LinJ.11.0040	0.0137969	0.0625
LinJ.11.0050	0.00868961	0.125
LinJ.11.0060	0.003707	0.0625
LinJ.11.0070	0.0031211	0.0625
LinJ.11.0080	0	0
LinJ.11.0090	0	0
LinJ.11.0100	0	0
LinJ.11.0110	0	0
LinJ.11.0120	0	0
LinJ.11.0130	0	0
LinJ.11.0140	0	0
LinJ.11.0150	0	0
LinJ.11.0160	0	0
LinJ.11.0170	0.0116063	0.125
LinJ.11.0180	0	0
LinJ.11.0190	0	0
LinJ.11.0200	0	0
LinJ.11.0210	0	0
LinJ.11.0220	0	0
LinJ.11.0230	0.00802826	0.0625
LinJ.11.0240	0	0
LinJ.11.0250	0.00846024	0.125
LinJ.11.0260	0	0
LinJ.11.0270	0.0120424	0.0625
LinJ.11.0280	0.0083612	0.0625
LinJ.11.0290	0	0
LinJ.11.0300	0	0
LinJ.11.0310	0.00461425	0.0625
LinJ.11.0320	0.00274846	0.0625
LinJ.11.0330	0.0041876	0.0625
LinJ.11.0340	0.0176929	0.125
LinJ.11.0350	0	0
LinJ.11.0360	0	0
LinJ.11.0370	0	0
LinJ.11.0380	0.0111012	0.1875
LinJ.11.0390	0	0
LinJ.11.0400	0	0
LinJ.11.0410	0.00515039	0.0625
LinJ.11.0420	0	0
LinJ.11.0430	0.00646998	0.0625
LinJ.11.0440	0	0
LinJ.11.0450	0	0
LinJ.11.0460	0.01294	0.125
LinJ.11.0470	0.00560036	0.0625
LinJ.11.0480	0	0
LinJ.11.0490	0	0
LinJ.11.0500	0	0
LinJ.11.0510	0.0153894	0.1875
LinJ.11.0520	0	0
LinJ.11.0530	0.00643004	0.0625
LinJ.11.0540	0	0
LinJ.11.0550	0	0
LinJ.11.0560	0	0
LinJ.11.0570	0	0
LinJ.11.0580	0	0
LinJ.11.0590	0.00392711	0.0625
LinJ.11.0600	0	0
LinJ.11.0610	0.00695604	0.0625
LinJ.11.0620	0	0
LinJ.11.0630	0	0
LinJ.11.0640	0	0
LinJ.11.0650	0.00223294	0.0625
LinJ.11.0660	0.00649013	0.0625
LinJ.11.0670	0	0
LinJ.11.0680	0	0
LinJ.11.0690	0	0
LinJ.11.0700	0	0
LinJ.11.0710	0.0101626	0.0625
LinJ.11.0720	0.0149611	0.125
LinJ.11.0730	0	0
LinJ.11.0740	0	0
LinJ.11.0750	0	0
LinJ.11.0760	0	0
LinJ.11.0770	0	0
LinJ.11.0780	0	0
LinJ.11.0790	0	0
LinJ.11.0800	0	0
LinJ.11.0810	0.00426913	0.0625
LinJ.11.0820	0	0
LinJ.11.0830	0.0029656	0.0625
LinJ.11.0840	0	0
LinJ.11.0850	0	0
LinJ.11.0860	0.00703829	0.1875
LinJ.11.0870	0.0159033	0.25
LinJ.11.0880	0	0
LinJ.11.0890	0	0
LinJ.11.0900	0	0
LinJ.11.0910	0.00268991	0.0625
LinJ.11.0920	0.00670961	0.0625
LinJ.11.0930	0.0110229	0.0625
LinJ.11.0940	0.00286566	0.0625
LinJ.11.0950	0.0201288	0.125
LinJ.11.0960	0	0
LinJ.11.0970	0	0
LinJ.11.0980	0.00859107	0.0625
LinJ.11.0990	0.00420027	0.0625
LinJ.11.1000	0.00455373	0.0625
LinJ.11.1010	0.00604741	0.0625
LinJ.11.1020	0.00673491	0.1875
LinJ.11.1030	0	0
LinJ.11.1040	0.0153374	0.1875
LinJ.11.1050	0	0
LinJ.11.1060	0.00758035	0.0625
LinJ.11.1070	0	0
LinJ.11.1080	0	0
LinJ.11.1090	0	0
LinJ.11.1100	0	0
LinJ.11.1110	0	0
LinJ.11.1120	0	0
LinJ.11.1130	0	0
LinJ.11.1140	0.0144092	0.125
LinJ.11.1150	0	0
LinJ.11.1160	0.00550418	0.0625
LinJ.11.1170	0.0188537	0.125
LinJ.11.1180	0	0
LinJ.11.1190	0	0
LinJ.11.1200	0	0
LinJ.11.1210	0.00117239	0.0625
LinJ.11.1220	0.00316136	0.0625
LinJ.11.1230	0	0
LinJ.11.1240	0.00439059	0.1875
LinJ.11.1250	0	0
LinJ.11.1260	0.00233427	0.0625
LinJ.11.1270	0	0
LinJ.11.1280	0.00219761	0.0625
LinJ.11.1290	0	0
LinJ.11.1300	0	0
LinJ.11.1310	0	0
LinJ.11.1320	0.00469219	0.125
LinJ.11.1330	0.00663482	0.0625
LinJ.11.1340	0	0
LinJ.11.1350	0.00953471	0.0625
LinJ.11.1360	0.00673129	0.0625
LinJ.11.1370	0	0
LinJ.11.rRNA1	0	0
LinJ.11.tRNA1	0	0
LinJ.11.tRNA2	0	0
LinJ.11.tRNA3	0	0
LinJ.12.0001	0	0
LinJ.12.0002	0	0
LinJ.12.0003	0.00863021	0.0625
LinJ.12.0004	0	0
LinJ.12.0005	0	0
LinJ.12.0006	0	0
LinJ.12.0007	0.0126994	0.0625
LinJ.12.0008	0.00394048	0.0625
LinJ.12.0009	0	0
LinJ.12.0011	0	0
LinJ.12.0012	0	0
LinJ.12.0013	0.00833667	0.0625
LinJ.12.0014	0	0
LinJ.12.0015	0.00178773	0.0625
LinJ.12.0016	0.00420408	0.0625
LinJ.12.0017	0.00363647	0.0625
LinJ.12.0018	0.00179559	0.0625
LinJ.12.0050	0	0
LinJ.12.0060	0.00173705	0.0625
LinJ.12.0070	0	0
LinJ.12.0100	0	0
LinJ.12.0140	0.00899993	0.1875
LinJ.12.0150	0	0
LinJ.12.0160	0.0053927	0.125
LinJ.12.0170	0	0
LinJ.12.0180	0.00671501	0.1875
LinJ.12.0190	0.00594898	0.0625
LinJ.12.0200	0	0
LinJ.12.0210	0.00429745	0.125
LinJ.12.0220	0.0140256	0.125
LinJ.12.0230	0	0
LinJ.12.0231	0.000836227	0.0625
LinJ.12.0232	0.00715615	0.125
LinJ.12.0240	0.00312625	0.0625
LinJ.12.0250	0	0
LinJ.12.0260	0.00381179	0.0625
LinJ.12.0270	0.00303433	0.25
LinJ.12.0280	0.0037853	0.125
LinJ.12.0290	0.00244122	0.125
LinJ.12.0300	0	0
LinJ.12.0310	0	0
LinJ.12.0320	0	0
LinJ.12.0330	0.00331214	0.125
LinJ.12.0340	0	0
LinJ.12.0350	0	0
LinJ.12.0360	0	0
LinJ.12.0370	0.0151295	0.0625
LinJ.12.0380	0	0
LinJ.12.0390	0	0
LinJ.12.0400	0.00751834	0.125
LinJ.12.0410	0	0
LinJ.12.0420	0.00312227	0.0625
LinJ.12.0430	0	0
LinJ.12.0440	0	0
LinJ.12.0450	0.00770749	0.0625
LinJ.12.0460	0.00166281	0.0625
LinJ.12.0470	0	0
LinJ.12.0480	0	0
LinJ.12.0490	0.0161781	0.25
LinJ.12.0500	0	0
LinJ.12.0510	0.00490196	0.0625
LinJ.12.0520	0.00178904	0.0625
LinJ.12.0530	0.00440428	0.125
LinJ.12.0540	0.00511153	0.1875
LinJ.12.0550	0.00472251	0.0625
LinJ.12.0560	0.00241714	0.0625
LinJ.12.0570	0.00167302	0.0625
LinJ.12.0580	0.00492165	0.0625
LinJ.12.0590	0	0
LinJ.12.0600	0.00396599	0.0625
LinJ.12.0610	0	0
LinJ.12.0620	0.0142499	0.125
LinJ.12.0630	0.00566046	0.0625
LinJ.12.0640	0	0
LinJ.12.0650	0	0
LinJ.12.0660	0	0
LinJ.12.0661	0	0
LinJ.12.0662	0.122549	0.375
LinJ.12.0663	0.0552853	0.625
LinJ.12.0664	0.0018568	0.0625
LinJ.12.0665	0.0211291	0.25
LinJ.12.0666	0.0469087	0.25
LinJ.12.0667	0	0
LinJ.12.0668	0.0858624	0.625
LinJ.12.0669	0	0
LinJ.12.0670	0.0424675	0.4375
LinJ.12.0671	0	0
LinJ.12.0680	0.0224861	0.0625
LinJ.12.0690	0.0778089	0.375
LinJ.12.0700	0.0028869	0.125
LinJ.12.0710	0.0040246	0.0625
LinJ.12.0720	0.00190294	0.0625
LinJ.12.0730	0	0
LinJ.12.0740	0.00295655	0.0625
LinJ.12.0750	0.00654759	0.1875
LinJ.12.0760	0.00258542	0.0625
LinJ.12.0770	0.00349641	0.0625
LinJ.12.0780	0	0
LinJ.12.0790	0.00913977	0.125
LinJ.12.0800	0	0
LinJ.12.0810	0	0
LinJ.12.0820	0	0
LinJ.12.0830	0	0
LinJ.12.0840	0.00557041	0.0625
LinJ.12.0850	0	0
LinJ.12.0860	0	0
LinJ.12.0870	0	0
LinJ.12.0880	0	0
LinJ.12.0890	0	0
LinJ.12.0900	0.00844195	0.125
LinJ.12.0910	0	0
LinJ.12.0920	0.00394683	0.0625
LinJ.12.0930	0.0055831	0.0625
LinJ.13.0010	0.0112948	0.125
LinJ.13.0020	0	0
LinJ.13.0030	0	0
LinJ.13.0040	0	0
LinJ.13.0050	0.0136672	0.0625
LinJ.13.0060	0	0
LinJ.13.0070	0	0
LinJ.13.0080	0.00256916	0.0625
LinJ.13.0090	0	0
LinJ.13.0100	0	0
LinJ.13.0110	0	0
LinJ.13.0120	0	0
LinJ.13.0130	0	0
LinJ.13.0140	0	0
LinJ.13.0150	0.0155125	0.125
LinJ.13.0160	0.00730908	0.0625
LinJ.13.0170	0	0
LinJ.13.0180	0	0
LinJ.13.0190	0	0
LinJ.13.0200	0.0136165	0.1875
LinJ.13.0210	0	0
LinJ.13.0220	0	0
LinJ.13.0230	0	0
LinJ.13.0240	0.0119366	0.0625
LinJ.13.0250	0	0
LinJ.13.0260	0.0140861	0.0625
LinJ.13.0270	0	0
LinJ.13.0280	0	0
LinJ.13.0290	0	0
LinJ.13.0300	0.0274363	0.3125
LinJ.13.0310	0.00334528	0.0625
LinJ.13.0320	0.00544931	0.1875
LinJ.13.0330	0	0
LinJ.13.0340	0.00632057	0.1875
LinJ.13.0350	0.00738246	0.0625
LinJ.13.0360	0	0
LinJ.13.0370	0	0
LinJ.13.0380	0	0
LinJ.13.0390	0.00169579	0.0625
LinJ.13.0400	0.0147059	0.0625
LinJ.13.0410	0	0
LinJ.13.0420	0	0
LinJ.13.0430	0	0
LinJ.13.0440	0	0
LinJ.13.0450	0	0
LinJ.13.0460	0	0
LinJ.13.0470	0.00424534	0.125
LinJ.13.0480	0	0
LinJ.13.0490	0.0123371	0.0625
LinJ.13.0500	0	0
LinJ.13.0510	0.00865051	0.0625
LinJ.13.0520	0	0
LinJ.13.0530	0.00274773	0.0625
LinJ.13.0540	0.00604682	0.0625
LinJ.13.0550	0.00521484	0.0625
LinJ.13.0560	0.0163762	0.125
LinJ.13.0570	0	0
LinJ.13.0580	0.00384166	0.0625
LinJ.13.0590	0	0
LinJ.13.0600	0	0
LinJ.13.0610	0.0107186	0.0625
LinJ.13.0620	0.00433545	0.0625
LinJ.13.0630	0.00375917	0.0625
LinJ.13.0640	0.0503625	0.1875
LinJ.13.0650	0.0017821	0.0625
LinJ.13.0660	0.0133205	0.125
LinJ.13.0670	0	0
LinJ.13.0680	0.00528988	0.0625
LinJ.13.0690	0	0
LinJ.13.0700	0.00416204	0.1875
LinJ.13.0710	0	0
LinJ.13.0720	0	0
LinJ.13.0730	0	0
LinJ.13.0740	0.0140861	0.1875
LinJ.13.0750	0.00935487	0.0625
LinJ.13.0760	0	0
LinJ.13.0770	0	0
LinJ.13.0780	0.0213128	0.125
LinJ.13.0790	0	0
LinJ.13.0800	0.00447259	0.0625
LinJ.13.0810	0.00482793	0.125
LinJ.13.0820	0	0
LinJ.13.0830	0	0
LinJ.13.0840	0.007596	0.0625
LinJ.13.0850	0	0
LinJ.13.0860	0	0
LinJ.13.0870	0.0044375	0.125
LinJ.13.0880	0.00748771	0.0625
LinJ.13.0890	0	0
LinJ.13.0900	0.0112087	0.0625
LinJ.13.0910	0	0
LinJ.13.0920	0.0100176	0.0625
LinJ.13.0930	0	0
LinJ.13.0940	0.00925285	0.1875
LinJ.13.0950	0	0
LinJ.13.0960	0	0
LinJ.13.0970	0.00163981	0.0625
LinJ.13.0980	0.00255133	0.0625
LinJ.13.0990	0	0
LinJ.13.1000	0.00683358	0.125
LinJ.13.1010	0.0213748	0.1875
LinJ.13.1020	0	0
LinJ.13.1030	0	0
LinJ.13.1040	0	0
LinJ.13.1050	0	0
LinJ.13.1060	0.0181107	0.0625
LinJ.13.1070	0.00677065	0.0625
LinJ.13.1080	0	0
LinJ.13.1090	0	0
LinJ.13.1100	0	0
LinJ.13.1110	0.00732364	0.0625
LinJ.13.1120	0	0
LinJ.13.1130	0	0
LinJ.13.1140	0.00675821	0.0625
LinJ.13.1150	0	0
LinJ.13.1160	0	0
LinJ.13.1170	0	0
LinJ.13.1180	0	0
LinJ.13.1190	0	0
LinJ.13.1200	0.0186623	0.0625
LinJ.13.1210	0	0
LinJ.13.1220	0	0
LinJ.13.1230	0	0
LinJ.13.1240	0.00791773	0.1875
LinJ.13.1250	0.00642177	0.125
LinJ.13.1260	0	0
LinJ.13.1270	0.0158014	0.125
LinJ.13.1280	0	0
LinJ.13.1290	0.0272331	0.1875
LinJ.13.1300	0.00558733	0.0625
LinJ.13.1310	0.00367647	0.0625
LinJ.13.1320	0	0
LinJ.13.1330	0.00489543	0.0625
LinJ.13.1340	0.00610202	0.0625
LinJ.13.1350	0.00504316	0.0625
LinJ.13.1360	0.0193498	0.1875
LinJ.13.1370	0.00930751	0.25
LinJ.13.1380	0	0
LinJ.13.1390	0.00787927	0.4375
LinJ.13.1400	0	0
LinJ.13.1410	0	0
LinJ.13.1420	0	0
LinJ.13.1430	0.0241873	0.25
LinJ.13.1440	0	0
LinJ.13.1450	0	0
LinJ.13.1460	0	0
LinJ.13.1470	0	0
LinJ.13.1480	0.0068719	0.125
LinJ.13.1490	0	0
LinJ.13.1500	0	0
LinJ.13.1510	0	0
LinJ.13.1520	0.00214371	0.1875
LinJ.13.1530	0	0
LinJ.13.1540	0.0047561	0.0625
LinJ.13.1550	0	0
LinJ.13.1560	0	0
LinJ.13.1570	0	0
LinJ.13.1580	0.00388633	0.0625
LinJ.13.1590	0.0468766	0.6875
LinJ.13.1600	0.0150675	0.125
LinJ.13.1610	0	0
LinJ.13.1620	0.02009	0.125
LinJ.13.1630	0	0
LinJ.14.0010	0	0
LinJ.14.0020	0.00397583	0.0625
LinJ.14.0030	0	0
LinJ.14.0040	0	0
LinJ.14.0050	0.0056844	0.0625
LinJ.14.0060	0	0
LinJ.14.0070	0	0
LinJ.14.0080	0.0149343	0.0625
LinJ.14.0090	0	0
LinJ.14.0100	0.00404531	0.0625
LinJ.14.0110	0.00795165	0.0625
LinJ.14.0120	0	0
LinJ.14.0130	0	0
LinJ.14.0140	0	0
LinJ.14.0150	0	0
LinJ.14.0160	0	0
LinJ.14.0170	0	0
LinJ.14.0180	0	0
LinJ.14.0190	0	0
LinJ.14.0200	0	0
LinJ.14.0210	0	0
LinJ.14.0220	0	0
LinJ.14.0230	0.00226819	0.0625
LinJ.14.0240	0.0291375	0.0625
LinJ.14.0250	0	0
LinJ.14.0260	0.00576302	0.0625
LinJ.14.0270	0.00841751	0.0625
LinJ.14.0280	0.00432227	0.0625
LinJ.14.0290	0	0
LinJ.14.0300	0	0
LinJ.14.0310	0	0
LinJ.14.0320	0	0
LinJ.14.0330	0	0
LinJ.14.0340	0	0
LinJ.14.0350	0	0
LinJ.14.0360	0.0119962	0.1875
LinJ.14.0370	0.0071543	0.25
LinJ.14.0380	0	0
LinJ.14.0390	0.00669882	0.0625
LinJ.14.0400	0.107181	0.5
LinJ.14.0410	0	0
LinJ.14.0420	0.00389045	0.0625
LinJ.14.0430	0.00507511	0.0625
LinJ.14.0440	0	0
LinJ.14.0450	0	0
LinJ.14.0460	0	0
LinJ.14.0470	0	0
LinJ.14.0480	0.00815395	0.0625
LinJ.14.0490	0	0
LinJ.14.0500	0	0
LinJ.14.0510	0	0
LinJ.14.0520	0.00890313	0.0625
LinJ.14.0530	0	0
LinJ.14.0540	0	0
LinJ.14.0550	0	0
LinJ.14.0560	0	0
LinJ.14.0570	0	0
LinJ.14.0580	0.0212766	0.3125
LinJ.14.0590	0	0
LinJ.14.0600	0	0
LinJ.14.0610	0	0
LinJ.14.0620	0	0
LinJ.14.0630	0	0
LinJ.14.0640	0	0
LinJ.14.0650	0	0
LinJ.14.0660	0	0
LinJ.14.0670	0	0
LinJ.14.0680	0	0
LinJ.14.0690	0.0202758	0.125
LinJ.14.0700	0	0
LinJ.14.0710	0	0
LinJ.14.0720	0	0
LinJ.14.0730	0	0
LinJ.14.0740	0	0
LinJ.14.0750	0	0
LinJ.14.0760	0	0
LinJ.14.0770	0	0
LinJ.14.0780	0	0
LinJ.14.0790	0.371077	0.3125
LinJ.14.0800	0	0
LinJ.14.0810	0.00427131	0.125
LinJ.14.0820	0	0
LinJ.14.0830	0	0
LinJ.14.0840	0	0
LinJ.14.0850	0.00490311	0.25
LinJ.14.0860	0.00968992	0.0625
LinJ.14.0870	0.00955657	0.125
LinJ.14.0880	0	0
LinJ.14.0890	0.0210438	0.1875
LinJ.14.0900	0.00330164	0.0625
LinJ.14.0910	0	0
LinJ.14.0920	0	0
LinJ.14.0930	0	0
LinJ.14.0940	0.00382966	0.0625
LinJ.14.0950	0	0
LinJ.14.0960	0.00429111	0.0625
LinJ.14.0970	0	0
LinJ.14.0980	0.00806972	0.1875
LinJ.14.0990	0.00483372	0.0625
LinJ.14.1000	0.00474024	0.0625
LinJ.14.1010	0	0
LinJ.14.1020	0.00373692	0.0625
LinJ.14.1030	0.0289352	0.125
LinJ.14.1040	0.01288	0.125
LinJ.14.1050	0	0
LinJ.14.1060	0	0
LinJ.14.1070	0.0245098	0.3125
LinJ.14.1080	0	0
LinJ.14.1090	0	0
LinJ.14.1100	0	0
LinJ.14.1110	0	0
LinJ.14.1120	0	0
LinJ.14.1130	0.00292809	0.1875
LinJ.14.1140	0.00802053	0.125
LinJ.14.1150	0	0
LinJ.14.1160	0	0
LinJ.14.1170	0	0
LinJ.14.1180	0.0266687	0.3125
LinJ.14.1190	0.0298941	0.625
LinJ.14.1200	0.00445157	0.0625
LinJ.14.1210	0	0
LinJ.14.1220	0.00805932	0.0625
LinJ.14.1230	0	0
LinJ.14.1240	0.00968992	0.0625
LinJ.14.1250	0	0
LinJ.14.1260	0.00586854	0.0625
LinJ.14.1270	0.00742721	0.0625
LinJ.14.1280	0	0
LinJ.14.1290	0	0
LinJ.14.1300	0	0
LinJ.14.1310	0.0146456	0.125
LinJ.14.1320	0	0
LinJ.14.1330	0	0
LinJ.14.1340	0	0
LinJ.14.1350	0.0136166	0.0625
LinJ.14.1360	0.0143926	0.125
LinJ.14.1370	0	0
LinJ.14.1380	0.00520833	0.0625
LinJ.14.1390	0	0
LinJ.14.1400	0.00894134	0.0625
LinJ.14.1410	0.0144928	0.125
LinJ.14.1420	0	0
LinJ.14.1430	0	0
LinJ.14.1440	0	0
LinJ.14.1450	0	0
LinJ.14.1460	0.00610054	0.0625
LinJ.14.1470	0.0131027	0.0625
LinJ.14.1480	0.0187688	0.0625
LinJ.14.1490	0	0
LinJ.14.1500	0.00612745	0.0625
LinJ.14.1510	0	0
LinJ.14.1520	0.00620964	0.0625
LinJ.14.1530	0	0
LinJ.14.1540	0	0
LinJ.14.1550	0.00607386	0.0625
LinJ.14.1560	0	0
LinJ.14.1570	0.00859107	0.0625
LinJ.14.1580	0	0
LinJ.14.1590	0.00492514	0.0625
LinJ.14.1600	0.00377269	0.375
LinJ.14.snoRNA1	0	0
LinJ.15.0010	0	0
LinJ.15.0020	0	0
LinJ.15.0030	0	0
LinJ.15.0040	0	0
LinJ.15.0050	0	0
LinJ.15.0060	0.00409702	0.0625
LinJ.15.0070	0	0
LinJ.15.0080	0	0
LinJ.15.0090	0.00982704	0.0625
LinJ.15.0100	0.00737463	0.0625
LinJ.15.0110	0	0
LinJ.15.0120	0	0
LinJ.15.0130	0	0
LinJ.15.0140	0	0
LinJ.15.0150	0	0
LinJ.15.0160	0.00493681	0.0625
LinJ.15.0170	0	0
LinJ.15.0180	0	0
LinJ.15.0190	0.00711035	0.0625
LinJ.15.0200	0	0
LinJ.15.0210	0	0
LinJ.15.0220	0	0
LinJ.15.0230	0	0
LinJ.15.0240	0	0
LinJ.15.0250	0	0
LinJ.15.0260	0	0
LinJ.15.0270	0	0
LinJ.15.0280	0.0205255	0.125
LinJ.15.0290	0.00214114	0.0625
LinJ.15.0300	0	0
LinJ.15.0310	0	0
LinJ.15.0320	0	0
LinJ.15.0330	0	0
LinJ.15.0340	0.0156055	0.1875
LinJ.15.0350	0	0
LinJ.15.0360	0	0
LinJ.15.0370	0	0
LinJ.15.0380	0.00816193	0.0625
LinJ.15.0390	0	0
LinJ.15.0400	0	0
LinJ.15.0410	0	0
LinJ.15.0420	0	0
LinJ.15.0430	0	0
LinJ.15.0440	0	0
LinJ.15.0450	0.00612745	0.0625
LinJ.15.0460	0	0
LinJ.15.0470	0	0
LinJ.15.0480	0.0240848	0.125
LinJ.15.0490	0.0012418	0.0625
LinJ.15.0500	0.0172674	0.625
LinJ.15.0510	0.00966744	0.0625
LinJ.15.0520	0	0
LinJ.15.0530	0	0
LinJ.15.0540	0	0
LinJ.15.0550	0.00234082	0.0625
LinJ.15.0560	0	0
LinJ.15.0570	0.00238504	0.0625
LinJ.15.0580	0.0153468	0.125
LinJ.15.0590	0	0
LinJ.15.0600	0	0
LinJ.15.0610	0	0
LinJ.15.0620	0	0
LinJ.15.0630	0	0
LinJ.15.0640	0	0
LinJ.15.0650	0	0
LinJ.15.0660	0.00871688	0.125
LinJ.15.0670	0.00304136	0.0625
LinJ.15.0680	0.0178571	0.1875
LinJ.15.0690	0	0
LinJ.15.0700	0.00402966	0.0625
LinJ.15.0710	0	0
LinJ.15.0720	0	0
LinJ.15.0730	0	0
LinJ.15.0740	0	0
LinJ.15.0750	0.00266667	0.125
LinJ.15.0760	0	0
LinJ.15.0770	0	0
LinJ.15.0780	0	0
LinJ.15.0790	0	0
LinJ.15.0800	0	0
LinJ.15.0810	0.0126072	0.125
LinJ.15.0820	0	0
LinJ.15.0830	0.00393825	0.125
LinJ.15.0840	0.00400064	0.125
LinJ.15.0850	0	0
LinJ.15.0860	0	0
LinJ.15.0870	0	0
LinJ.15.0880	0	0
LinJ.15.0890	0	0
LinJ.15.0900	0	0
LinJ.15.0910	0	0
LinJ.15.0920	0	0
LinJ.15.0930	0.00665602	0.0625
LinJ.15.0940	0	0
LinJ.15.0950	0	0
LinJ.15.0960	0	0
LinJ.15.0970	0.00656426	0.25
LinJ.15.0980	0.00500801	0.0625
LinJ.15.0990	0	0
LinJ.15.1000	0	0
LinJ.15.1010	0.0094697	0.0625
LinJ.15.1020	0	0
LinJ.15.1030	0	0
LinJ.15.1040	0	0
LinJ.15.1050	0	0
LinJ.15.1060	0	0
LinJ.15.1070	0	0
LinJ.15.1080	0	0
LinJ.15.1090	0	0
LinJ.15.1100	0	0
LinJ.15.1110	0	0
LinJ.15.1120	0	0
LinJ.15.1130	0	0
LinJ.15.1140	0	0
LinJ.15.1150	0	0
LinJ.15.1160	0	0
LinJ.15.1170	0.00332005	0.0625
LinJ.15.1180	0	0
LinJ.15.1190	0	0
LinJ.15.1200	0	0
LinJ.15.1210	0	0
LinJ.15.1220	0	0
LinJ.15.1230	0	0
LinJ.15.1240	0	0
LinJ.15.1250	0	0
LinJ.15.1260	0	0
LinJ.15.1270	0	0
LinJ.15.1280	0	0
LinJ.15.1290	0	0
LinJ.15.1300	0	0
LinJ.15.1300a	0	0
LinJ.15.1300b	0	0
LinJ.15.1310	0.0101051	0.1875
LinJ.15.1320	0.00294672	0.0625
LinJ.15.1330	0	0
LinJ.15.1340	0	0
LinJ.15.1350	0.00944822	0.0625
LinJ.15.1360	0.0112007	0.0625
LinJ.15.1370	0	0
LinJ.15.1380	0	0
LinJ.15.1390	0	0
LinJ.15.1400	0	0
LinJ.15.1410	0	0
LinJ.15.1420	0.0205255	0.125
LinJ.15.1430	0	0
LinJ.15.1440	0	0
LinJ.15.1450	0	0
LinJ.15.1460	0	0
LinJ.15.1470	0	0
LinJ.15.1480	0	0
LinJ.15.1490	0	0
LinJ.15.1500	0	0
LinJ.15.1510	0	0
LinJ.15.1520	0	0
LinJ.15.1530	0	0
LinJ.15.1540	0.00447547	0.0625
LinJ.15.1550	0.00885583	0.125
LinJ.15.1560	0	0
LinJ.15.1570	0	0
LinJ.15.1580	0	0
LinJ.15.1590	0.0378788	0.0625
LinJ.15.1600	0	0
LinJ.15.1610	0	0
LinJ.15.1620	0	0
LinJ.15.1630	0	0
LinJ.15.1640	0	0
LinJ.15.1650	0.00765931	0.0625
LinJ.15.1660	0	0
LinJ.15.snoRNA1	0	0
LinJ.15.snoRNA2	0	0
LinJ.15.snoRNA3	0	0
LinJ.15.snoRNA4	0	0
LinJ.15.snoRNA5	0	0
LinJ.15.snoRNA6	0	0
LinJ.15.snoRNA7	0	0
LinJ.16.0010	0	0
LinJ.16.0020	0.0111111	0.0625
LinJ.16.0030	0	0
LinJ.16.0040	0	0
LinJ.16.0050	0	0
LinJ.16.0060	0	0
LinJ.16.0070	0	0
LinJ.16.0080	0	0
LinJ.16.0090	0.00566123	0.0625
LinJ.16.0100	0.0127033	0.0625
LinJ.16.0110	0.0059609	0.0625
LinJ.16.0120	0.0100766	0.125
LinJ.16.0130	0	0
LinJ.16.0140	0.0199362	0.0625
LinJ.16.0150	0	0
LinJ.16.0160	0	0
LinJ.16.0170	0	0
LinJ.16.0180	0.00562936	0.375
[truncated: 6,382 more rows]
