# Supplementary material for: Coupling chemical mutagenesis to next generation sequencing for the identification of drug resistance mutations in Leishmania
Source: Nat Commun. 2019 Dec 9;10:5627. doi: 10.1038/s41467-019-13344-6 (PMC6901541; doi:10.1038/s41467-019-13344-6)
Supplement: Supplementary file 6 — Supplementary Data 2 [file 41467_2019_13344_MOESM6_ESM.xlsx]

## Sheet: A
Common In	Mutant	GeneID	Position in gene	Amino acid From	Amino acid To	Position in protein
2	PMM10	LinJ.01.0260	497	C	S	166
2	PMM15	LinJ.01.0260	497	C	S	166
2	PMM14	LinJ.01.0330	285	M	I	95
2	PMM3	LinJ.01.0330	56	A	V	19
2	PMM18	LinJ.01.0410	1372	T	A	458
2	PMM2	LinJ.01.0410	1702	A	T	568
2	PMM18	LinJ.01.0410	805	E	K	269
2	PMM9	LinJ.01.0510	353	C	Y	118
2	PMM17	LinJ.01.0510	74	D	G	25
2	PMM2	LinJ.01.0600	374	P	L	125
2	PMM11	LinJ.01.0600	676	A	T	226
2	PMM8	LinJ.01.0680	1916	A	V	639
2	PMM5	LinJ.01.0680	3511	D	N	1171
2	PMM7	LinJ.02.0090	1627	E	K	543
2	PMM8	LinJ.02.0090	613	D	N	205
2	PMM3	LinJ.02.0260	1447	G	S	483
2	PMM11	LinJ.02.0260	338	P	L	113
2	PMM16	LinJ.02.0500	1106	I	T	369
2	PMM3	LinJ.02.0500	1451	R	H	484
2	PMM12	LinJ.02.0540	1496	D	G	499
2	PMM1	LinJ.02.0540	734	C	Y	245
2	PMM10	LinJ.02.0680	1102	A	T	368
2	PMM21	LinJ.02.0680	460	T	P	154
2	PMM9	LinJ.03.0170	1378	A	T	460
2	PMM18	LinJ.03.0170	1381	L	F	461
2	PMM6	LinJ.03.0220	1198	A	T	400
2	PMM2	LinJ.03.0220	514	L	F	172
2	PMM18	LinJ.03.0260	179	P	L	60
2	PMM9	LinJ.03.0260	79	D	N	27
2	PMM22	LinJ.03.0300	2302	K	Q	768
2	PMM11	LinJ.03.0300	3128	R	Q	1043
2	PMM9	LinJ.03.0370	145	E	K	49
2	PMM5	LinJ.03.0370	674	G	E	225
2	PMM11	LinJ.03.0390	418	V	I	140
2	PMM2	LinJ.03.0390	611	P	L	204
2	PMM6	LinJ.03.0400	1835	R	Q	612
2	PMM3	LinJ.03.0400	694	V	M	232
2	PMM2	LinJ.03.0430	2018	A	V	673
2	PMM6	LinJ.03.0430	3589	S	C	1197
2	PMM2	LinJ.03.0430	809	A	V	270
2	PMM6	LinJ.03.0430	842	S	F	281
2	PMM6	LinJ.03.0440	2219	G	D	740
2	PMM2	LinJ.03.0440	2519	T	I	840
2	PMM8	LinJ.03.0460	2427	W	*	809
2	PMM9	LinJ.03.0460	527	R	H	176
2	PMM9	LinJ.03.0510	2957	A	V	986
2	PMM6	LinJ.03.0510	4880	G	E	1627
2	PMM6	LinJ.03.0510	649	Q	*	217
2	PMM8	LinJ.03.0570	1162	D	N	388
2	PMM6	LinJ.03.0570	2714	A	V	905
2	PMM10	LinJ.03.0740	382	Q	*	128
2	PMM8	LinJ.03.0740	382	Q	*	128
2	PMM2	LinJ.03.0800	2947	V	I	983
2	PMM7	LinJ.03.0800	323	G	E	108
2	PMM9	LinJ.03.0870	1457	G	D	486
2	PMM6	LinJ.03.0870	152	C	Y	51
2	PMM3	LinJ.04.0100	1411	A	T	471
2	PMM1	LinJ.04.0100	3802	A	T	1268
2	PMM8	LinJ.04.0170	1283	G	D	428
2	PMM3	LinJ.04.0170	254	A	V	85
2	PMM11	LinJ.04.0270	4795	P	S	1599
2	PMM7	LinJ.04.0270	4993	Q	*	1665
2	PMM10	LinJ.04.0320	137	A	V	46
2	PMM7	LinJ.04.0320	710	A	V	237
2	PMM10	LinJ.04.0390	221	S	F	74
2	PMM9	LinJ.04.0390	332	S	L	111
2	PMM11	LinJ.04.0420	1204	R	W	402
2	PMM3	LinJ.04.0420	1795	A	T	599
2	PMM22	LinJ.04.0490	4550	R	K	1517
2	PMM7	LinJ.04.0490	728	G	E	243
2	PMM7	LinJ.04.0490	8758	G	S	2920
2	PMM8	LinJ.04.0530	1144	Q	*	382
2	PMM11	LinJ.04.0530	584	S	N	195
2	PMM3	LinJ.04.0540	2258	A	V	753
2	PMM7	LinJ.04.0540	3200	G	D	1067
2	PMM10	LinJ.04.0560	277	G	S	93
2	PMM1	LinJ.04.0560	3592	A	T	1198
2	PMM4	LinJ.04.0690	298	P	S	100
2	PMM3	LinJ.04.0690	917	A	V	306
2	PMM7	LinJ.04.0700	1249	G	R	417
2	PMM7	LinJ.04.0700	2119	A	T	707
2	PMM3	LinJ.04.0700	392	P	L	131
2	PMM1	LinJ.04.0740	1445	S	F	482
2	PMM19	LinJ.04.0740	2132	P	L	711
2	PMM19	LinJ.04.0890	1088	Q	R	363
2	PMM9	LinJ.04.0890	182	R	H	61
2	PMM13	LinJ.04.0900	4499	Q	R	1500
2	PMM19	LinJ.04.0900	5534	G	E	1845
2	PMM8	LinJ.04.0910	668	G	D	223
2	PMM3	LinJ.04.0910	715	V	M	239
2	PMM11	LinJ.04.0920	605	A	V	202
2	PMM9	LinJ.04.0920	988	D	N	330
2	PMM4	LinJ.04.0970	725	P	L	242
2	PMM7	LinJ.04.0970	94	A	T	32
2	PMM1	LinJ.04.1010	3494	A	V	1165
2	PMM8	LinJ.04.1010	403	D	N	135
2	PMM11	LinJ.04.1100	902	A	V	301
2	PMM3	LinJ.04.1100	994	A	T	332
2	PMM7	LinJ.04.1200	1933	A	T	645
2	PMM7	LinJ.04.1200	3373	A	T	1125
2	PMM18	LinJ.04.1200	7042	P	S	2348
2	PMM4	LinJ.05.0130	1262	A	V	421
2	PMM7	LinJ.05.0130	674	A	V	225
2	PMM1	LinJ.05.0310	1714	V	I	572
2	PMM20	LinJ.05.0310	680	D	G	227
2	PMM8	LinJ.05.0330	2653	E	K	885
2	PMM14	LinJ.05.0330	800	Q	R	267
2	PMM7	LinJ.05.0430	752	G	D	251
2	PMM21	LinJ.05.0430	974	F	Y	325
2	PMM4	LinJ.05.0530	1889	T	I	630
2	PMM11	LinJ.05.0530	3974	A	V	1325
2	PMM17	LinJ.05.0610	1480	I	V	494
2	PMM21	LinJ.05.0610	2339	V	A	780
2	PMM10	LinJ.05.0640	2279	S	N	760
2	PMM5	LinJ.05.0640	2455	P	S	819
2	PMM8	LinJ.05.0670	4070	A	V	1357
2	PMM4	LinJ.05.0670	6686	P	L	2229
2	PMM4	LinJ.05.0670	7492	R	W	2498
2	PMM5	LinJ.05.0870	4078	P	S	1360
2	PMM4	LinJ.05.0870	44	P	L	15
2	PMM5	LinJ.05.0890	1693	P	S	565
2	PMM3	LinJ.05.0890	880	R	C	294
2	PMM1	LinJ.05.0910	1424	A	V	475
2	PMM9	LinJ.05.0910	2057	R	Q	686
2	PMM1	LinJ.05.0910	2384	S	F	795
2	PMM8	LinJ.05.0980	20	R	H	7
2	PMM10	LinJ.05.0980	26	S	F	9
2	PMM7	LinJ.06.0150	262	E	K	88
2	PMM9	LinJ.06.0150	274	E	K	92
2	PMM5	LinJ.06.0260	3740	G	D	1247
2	PMM6	LinJ.06.0260	514	H	Y	172
2	PMM8	LinJ.06.0360	341	G	E	114
2	PMM5	LinJ.06.0360	358	A	T	120
2	PMM7	LinJ.06.0390	1601	P	L	534
2	PMM1	LinJ.06.0390	2134	D	N	712
2	PMM16	LinJ.06.0460	2675	A	V	892
2	PMM8	LinJ.06.0460	791	A	V	264
2	PMM2	LinJ.06.0480	1832	A	V	611
2	PMM16	LinJ.06.0480	2102	G	D	701
2	PMM8	LinJ.06.0570	3176	A	V	1059
2	PMM5	LinJ.06.0570	4835	A	V	1612
2	PMM1	LinJ.06.0620	2816	R	H	939
2	PMM7	LinJ.06.0620	2924	A	V	975
2	PMM3	LinJ.06.0660	1624	P	S	542
2	PMM5	LinJ.06.0660	5141	P	L	1714
2	PMM5	LinJ.06.0660	8758	P	S	2920
2	PMM20	LinJ.06.0670	1370	T	I	457
2	PMM13	LinJ.06.0670	605	A	V	202
2	PMM1	LinJ.06.0790	2701	E	K	901
2	PMM7	LinJ.06.0790	443	A	V	148
2	PMM3	LinJ.06.0820	1196	A	E	399
2	PMM9	LinJ.06.0820	1756	A	T	586
2	PMM3	LinJ.06.0860	2338	P	S	780
2	PMM6	LinJ.06.0860	4061	A	V	1354
2	PMM3	LinJ.06.0860	724	P	S	242
2	PMM2	LinJ.06.0920	2161	Q	*	721
2	PMM16	LinJ.06.0920	832	A	T	278
2	PMM6	LinJ.06.1020	2912	S	L	971
2	PMM14	LinJ.06.1020	794	A	V	265
2	PMM6	LinJ.06.1070	2158	A	T	720
2	PMM5	LinJ.06.1070	689	T	I	230
2	PMM3	LinJ.06.1330	229	E	K	77
2	PMM9	LinJ.06.1330	410	A	V	137
2	PMM7	LinJ.07.0100	1327	R	W	443
2	PMM7	LinJ.07.0100	1531	P	S	511
2	PMM14	LinJ.07.0100	2708	D	G	903
2	PMM8	LinJ.07.0190	107	A	V	36
2	PMM22	LinJ.07.0190	245	D	A	82
2	PMM19	LinJ.07.0250	1457	L	P	486
2	PMM3	LinJ.07.0250	1883	T	I	628
2	PMM8	LinJ.07.0280	121	A	T	41
2	PMM3	LinJ.07.0280	415	P	S	139
2	PMM17	LinJ.07.0330	1294	P	S	432
2	PMM4	LinJ.07.0330	385	L	F	129
2	PMM4	LinJ.07.0410	2392	R	C	798
2	PMM24	LinJ.07.0410	2828	na	na	943
2	PMM24	LinJ.07.0410	2832	na	na	944
2	PMM24	LinJ.07.0410	2858	na	na	953
2	PMM7	LinJ.07.0460	1295	A	V	432
2	PMM9	LinJ.07.0460	314	A	V	105
2	PMM3	LinJ.07.0480	1888	R	*	630
2	PMM3	LinJ.07.0480	2024	T	M	675
2	PMM19	LinJ.07.0480	293	L	H	98
2	PMM20	LinJ.07.0640	163	L	F	55
2	PMM10	LinJ.07.0640	533	G	D	178
2	PMM1	LinJ.07.0690	1339	D	N	447
2	PMM4	LinJ.07.0690	886	V	I	296
2	PMM7	LinJ.07.0830	3553	G	S	1185
2	PMM1	LinJ.07.0830	5803	R	C	1935
2	PMM7	LinJ.07.0870	1960	A	T	654
2	PMM13	LinJ.07.0870	3044	V	A	1015
2	PMM8	LinJ.07.1040	2647	E	K	883
2	PMM10	LinJ.07.1040	5279	G	D	1760
2	PMM4	LinJ.07.1070	2837	G	D	946
2	PMM4	LinJ.07.1070	3100	A	T	1034
2	PMM4	LinJ.07.1070	5942	G	E	1981
2	PMM6	LinJ.07.1070	6959	A	V	2320
2	PMM7	LinJ.07.1120	1931	R	H	644
2	PMM4	LinJ.07.1120	336	W	*	112
2	PMM8	LinJ.07.1280	313	P	S	105
2	PMM4	LinJ.07.1280	67	A	T	23
2	PMM13	LinJ.07.1300	289	A	T	97
2	PMM6	LinJ.07.1300	997	E	K	333
2	PMM1	LinJ.07.1330	4013	T	M	1338
2	PMM7	LinJ.07.1330	7295	S	N	2432
2	PMM21	LinJ.08.0010	2393	Q	L	798
2	PMM6	LinJ.08.0010	2407	V	M	803
2	PMM21	LinJ.08.0010	2447	S	N	816
2	PMM11	LinJ.08.0180	1930	R	C	644
2	PMM8	LinJ.08.0180	635	P	L	212
2	PMM22	LinJ.08.0360	3070	H	Y	1024
2	PMM1	LinJ.08.0360	707	A	V	236
2	PMM13	LinJ.08.0390	1495	D	N	499
2	PMM13	LinJ.08.0390	4300	A	T	1434
2	PMM9	LinJ.08.0390	5705	T	M	1902
2	PMM1	LinJ.08.0400	191	A	V	64
2	PMM9	LinJ.08.0400	5323	R	*	1775
2	PMM12	LinJ.08.0520	1136	Q	L	379
2	PMM8	LinJ.08.0520	436	E	K	146
2	PMM3	LinJ.08.0850	3221	A	V	1074
2	PMM1	LinJ.08.0850	5167	E	K	1723
2	PMM1	LinJ.08.1030	1342	P	S	448
2	PMM2	LinJ.08.1030	2278	A	T	760
2	PMM1	LinJ.08.1040	181	A	T	61
2	PMM3	LinJ.08.1040	898	H	Y	300
2	PMM7	LinJ.08.1060	1324	A	T	442
2	PMM4	LinJ.08.1060	574	G	R	192
2	PMM1	LinJ.08.1100	1924	V	I	642
2	PMM6	LinJ.08.1100	425	R	H	142
2	PMM22	LinJ.09.0040	1189	L	F	397
2	PMM10	LinJ.09.0040	1598	A	V	533
2	PMM11	LinJ.09.0220	1108	Q	*	370
2	PMM6	LinJ.09.0220	146	A	V	49
2	PMM6	LinJ.09.0220	172	P	S	58
2	PMM7	LinJ.09.0250	1523	P	L	508
2	PMM6	LinJ.09.0250	3568	L	F	1190
2	PMM5	LinJ.09.0320	2204	G	E	735
2	PMM2	LinJ.09.0320	788	T	I	263
2	PMM5	LinJ.09.0390	2324	S	F	775
2	PMM9	LinJ.09.0390	2723	G	D	908
2	PMM1	LinJ.09.0400	623	G	E	208
2	PMM10	LinJ.09.0400	800	G	D	267
2	PMM2	LinJ.09.0520	310	P	S	104
2	PMM6	LinJ.09.0520	65	S	F	22
2	PMM1	LinJ.09.0630	499	P	S	167
2	PMM2	LinJ.09.0630	719	A	V	240
2	PMM11	LinJ.09.0650	367	L	F	123
2	PMM10	LinJ.09.0650	454	A	T	152
2	PMM16	LinJ.09.0680	1069	P	S	357
2	PMM13	LinJ.09.0680	2714	L	*	905
2	PMM11	LinJ.09.0800	161	G	E	54
2	PMM10	LinJ.09.0800	2314	L	F	772
2	PMM4	LinJ.09.0820	1582	G	S	528
2	PMM7	LinJ.09.0820	25	A	T	9
2	PMM8	LinJ.09.0940	3869	P	L	1290
2	PMM2	LinJ.09.0940	691	E	K	231
2	PMM9	LinJ.09.0990	2036	A	V	679
2	PMM2	LinJ.09.0990	475	A	T	159
2	PMM1	LinJ.09.1100	268	D	N	90
2	PMM8	LinJ.09.1100	995	G	D	332
2	PMM10	LinJ.09.1320	1106	G	D	369
2	PMM13	LinJ.09.1320	74	D	G	25
2	PMM4	LinJ.09.1360	457	V	M	153
2	PMM21	LinJ.09.1360	607	S	P	203
2	PMM8	LinJ.09.1610	166	R	C	56
2	PMM6	LinJ.09.1610	82	D	N	28
2	PMM13	LinJ.09.1630	1152	N	K	384
2	PMM1	LinJ.09.1630	595	E	K	199
2	PMM4	LinJ.10.0140	1165	P	S	389
2	PMM8	LinJ.10.0140	13	G	S	5
2	PMM2	LinJ.10.0180	1711	A	T	571
2	PMM3	LinJ.10.0180	5	S	N	2
2	PMM5	LinJ.10.0280	151	A	T	51
2	PMM7	LinJ.10.0280	40	P	S	14
2	PMM8	LinJ.10.0290	1015	A	T	339
2	PMM16	LinJ.10.0290	2669	A	V	890
2	PMM2	LinJ.10.0300	1198	A	T	400
2	PMM4	LinJ.10.0300	2746	P	S	916
2	PMM7	LinJ.10.0510	1709	A	V	570
2	PMM10	LinJ.10.0510	1846	L	F	616
2	PMM21	LinJ.10.0600	1004	T	M	335
2	PMM18	LinJ.10.0600	611	K	M	204
2	PMM11	LinJ.10.0760	1316	P	L	439
2	PMM8	LinJ.10.0760	863	P	L	288
2	PMM16	LinJ.10.0850	1234	E	K	412
2	PMM3	LinJ.10.0850	1280	A	V	427
2	PMM3	LinJ.10.1010	1513	P	S	505
2	PMM13	LinJ.10.1010	242	E	G	81
2	PMM3	LinJ.10.1010	974	P	L	325
2	PMM12	LinJ.10.1120	2315	L	P	772
2	PMM3	LinJ.10.1120	3508	G	R	1170
2	PMM5	LinJ.10.1300	149	A	V	50
2	PMM1	LinJ.10.1300	356	R	Q	119
2	PMM16	LinJ.10.1340	256	V	I	86
2	PMM4	LinJ.10.1340	386	R	H	129
2	PMM10	LinJ.11.0100	584	A	V	195
2	PMM7	LinJ.11.0100	710	G	D	237
2	PMM20	LinJ.11.0250	131	R	Q	44
2	PMM7	LinJ.11.0250	2126	R	H	709
2	PMM4	LinJ.11.0260	1724	S	N	575
2	PMM6	LinJ.11.0260	35	A	V	12
2	PMM4	LinJ.11.0260	473	R	H	158
2	PMM4	LinJ.11.0320	2614	V	M	872
2	PMM22	LinJ.11.0320	4328	E	G	1443
2	PMM1	LinJ.11.0400	1003	Q	*	335
2	PMM8	LinJ.11.0400	55	A	T	19
2	PMM1	LinJ.11.0460	1516	P	S	506
2	PMM8	LinJ.11.0460	577	G	S	193
2	PMM2	LinJ.11.0510	2005	A	T	669
2	PMM10	LinJ.11.0510	2740	V	I	914
2	PMM1	LinJ.11.0650	1414	R	C	472
2	PMM20	LinJ.11.0650	1894	C	R	632
2	PMM4	LinJ.11.0670	1597	A	T	533
2	PMM22	LinJ.11.0670	1859	E	G	620
2	PMM10	LinJ.11.0720	227	A	V	76
2	PMM7	LinJ.11.0720	31	P	S	11
2	PMM7	LinJ.11.0720	862	P	S	288
2	PMM7	LinJ.11.0730	1489	A	T	497
2	PMM15	LinJ.11.0730	1879	K	Q	627
2	PMM19	LinJ.11.0750	424	S	C	142
2	PMM4	LinJ.11.0750	893	R	K	298
2	PMM6	LinJ.11.0770	200	G	D	67
2	PMM4	LinJ.11.0770	43	D	N	15
2	PMM6	LinJ.11.0840	224	A	V	75
2	PMM7	LinJ.11.0840	481	R	C	161
2	PMM2	LinJ.11.0870	1073	C	Y	358
2	PMM7	LinJ.11.0870	655	L	F	219
2	PMM7	LinJ.11.0890	1379	R	Q	460
2	PMM10	LinJ.11.0890	2038	L	F	680
2	PMM10	LinJ.11.0890	2908	L	F	970
2	PMM8	LinJ.11.0940	2414	G	D	805
2	PMM7	LinJ.11.0940	3454	E	K	1152
2	PMM6	LinJ.11.1080	556	P	S	186
2	PMM8	LinJ.11.1080	604	E	K	202
2	PMM16	LinJ.11.1170	362	L	P	121
2	PMM1	LinJ.11.1170	863	P	L	288
2	PMM8	LinJ.11.1220	1234	E	K	412
2	PMM10	LinJ.11.1220	817	P	S	273
2	PMM3	LinJ.11.1280	1585	R	C	529
2	PMM4	LinJ.11.1280	5381	G	D	1794
2	PMM4	LinJ.11.1280	847	A	T	283
2	PMM4	LinJ.11.1370	1105	V	I	369
2	PMM3	LinJ.11.1370	746	T	I	249
2	PMM5	LinJ.12.0012	373	R	C	125
2	PMM2	LinJ.12.0012	688	A	T	230
2	PMM5	LinJ.12.0180	2690	S	N	897
2	PMM5	LinJ.12.0180	350	G	D	117
2	PMM1	LinJ.12.0180	656	P	L	219
2	PMM7	LinJ.12.0270	7700	W	*	2567
2	PMM8	LinJ.12.0270	932	A	V	311
2	PMM8	LinJ.12.0270	9439	A	T	3147
2	PMM8	LinJ.12.0420	1937	R	K	646
2	PMM1	LinJ.12.0420	646	Q	*	216
2	PMM8	LinJ.12.0510	1121	S	F	374
2	PMM1	LinJ.12.0510	272	T	I	91
2	PMM24	LinJ.12.0665	161	G	A	54
2	PMM5	LinJ.12.0665	353	G	E	118
2	PMM5	LinJ.12.0665	670	P	S	224
2	PMM24	LinJ.12.0690	187	K	Q	63
2	PMM24	LinJ.12.0690	188	K	M	63
2	PMM8	LinJ.12.0690	823	A	T	275
2	PMM2	LinJ.12.0710	1682	P	L	561
2	PMM4	LinJ.12.0710	995	R	H	332
2	PMM2	LinJ.12.0740	430	A	T	144
2	PMM1	LinJ.12.0740	679	E	K	227
2	PMM12	LinJ.12.0780	1064	E	V	355
2	PMM9	LinJ.12.0780	2026	P	S	676
2	PMM9	LinJ.12.0820	1282	Q	*	428
2	PMM5	LinJ.12.0820	850	G	R	284
2	PMM9	LinJ.12.0900	1192	R	C	398
2	PMM1	LinJ.12.0900	71	P	L	24
2	PMM5	LinJ.12.0920	419	G	D	140
2	PMM3	LinJ.12.0920	893	S	N	298
2	PMM8	LinJ.13.0090	1145	R	H	382
2	PMM7	LinJ.13.0090	541	P	S	181
2	PMM13	LinJ.13.0100	182	S	F	61
2	PMM1	LinJ.13.0100	284	S	F	95
2	PMM7	LinJ.13.0280	1553	S	F	518
2	PMM10	LinJ.13.0280	3184	D	N	1062
2	PMM8	LinJ.13.0310	1856	G	E	619
2	PMM11	LinJ.13.0310	2740	P	S	914
2	PMM8	LinJ.13.0380	1513	R	C	505
2	PMM9	LinJ.13.0380	811	A	T	271
2	PMM1	LinJ.13.0540	151	V	M	51
2	PMM13	LinJ.13.0540	578	D	G	193
2	PMM10	LinJ.13.0630	1063	P	S	355
2	PMM9	LinJ.13.0630	1645	P	S	549
2	PMM1	LinJ.13.0720	446	G	D	149
2	PMM6	LinJ.13.0720	974	A	V	325
2	PMM8	LinJ.13.0730	2797	E	K	933
2	PMM10	LinJ.13.0730	532	A	T	178
2	PMM7	LinJ.13.0790	1004	T	I	335
2	PMM5	LinJ.13.0790	1214	A	V	405
2	PMM11	LinJ.13.0910	2636	A	V	879
2	PMM7	LinJ.13.0910	3590	A	V	1197
2	PMM11	LinJ.13.0910	577	R	C	193
2	PMM4	LinJ.13.0940	1627	D	N	543
2	PMM1	LinJ.13.0940	2062	R	C	688
2	PMM2	LinJ.13.1240	2678	A	V	893
2	PMM11	LinJ.13.1240	578	C	Y	193
2	PMM11	LinJ.13.1240	85	R	*	29
2	PMM3	LinJ.13.1350	409	P	S	137
2	PMM1	LinJ.13.1350	625	A	T	209
2	PMM19	LinJ.13.1400	1151	D	A	384
2	PMM6	LinJ.13.1400	766	A	T	256
2	PMM1	LinJ.13.1420	524	S	F	175
2	PMM12	LinJ.13.1420	650	E	A	217
2	PMM4	LinJ.13.1430	166	Q	*	56
2	PMM19	LinJ.13.1430	89	L	P	30
2	PMM12	LinJ.13.1570	1274	D	G	425
2	PMM8	LinJ.13.1570	952	L	F	318
2	PMM10	LinJ.13.1580	1055	G	E	352
2	PMM6	LinJ.13.1580	1864	D	N	622
2	PMM9	LinJ.13.1600	1199	H	P	400
2	PMM22	LinJ.13.1600	1462	*	R	488
2	PMM16	LinJ.13.1610	1342	L	F	448
2	PMM11	LinJ.13.1610	2975	P	L	992
2	PMM3	LinJ.14.0280	2866	R	C	956
2	PMM9	LinJ.14.0280	736	P	S	246
2	PMM5	LinJ.14.0350	1063	L	F	355
2	PMM8	LinJ.14.0350	334	A	T	112
2	PMM3	LinJ.14.0370	3757	H	Y	1253
2	PMM6	LinJ.14.0370	7015	P	S	2339
2	PMM24	LinJ.14.0400	631	M	V	211
2	PMM8	LinJ.14.0400	633	M	I	211
2	PMM24	LinJ.14.0400	633	M	I	211
2	PMM17	LinJ.14.0470	1067	D	G	356
2	PMM1	LinJ.14.0470	139	A	T	47
2	PMM10	LinJ.14.0710	203	C	Y	68
2	PMM5	LinJ.14.0710	727	A	T	243
2	PMM1	LinJ.14.0760	121	L	F	41
2	PMM4	LinJ.14.0760	394	G	S	132
2	PMM8	LinJ.14.0960	2192	G	D	731
2	PMM19	LinJ.14.0960	2843	V	G	948
2	PMM6	LinJ.14.1070	1130	G	E	377
2	PMM7	LinJ.14.1070	1969	P	S	657
2	PMM8	LinJ.14.1200	458	P	L	153
2	PMM10	LinJ.14.1200	628	G	R	210
2	PMM10	LinJ.14.1310	1067	T	M	356
2	PMM8	LinJ.14.1310	1621	L	F	541
2	PMM8	LinJ.14.1590	1031	S	N	344
2	PMM3	LinJ.14.1590	1210	L	F	404
2	PMM2	LinJ.15.0290	2608	P	S	870
2	PMM11	LinJ.15.0290	2738	A	V	913
2	PMM9	LinJ.15.0300	1216	A	T	406
2	PMM10	LinJ.15.0300	773	R	K	258
2	PMM2	LinJ.15.0550	3137	R	H	1046
2	PMM14	LinJ.15.0550	3929	V	G	1310
2	PMM11	LinJ.15.0620	364	R	*	122
2	PMM5	LinJ.15.0620	668	P	L	223
2	PMM13	LinJ.15.0630	1733	A	V	578
2	PMM1	LinJ.15.0630	2080	R	C	694
2	PMM20	LinJ.15.0640	1133	D	G	378
2	PMM2	LinJ.15.0640	1417	V	I	473
2	PMM8	LinJ.15.0670	1645	P	S	549
2	PMM22	LinJ.15.0670	962	D	G	321
2	PMM18	LinJ.15.0770	307	R	W	103
2	PMM15	LinJ.15.0770	704	E	G	235
2	PMM6	LinJ.15.1000	1283	G	D	428
2	PMM6	LinJ.15.1000	619	E	K	207
2	PMM10	LinJ.15.1000	980	S	F	327
2	PMM20	LinJ.15.1050	326	L	Q	109
2	PMM21	LinJ.15.1050	328	Q	*	110
2	PMM6	LinJ.15.1300b	2932	E	K	978
2	PMM5	LinJ.15.1300b	773	C	Y	258
2	PMM20	LinJ.15.1330	1639	L	F	547
2	PMM5	LinJ.15.1330	1706	R	Q	569
2	PMM6	LinJ.15.1400	272	S	N	91
2	PMM2	LinJ.15.1400	775	A	T	259
2	PMM2	LinJ.15.1470	2281	G	S	761
2	PMM6	LinJ.15.1470	463	G	S	155
2	PMM6	LinJ.15.1550	1901	S	N	634
2	PMM11	LinJ.15.1550	214	P	S	72
2	PMM1	LinJ.16.0450	2788	A	T	930
2	PMM15	LinJ.16.0450	3151	K	*	1051
2	PMM6	LinJ.16.0490	2122	Q	*	708
2	PMM15	LinJ.16.0490	3151	K	*	1051
2	PMM6	LinJ.16.0700	1000	P	S	334
2	PMM7	LinJ.16.0700	1493	R	H	498
2	PMM6	LinJ.16.0700	2047	P	S	683
2	PMM2	LinJ.16.0770	44	R	H	15
2	PMM5	LinJ.16.0770	911	R	Q	304
2	PMM2	LinJ.16.0820	1883	A	V	628
2	PMM7	LinJ.16.0820	244	L	F	82
2	PMM7	LinJ.16.0960	656	R	H	219
2	PMM5	LinJ.16.0960	685	Q	*	229
2	PMM20	LinJ.16.1120	203	N	S	68
2	PMM6	LinJ.16.1120	353	R	H	118
2	PMM1	LinJ.16.1130	2029	P	S	677
2	PMM9	LinJ.16.1130	3989	P	L	1330
2	PMM10	LinJ.16.1310	1895	A	V	632
2	PMM6	LinJ.16.1310	2590	P	S	864
2	PMM2	LinJ.16.1340	1969	P	S	657
2	PMM1	LinJ.16.1340	95	S	N	32
2	PMM6	LinJ.16.1400	2387	P	L	796
2	PMM2	LinJ.16.1400	926	A	V	309
2	PMM21	LinJ.16.1490	1064	F	Y	355
2	PMM5	LinJ.16.1490	356	S	F	119
2	PMM14	LinJ.16.1530	2902	D	N	968
2	PMM6	LinJ.16.1530	3797	G	D	1266
2	PMM4	LinJ.16.1640	1034	A	V	345
2	PMM9	LinJ.16.1640	3539	T	I	1180
2	PMM11	LinJ.16.1750	1429	G	R	477
2	PMM1	LinJ.16.1750	926	T	M	309
2	PMM2	LinJ.16.1760	4891	P	S	1631
2	PMM10	LinJ.16.1760	6356	R	H	2119
2	PMM2	LinJ.16.1760	8360	S	L	2787
2	PMM20	LinJ.17.0140	10	D	N	4
2	PMM9	LinJ.17.0140	1640	A	V	547
2	PMM13	LinJ.17.0160	1519	T	P	507
2	PMM4	LinJ.17.0160	1843	P	S	615
2	PMM4	LinJ.17.0240	1015	Q	*	339
2	PMM3	LinJ.17.0240	1042	A	T	348
2	PMM4	LinJ.17.0240	1846	P	S	616
2	PMM6	LinJ.17.0360	1079	P	L	360
2	PMM2	LinJ.17.0360	356	R	K	119
2	PMM2	LinJ.17.0360	4117	A	T	1373
2	PMM1	LinJ.17.0490	2720	R	H	907
2	PMM22	LinJ.17.0490	4807	S	T	1603
2	PMM1	LinJ.17.0580	2270	R	Q	757
2	PMM3	LinJ.17.0580	914	A	V	305
2	PMM2	LinJ.17.0590	1348	P	S	450
2	PMM4	LinJ.17.0590	2270	A	V	757
2	PMM4	LinJ.17.0630	464	S	F	155
2	PMM10	LinJ.17.0630	725	A	V	242
2	PMM7	LinJ.17.0650	1199	A	V	400
2	PMM2	LinJ.17.0650	953	S	F	318
2	PMM14	LinJ.17.0660	1477	L	F	493
2	PMM14	LinJ.17.0660	1843	Y	D	615
2	PMM7	LinJ.17.0660	2492	T	I	831
2	PMM20	LinJ.17.0730	1288	R	C	430
2	PMM7	LinJ.17.0730	2333	S	F	778
2	PMM4	LinJ.17.0760	586	P	S	196
2	PMM2	LinJ.17.0760	61	A	T	21
2	PMM11	LinJ.17.1060	1741	A	T	581
2	PMM18	LinJ.17.1060	530	P	L	177
2	PMM22	LinJ.17.1250	2314	T	S	772
2	PMM7	LinJ.17.1250	3196	V	I	1066
2	PMM2	LinJ.17.1330	392	S	N	131
2	PMM7	LinJ.17.1330	4544	G	E	1515
2	PMM3	LinJ.17.1340	2450	P	L	817
2	PMM6	LinJ.17.1340	26	S	F	9
2	PMM1	LinJ.17.1350	1277	T	I	426
2	PMM20	LinJ.17.1350	2254	P	S	752
2	PMM4	LinJ.17.1390	1222	V	M	408
2	PMM2	LinJ.17.1390	1465	A	T	489
2	PMM11	LinJ.17.1480	1056	M	I	352
2	PMM9	LinJ.17.1480	1312	V	I	438
2	PMM1	LinJ.17.1580	421	R	C	141
2	PMM4	LinJ.17.1580	631	A	T	211
2	PMM5	LinJ.18.0170	559	T	S	187
2	PMM19	LinJ.18.0170	644	N	S	215
2	PMM12	LinJ.18.0220	763	M	L	255
2	PMM20	LinJ.18.0220	961	I	L	321
2	PMM6	LinJ.18.0610	1094	A	V	365
2	PMM11	LinJ.18.0610	1478	G	D	493
2	PMM2	LinJ.18.0790	242	G	D	81
2	PMM6	LinJ.18.0790	919	E	K	307
2	PMM3	LinJ.18.0860	275	R	Q	92
2	PMM4	LinJ.18.0860	59	A	V	20
2	PMM4	LinJ.18.0880	1889	P	L	630
2	PMM9	LinJ.18.0880	2812	H	Y	938
2	PMM11	LinJ.18.0940	1037	W	*	346
2	PMM1	LinJ.18.0940	1845	W	*	615
2	PMM4	LinJ.18.1130	563	A	V	188
2	PMM6	LinJ.18.1130	761	G	D	254
2	PMM3	LinJ.18.1150	29	R	H	10
2	PMM9	LinJ.18.1150	487	A	T	163
2	PMM4	LinJ.18.1200	179	P	L	60
2	PMM11	LinJ.18.1200	902	S	N	301
2	PMM5	LinJ.18.1260	1696	R	W	566
2	PMM20	LinJ.18.1260	712	S	R	238
2	PMM7	LinJ.18.1390	2408	A	V	803
2	PMM2	LinJ.18.1390	742	V	I	248
2	PMM4	LinJ.18.1510	1343	P	L	448
2	PMM5	LinJ.18.1510	724	G	R	242
2	PMM12	LinJ.19.0210	1795	M	L	599
2	PMM11	LinJ.19.0210	994	H	Y	332
2	PMM4	LinJ.19.0220	1834	A	T	612
2	PMM11	LinJ.19.0220	1937	A	V	646
2	PMM22	LinJ.19.0250	2264	I	N	755
2	PMM6	LinJ.19.0250	839	A	V	280
2	PMM1	LinJ.19.0370	194	G	E	65
2	PMM10	LinJ.19.0370	3251	S	F	1084
2	PMM10	LinJ.19.0370	919	Q	*	307
2	PMM8	LinJ.19.0410	289	D	N	97
2	PMM11	LinJ.19.0410	97	E	K	33
2	PMM5	LinJ.19.0550	142	R	*	48
2	PMM6	LinJ.19.0550	3673	L	F	1225
2	PMM7	LinJ.19.0740	4	D	N	2
2	PMM4	LinJ.19.0740	743	S	N	248
2	PMM6	LinJ.19.0880	962	P	L	321
2	PMM3	LinJ.19.0880	988	P	S	330
2	PMM3	LinJ.19.1170	331	P	S	111
2	PMM5	LinJ.19.1170	4045	G	R	1349
2	PMM7	LinJ.19.1290	2438	G	E	813
2	PMM10	LinJ.19.1290	466	P	S	156
2	PMM19	LinJ.19.1370	2120	L	R	707
2	PMM11	LinJ.19.1370	484	A	T	162
2	PMM18	LinJ.19.1410	1231	L	F	411
2	PMM4	LinJ.19.1410	1525	R	C	509
2	PMM11	LinJ.19.1680	3070	P	S	1024
2	PMM7	LinJ.19.1680	4786	R	C	1596
2	PMM6	LinJ.20.0010	3385	D	N	1129
2	PMM16	LinJ.20.0010	71	P	L	24
2	PMM15	LinJ.20.0100	2731	P	S	911
2	PMM10	LinJ.20.0100	361	A	T	121
2	PMM6	LinJ.20.0200	175	A	T	59
2	PMM3	LinJ.20.0200	2215	A	T	739
2	PMM3	LinJ.20.0200	449	S	N	150
2	PMM8	LinJ.20.0280	4804	E	K	1602
2	PMM6	LinJ.20.0280	5227	A	T	1743
2	PMM6	LinJ.20.0280	5464	L	F	1822
2	PMM4	LinJ.20.0370	247	D	N	83
2	PMM17	LinJ.20.0370	506	A	V	169
2	PMM4	LinJ.20.0420	259	G	S	87
2	PMM6	LinJ.20.0420	508	V	I	170
2	PMM2	LinJ.20.0500	503	R	Q	168
2	PMM5	LinJ.20.0500	736	V	M	246
2	PMM9	LinJ.20.0510	1153	P	S	385
2	PMM5	LinJ.20.0510	1390	E	K	464
2	PMM5	LinJ.20.0590	185	T	I	62
2	PMM18	LinJ.20.0590	745	P	S	249
2	PMM5	LinJ.20.0860	3145	A	T	1049
2	PMM6	LinJ.20.0860	4483	L	F	1495
2	PMM5	LinJ.20.0860	827	A	V	276
2	PMM3	LinJ.20.0880	217	R	C	73
2	PMM6	LinJ.20.0880	850	A	T	284
2	PMM2	LinJ.20.0910	1810	L	F	604
2	PMM14	LinJ.20.0910	310	S	P	104
2	PMM3	LinJ.20.0930	1192	L	F	398
2	PMM11	LinJ.20.0930	425	G	D	142
2	PMM4	LinJ.20.1070	1231	A	T	411
2	PMM5	LinJ.20.1070	401	A	V	134
2	PMM3	LinJ.20.1080	3455	A	V	1152
2	PMM6	LinJ.20.1080	59	S	L	20
2	PMM3	LinJ.20.1080	625	L	F	209
2	PMM8	LinJ.20.1120	2026	P	S	676
2	PMM10	LinJ.20.1120	3718	G	R	1240
2	PMM11	LinJ.20.1130	1080	Y	*	360
2	PMM8	LinJ.20.1130	1568	G	D	523
2	PMM2	LinJ.20.1140	2455	Q	*	819
2	PMM5	LinJ.20.1140	8550	M	I	2850
2	PMM2	LinJ.20.1210	2340	W	*	780
2	PMM13	LinJ.20.1210	755	D	G	252
2	PMM6	LinJ.20.1470	2359	H	Y	787
2	PMM8	LinJ.20.1470	2825	S	L	942
2	PMM4	LinJ.20.1500	367	A	T	123
2	PMM2	LinJ.20.1500	722	A	V	241
2	PMM11	LinJ.20.1750	460	P	S	154
2	PMM4	LinJ.20.1750	860	A	V	287
2	PMM1	LinJ.21.0160	1081	L	F	361
2	PMM11	LinJ.21.0160	1915	G	S	639
2	PMM11	LinJ.21.0210	160	V	M	54
2	PMM10	LinJ.21.0210	763	A	T	255
2	PMM4	LinJ.21.0240	1235	A	V	412
2	PMM2	LinJ.21.0240	1304	A	V	435
2	PMM2	LinJ.21.0240	3787	P	S	1263
2	PMM6	LinJ.21.0400	176	P	L	59
2	PMM6	LinJ.21.0400	235	P	S	79
2	PMM2	LinJ.21.0400	761	A	V	254
2	PMM21	LinJ.21.0470	2795	I	N	932
2	PMM6	LinJ.21.0470	941	W	*	314
2	PMM2	LinJ.21.0570	205	E	K	69
2	PMM4	LinJ.21.0570	308	A	V	103
2	PMM8	LinJ.21.0850	347	R	H	116
2	PMM6	LinJ.21.0850	65	G	E	22
2	PMM1	LinJ.21.0910	1258	R	*	420
2	PMM10	LinJ.21.0910	1496	G	D	499
2	PMM11	LinJ.21.0920	3028	E	K	1010
2	PMM9	LinJ.21.0920	8453	P	L	2818
2	PMM1	LinJ.21.1030	422	S	F	141
2	PMM8	LinJ.21.1030	43	A	T	15
2	PMM8	LinJ.21.1060	1322	G	D	441
2	PMM18	LinJ.21.1060	3029	V	A	1010
2	PMM9	LinJ.21.1210	1322	S	F	441
2	PMM14	LinJ.21.1210	1412	A	V	471
2	PMM7	LinJ.21.1240	1870	V	I	624
2	PMM8	LinJ.21.1240	4897	E	K	1633
2	PMM8	LinJ.21.1240	5108	G	D	1703
2	PMM7	LinJ.21.1390	2035	A	T	679
2	PMM1	LinJ.21.1390	2923	E	K	975
2	PMM1	LinJ.21.1390	3475	A	T	1159
2	PMM2	LinJ.21.1440	497	R	H	166
2	PMM11	LinJ.21.1440	754	R	W	252
2	PMM9	LinJ.21.1460	529	G	R	177
2	PMM1	LinJ.21.1460	854	R	H	285
2	PMM11	LinJ.21.1500	1208	A	V	403
2	PMM6	LinJ.21.1500	1268	A	V	423
2	PMM1	LinJ.21.1690	1082	S	N	361
2	PMM3	LinJ.21.1690	212	Q	L	71
2	PMM11	LinJ.21.1700	409	R	C	137
2	PMM2	LinJ.21.1700	503	G	D	168
2	PMM22	LinJ.21.2180	179	T	I	60
2	PMM8	LinJ.21.2180	98	P	L	33
2	PMM1	LinJ.21.2220	1976	A	V	659
2	PMM5	LinJ.21.2220	781	L	F	261
2	PMM7	LinJ.22.0008	821	R	H	274
2	PMM1	LinJ.22.0008	926	A	V	309
2	PMM1	LinJ.22.0012	350	P	L	117
2	PMM3	LinJ.22.0012	706	P	S	236
2	PMM6	LinJ.22.0090	124	V	M	42
2	PMM5	LinJ.22.0090	1946	A	V	649
2	PMM6	LinJ.22.0110	530	T	M	177
2	PMM15	LinJ.22.0110	553	E	K	185
2	PMM3	LinJ.22.0320	1517	P	L	506
2	PMM1	LinJ.22.0320	851	A	V	284
2	PMM6	LinJ.22.0430	1460	G	E	487
2	PMM2	LinJ.22.0430	1567	Q	*	523
2	PMM6	LinJ.22.0480	82	A	T	28
2	PMM11	LinJ.22.0480	89	P	L	30
2	PMM18	LinJ.22.0490	227	D	G	76
2	PMM1	LinJ.22.0490	463	L	F	155
2	PMM4	LinJ.22.0730	2287	P	S	763
2	PMM11	LinJ.22.0730	2311	G	S	771
2	PMM4	LinJ.22.0730	989	A	V	330
2	PMM21	LinJ.22.0780	1750	V	I	584
2	PMM1	LinJ.22.0780	703	G	S	235
2	PMM7	LinJ.22.0800	1052	P	L	351
2	PMM3	LinJ.22.0800	3	M	I	1
2	PMM6	LinJ.22.0810	2309	S	N	770
2	PMM9	LinJ.22.0810	2705	G	D	902
2	PMM8	LinJ.22.0830	1180	V	I	394
2	PMM7	LinJ.22.0830	1202	P	L	401
2	PMM8	LinJ.22.0870	1427	R	H	476
2	PMM8	LinJ.22.0870	2134	A	T	712
2	PMM7	LinJ.22.0870	86	P	L	29
2	PMM7	LinJ.22.1170	149	G	D	50
2	PMM8	LinJ.22.1170	319	A	T	107
2	PMM8	LinJ.22.1220	1190	A	V	397
2	PMM1	LinJ.22.1220	564	M	I	188
2	PMM8	LinJ.22.1220	899	P	L	300
2	PMM11	LinJ.22.1360	398	G	D	133
2	PMM7	LinJ.22.1360	988	L	F	330
2	PMM15	LinJ.22.1430	1031	A	V	344
2	PMM2	LinJ.22.1430	418	E	K	140
2	PMM16	LinJ.22.1510	157	A	T	53
2	PMM3	LinJ.22.1510	853	A	T	285
2	PMM3	LinJ.22.1530	449	S	N	150
2	PMM7	LinJ.22.1530	575	A	V	192
2	PMM4	LinJ.23.0010	1289	P	L	430
2	PMM11	LinJ.23.0010	1535	A	V	512
2	PMM5	LinJ.23.0040	127	R	C	43
2	PMM8	LinJ.23.0040	653	A	V	218
2	PMM10	LinJ.23.0160	439	H	Y	147
2	PMM13	LinJ.23.0160	757	Y	H	253
2	PMM8	LinJ.23.0240	1701	W	*	567
2	PMM1	LinJ.23.0240	1894	A	T	632
2	PMM11	LinJ.23.0290	145	D	N	49
2	PMM2	LinJ.23.0290	3473	T	I	1158
2	PMM11	LinJ.23.0290	770	A	V	257
2	PMM2	LinJ.23.0410	662	A	V	221
2	PMM10	LinJ.23.0410	826	H	Y	276
2	PMM6	LinJ.23.0430	1061	P	L	354
2	PMM11	LinJ.23.0430	3382	A	T	1128
2	PMM1	LinJ.23.0450	259	R	*	87
2	PMM11	LinJ.23.0450	3725	A	V	1242
2	PMM2	LinJ.23.0530	494	A	V	165
2	PMM3	LinJ.23.0530	658	D	N	220
2	PMM10	LinJ.23.0590	326	P	L	109
2	PMM4	LinJ.23.0590	691	E	K	231
2	PMM2	LinJ.23.0600	1027	A	T	343
2	PMM7	LinJ.23.0600	1700	C	Y	567
2	PMM7	LinJ.23.0630	476	C	Y	159
2	PMM10	LinJ.23.0630	514	P	S	172
2	PMM4	LinJ.23.0950	2543	T	M	848
2	PMM9	LinJ.23.0950	2771	A	V	924
2	PMM21	LinJ.23.1100	1823	E	A	608
2	PMM3	LinJ.23.1100	2377	Q	*	793
2	PMM20	LinJ.23.1120	113	V	A	38
2	PMM22	LinJ.23.1120	326	A	V	109
2	PMM3	LinJ.23.1130	1277	S	L	426
2	PMM8	LinJ.23.1130	44	S	L	15
2	PMM4	LinJ.23.1150	230	G	E	77
2	PMM8	LinJ.23.1150	887	S	F	296
2	PMM11	LinJ.23.1180	2869	Q	*	957
2	PMM2	LinJ.23.1180	325	R	*	109
2	PMM22	LinJ.23.1320	1117	M	L	373
2	PMM11	LinJ.23.1320	1499	S	N	500
2	PMM15	LinJ.23.1350	41	L	Q	14
2	PMM4	LinJ.23.1350	829	G	S	277
2	PMM11	LinJ.23.1430	1564	H	Y	522
2	PMM7	LinJ.23.1430	607	D	N	203
2	PMM7	LinJ.23.1460	832	R	C	278
2	PMM11	LinJ.23.1460	847	V	I	283
2	PMM21	LinJ.23.1490	173	A	V	58
2	PMM3	LinJ.23.1490	1948	D	N	650
2	PMM7	LinJ.23.1550	1670	T	M	557
2	PMM11	LinJ.23.1550	551	S	N	184
2	PMM3	LinJ.23.1600	1615	E	K	539
2	PMM3	LinJ.23.1600	1748	R	H	583
2	PMM8	LinJ.23.1600	950	R	K	317
2	PMM17	LinJ.23.1610	1628	E	V	543
2	PMM6	LinJ.23.1610	347	P	L	116
2	PMM10	LinJ.23.1650	106	L	F	36
2	PMM10	LinJ.23.1650	36	W	*	12
2	PMM3	LinJ.23.1650	398	R	Q	133
2	PMM2	LinJ.23.1670	122	P	L	41
2	PMM9	LinJ.23.1670	86	T	M	29
2	PMM3	LinJ.23.1680	199	V	M	67
2	PMM1	LinJ.23.1680	283	G	S	95
2	PMM4	LinJ.23.1720	2780	A	V	927
2	PMM6	LinJ.23.1720	3859	G	R	1287
2	PMM6	LinJ.23.1720	4873	H	Y	1625
2	PMM13	LinJ.23.1810	1618	S	P	540
2	PMM5	LinJ.23.1810	716	A	V	239
2	PMM4	LinJ.23.1900	173	A	V	58
2	PMM11	LinJ.23.1900	758	G	D	253
2	PMM9	LinJ.23.1930	1544	A	V	515
2	PMM4	LinJ.23.1930	599	G	D	200
2	PMM2	LinJ.23.1940	1309	P	S	437
2	PMM4	LinJ.23.1940	811	G	R	271
2	PMM9	LinJ.23.1970	1025	R	Q	342
2	PMM2	LinJ.23.1970	998	P	L	333
2	PMM2	LinJ.24.0020	385	D	N	129
2	PMM6	LinJ.24.0020	410	A	V	137
2	PMM3	LinJ.24.0230	712	G	R	238
2	PMM9	LinJ.24.0230	868	P	S	290
2	PMM6	LinJ.24.0260	1621	A	T	541
2	PMM11	LinJ.24.0260	1970	S	F	657
2	PMM11	LinJ.24.0260	1996	R	C	666
2	PMM6	LinJ.24.0260	430	A	T	144
2	PMM1	LinJ.24.0490	2176	Q	*	726
2	PMM7	LinJ.24.0490	2860	P	S	954
2	PMM6	LinJ.24.0520	1024	E	K	342
2	PMM11	LinJ.24.0520	677	T	I	226
2	PMM2	LinJ.24.0530	1588	E	K	530
2	PMM6	LinJ.24.0530	838	D	N	280
2	PMM1	LinJ.24.0550	1027	R	C	343
2	PMM11	LinJ.24.0550	1291	Q	*	431
2	PMM14	LinJ.24.0650	236	Y	C	79
2	PMM6	LinJ.24.0650	907	P	S	303
2	PMM3	LinJ.24.0670	1520	G	D	507
2	PMM5	LinJ.24.0670	616	G	S	206
2	PMM3	LinJ.24.0790	1097	A	V	366
2	PMM1	LinJ.24.0790	1430	A	V	477
2	PMM2	LinJ.24.0810	1607	G	E	536
2	PMM11	LinJ.24.0810	961	R	C	321
2	PMM11	LinJ.24.0840	3196	Q	*	1066
2	PMM1	LinJ.24.0840	4031	A	V	1344
2	PMM11	LinJ.24.0840	7711	L	F	2571
2	PMM11	LinJ.24.0920	1439	S	L	480
2	PMM4	LinJ.24.0920	686	A	V	229
2	PMM8	LinJ.24.0990	1934	A	V	645
2	PMM2	LinJ.24.0990	818	G	D	273
2	PMM2	LinJ.24.1010	1255	V	M	419
2	PMM7	LinJ.24.1010	653	G	D	218
2	PMM10	LinJ.24.1040	127	L	F	43
2	PMM3	LinJ.24.1040	83	P	L	28
2	PMM6	LinJ.24.1060	1399	Q	*	467
2	PMM10	LinJ.24.1060	1631	A	V	544
2	PMM9	LinJ.24.1130	1360	L	F	454
2	PMM15	LinJ.24.1130	3076	R	W	1026
2	PMM7	LinJ.24.1190	1687	G	R	563
2	PMM5	LinJ.24.1190	983	R	H	328
2	PMM3	LinJ.24.1200	2603	A	V	868
2	PMM1	LinJ.24.1200	3038	A	V	1013
2	PMM1	LinJ.24.1520	1808	A	V	603
2	PMM6	LinJ.24.1520	644	T	I	215
2	PMM1	LinJ.24.1580	1289	P	L	430
2	PMM11	LinJ.24.1580	2338	H	Y	780
2	PMM3	LinJ.24.1840	137	G	E	46
2	PMM15	LinJ.24.1840	277	E	K	93
2	PMM1	LinJ.24.2000	1075	D	N	359
2	PMM3	LinJ.24.2000	1429	R	W	477
2	PMM2	LinJ.24.2020	194	A	V	65
2	PMM6	LinJ.24.2020	751	A	T	251
2	PMM16	LinJ.24.2260	1400	E	V	467
2	PMM9	LinJ.24.2260	2954	G	E	985
2	PMM2	LinJ.24.2270	1564	A	T	522
2	PMM11	LinJ.24.2270	385	E	K	129
2	PMM10	LinJ.24.2390	343	E	K	115
2	PMM1	LinJ.24.2390	497	G	D	166
2	PMM9	LinJ.24.2410	358	E	K	120
2	PMM6	LinJ.24.2410	755	S	N	252
2	PMM20	LinJ.25.0080	1568	D	V	523
2	PMM5	LinJ.25.0080	1627	G	S	543
2	PMM10	LinJ.25.0270	1261	R	*	421
2	PMM2	LinJ.25.0270	1816	D	N	606
2	PMM20	LinJ.25.0290	1448	A	V	483
2	PMM4	LinJ.25.0290	760	P	S	254
2	PMM5	LinJ.25.0320	1534	A	T	512
2	PMM8	LinJ.25.0320	2560	A	T	854
2	PMM12	LinJ.25.0340	631	P	S	211
2	PMM4	LinJ.25.0340	968	T	M	323
2	PMM9	LinJ.25.0430	3854	R	K	1285
2	PMM2	LinJ.25.0430	647	G	D	216
2	PMM14	LinJ.25.0440	33	W	*	11
2	PMM8	LinJ.25.0440	487	A	T	163
2	PMM1	LinJ.25.0700	1354	D	N	452
2	PMM5	LinJ.25.0700	3152	G	D	1051
2	PMM25	LinJ.25.0770	2151	E	D	717
2	PMM8	LinJ.25.0770	2686	R	W	896
2	PMM8	LinJ.25.0770	745	P	S	249
2	PMM10	LinJ.25.0820	1462	A	T	488
2	PMM9	LinJ.25.0820	619	Q	*	207
2	PMM8	LinJ.25.0860	2606	P	L	869
2	PMM15	LinJ.25.0860	2723	R	K	908
2	PMM2	LinJ.25.0880	256	P	S	86
2	PMM4	LinJ.25.0880	2884	A	T	962
2	PMM9	LinJ.25.0960	293	P	L	98
2	PMM5	LinJ.25.0960	396	W	*	132
2	PMM5	LinJ.25.0990	190	A	T	64
2	PMM1	LinJ.25.0990	602	A	V	201
2	PMM2	LinJ.25.1240	275	T	I	92
2	PMM7	LinJ.25.1240	305	A	V	102
2	PMM21	LinJ.25.1550	3231	C	*	1077
2	PMM4	LinJ.25.1550	812	A	V	271
2	PMM4	LinJ.25.1660	1343	T	I	448
2	PMM17	LinJ.25.1660	3116	V	G	1039
2	PMM12	LinJ.25.1720	136	M	V	46
2	PMM14	LinJ.25.1720	409	S	P	137
2	PMM15	LinJ.25.1730	1439	S	F	480
2	PMM21	LinJ.25.1730	320	V	E	107
2	PMM4	LinJ.25.1750	2140	L	F	714
2	PMM7	LinJ.25.1750	2213	A	V	738
2	PMM7	LinJ.25.2020	391	L	F	131
2	PMM8	LinJ.25.2020	580	A	T	194
2	PMM8	LinJ.25.2080	1564	P	S	522
2	PMM5	LinJ.25.2080	751	V	M	251
2	PMM4	LinJ.25.2130	2006	P	L	669
2	PMM1	LinJ.25.2130	3125	G	D	1042
2	PMM18	LinJ.25.2160	1172	I	N	391
2	PMM7	LinJ.25.2160	473	T	I	158
2	PMM4	LinJ.25.2180	820	L	F	274
2	PMM9	LinJ.25.2180	836	G	D	279
2	PMM1	LinJ.25.2230	55	V	I	19
2	PMM4	LinJ.25.2230	827	A	V	276
2	PMM21	LinJ.25.2320	1832	E	G	611
2	PMM9	LinJ.25.2320	388	L	F	130
2	PMM4	LinJ.25.2570	1501	D	N	501
2	PMM3	LinJ.25.2570	824	W	*	275
2	PMM4	LinJ.26.0100	971	P	L	324
2	PMM16	LinJ.26.0100	985	A	T	329
2	PMM4	LinJ.26.0190	1192	A	T	398
2	PMM10	LinJ.26.0190	895	P	S	299
2	PMM9	LinJ.26.0200	388	E	K	130
2	PMM7	LinJ.26.0200	862	G	R	288
2	PMM11	LinJ.26.0250	130	E	K	44
2	PMM3	LinJ.26.0250	806	A	V	269
2	PMM2	LinJ.26.0290	1195	V	M	399
2	PMM8	LinJ.26.0290	2398	D	N	800
2	PMM18	LinJ.26.0360	1402	G	R	468
2	PMM18	LinJ.26.0360	19	T	A	7
2	PMM7	LinJ.26.0360	2051	G	D	684
2	PMM11	LinJ.26.0390	1259	R	H	420
2	PMM9	LinJ.26.0390	52	P	S	18
2	PMM7	LinJ.26.0410	1436	A	V	479
2	PMM20	LinJ.26.0410	1538	E	V	513
2	PMM6	LinJ.26.0490	1171	E	K	391
2	PMM7	LinJ.26.0490	634	A	T	212
2	PMM6	LinJ.26.0510	1166	G	D	389
2	PMM6	LinJ.26.0510	3073	E	K	1025
2	PMM2	LinJ.26.0510	994	L	F	332
2	PMM7	LinJ.26.0530	179	T	I	60
2	PMM4	LinJ.26.0530	684	M	I	228
2	PMM19	LinJ.26.0690	1303	H	Y	435
2	PMM21	LinJ.26.0690	650	E	A	217
2	PMM13	LinJ.26.0790	140	T	I	47
2	PMM11	LinJ.26.0790	224	S	L	75
2	PMM11	LinJ.26.0880	1160	R	Q	387
2	PMM5	LinJ.26.0880	770	A	V	257
2	PMM9	LinJ.26.0910	1055	A	V	352
2	PMM2	LinJ.26.0910	2122	P	S	708
2	PMM7	LinJ.26.0930	1081	V	I	361
2	PMM7	LinJ.26.0930	2203	G	S	735
2	PMM10	LinJ.26.0930	3899	T	I	1300
2	PMM10	LinJ.26.0940	1547	P	L	516
2	PMM5	LinJ.26.0940	613	P	S	205
2	PMM21	LinJ.26.1060	2264	F	S	755
2	PMM7	LinJ.26.1060	4079	P	L	1360
2	PMM7	LinJ.26.1060	4172	W	*	1391
2	PMM4	LinJ.26.1110	110	G	D	37
2	PMM1	LinJ.26.1110	3101	A	V	1034
2	PMM11	LinJ.26.1140	1118	G	E	373
2	PMM19	LinJ.26.1140	1511	C	Y	504
2	PMM9	LinJ.26.1160	1010	S	F	337
2	PMM10	LinJ.26.1160	2006	G	E	669
2	PMM6	LinJ.26.1170	1813	P	S	605
2	PMM10	LinJ.26.1170	2887	A	T	963
2	PMM10	LinJ.26.1170	770	G	D	257
2	PMM16	LinJ.26.1180	1088	A	V	363
2	PMM7	LinJ.26.1180	1289	A	V	430
2	PMM8	LinJ.26.1280	253	E	K	85
2	PMM10	LinJ.26.1280	3475	D	N	1159
2	PMM13	LinJ.26.1440	596	D	A	199
2	PMM4	LinJ.26.1440	982	R	C	328
2	PMM11	LinJ.26.1460	1115	T	M	372
2	PMM8	LinJ.26.1460	1459	G	R	487
2	PMM8	LinJ.26.1460	2788	R	*	930
2	PMM4	LinJ.26.1530	121	A	T	41
2	PMM6	LinJ.26.1530	1813	L	F	605
2	PMM8	LinJ.26.1540	1247	A	V	416
2	PMM6	LinJ.26.1540	3523	P	S	1175
2	PMM8	LinJ.26.1560	1693	G	S	565
2	PMM6	LinJ.26.1560	1741	R	C	581
2	PMM9	LinJ.26.1650	1444	P	S	482
2	PMM16	LinJ.26.1650	415	R	*	139
2	PMM20	LinJ.26.1700	1132	E	K	378
2	PMM6	LinJ.26.1700	331	R	W	111
2	PMM2	LinJ.26.1720	1421	A	V	474
2	PMM12	LinJ.26.1720	459	Q	H	153
2	PMM7	LinJ.26.1840	2515	P	S	839
2	PMM4	LinJ.26.1840	554	G	D	185
2	PMM5	LinJ.26.1900	703	E	K	235
2	PMM9	LinJ.26.1900	742	P	S	248
2	PMM7	LinJ.26.2000	889	G	S	297
2	PMM11	LinJ.26.2000	982	L	F	328
2	PMM6	LinJ.26.2070	1772	P	L	591
2	PMM10	LinJ.26.2070	2401	V	I	801
2	PMM18	LinJ.26.2110	1336	S	G	446
2	PMM18	LinJ.26.2110	1337	S	N	446
2	PMM10	LinJ.26.2110	1870	D	N	624
2	PMM10	LinJ.26.2170	5224	K	*	1742
2	PMM8	LinJ.26.2170	6205	A	T	2069
2	PMM20	LinJ.26.2190	1135	S	T	379
2	PMM10	LinJ.26.2190	2881	A	T	961
2	PMM10	LinJ.26.2250	1249	E	K	417
2	PMM9	LinJ.26.2250	16	A	T	6
2	PMM9	LinJ.26.2260	1991	R	H	664
2	PMM11	LinJ.26.2260	2293	P	S	765
2	PMM9	LinJ.26.2260	760	P	S	254
2	PMM1	LinJ.26.2370	2501	T	I	834
2	PMM2	LinJ.26.2370	619	L	F	207
2	PMM9	LinJ.26.2380	161	A	V	54
2	PMM2	LinJ.26.2380	203	A	V	68
2	PMM8	LinJ.26.2460	131	A	V	44
2	PMM20	LinJ.26.2460	2561	I	N	854
2	PMM2	LinJ.26.2470	304	E	K	102
2	PMM21	LinJ.26.2470	469	Y	H	157
2	PMM10	LinJ.26.2510	2614	A	T	872
2	PMM10	LinJ.26.2510	2651	S	N	884
2	PMM5	LinJ.26.2510	64	A	T	22
2	PMM22	LinJ.26.2630	1394	S	F	465
2	PMM8	LinJ.26.2630	511	R	C	171
2	PMM9	LinJ.27.0020	1085	R	H	362
2	PMM4	LinJ.27.0020	602	A	V	201
2	PMM9	LinJ.27.0090	1024	V	I	342
2	PMM7	LinJ.27.0090	268	G	S	90
2	PMM8	LinJ.27.0280	1714	R	*	572
2	PMM2	LinJ.27.0280	2374	E	K	792
2	PMM11	LinJ.27.0320	116	S	N	39
2	PMM2	LinJ.27.0320	227	C	Y	76
2	PMM7	LinJ.27.0560	1435	G	S	479
2	PMM8	LinJ.27.0560	304	A	T	102
2	PMM11	LinJ.27.0690	2252	W	*	751
2	PMM10	LinJ.27.0690	2701	R	C	901
2	PMM10	LinJ.27.0690	2858	T	I	953
2	PMM23	LinJ.27.0740	1189	C	R	397
2	PMM24	LinJ.27.0740	1189	C	R	397
2	PMM11	LinJ.27.0920	295	A	T	99
2	PMM10	LinJ.27.0920	791	G	D	264
2	PMM4	LinJ.27.0930	32	A	V	11
2	PMM9	LinJ.27.0930	746	G	D	249
2	PMM7	LinJ.27.0940	2542	R	C	848
2	PMM11	LinJ.27.0940	745	R	C	249
2	PMM21	LinJ.27.0950	2012	F	C	671
2	PMM18	LinJ.27.0950	4067	H	R	1356
2	PMM11	LinJ.27.1020	160	V	M	54
2	PMM2	LinJ.27.1020	419	G	D	140
2	PMM1	LinJ.27.1030	1102	V	I	368
2	PMM18	LinJ.27.1030	616	P	S	206
2	PMM3	LinJ.27.1090	1180	E	K	394
2	PMM8	LinJ.27.1090	1945	V	M	649
2	PMM1	LinJ.27.1130	1144	G	R	382
2	PMM7	LinJ.27.1130	238	E	K	80
2	PMM4	LinJ.27.1160	1676	T	I	559
2	PMM9	LinJ.27.1160	1721	R	H	574
2	PMM11	LinJ.27.1200	241	A	T	81
2	PMM7	LinJ.27.1200	503	G	D	168
2	PMM7	LinJ.27.1230	152	G	E	51
2	PMM4	LinJ.27.1230	973	R	C	325
2	PMM3	LinJ.27.1280	1544	R	Q	515
2	PMM11	LinJ.27.1280	385	E	K	129
2	PMM9	LinJ.27.1320	23	S	F	8
2	PMM2	LinJ.27.1320	59	S	F	20
2	PMM2	LinJ.27.1360	1499	G	D	500
2	PMM8	LinJ.27.1360	538	R	C	180
2	PMM3	LinJ.27.1560	1873	P	S	625
2	PMM11	LinJ.27.1560	3256	V	M	1086
2	PMM10	LinJ.27.1710	1048	E	K	350
2	PMM2	LinJ.27.1710	1187	G	E	396
2	PMM10	LinJ.27.1710	263	R	H	88
2	PMM9	LinJ.27.1740	1106	G	E	369
2	PMM3	LinJ.27.1740	3559	R	C	1187
2	PMM9	LinJ.27.1740	3752	G	D	1251
2	PMM20	LinJ.27.1800	1663	L	F	555
2	PMM11	LinJ.27.1800	1933	E	K	645
2	PMM11	LinJ.27.1910	1087	A	T	363
2	PMM9	LinJ.27.1910	1843	G	R	615
2	PMM1	LinJ.27.1930	199	A	T	67
2	PMM22	LinJ.27.1930	406	Q	*	136
2	PMM22	LinJ.27.2400	332	G	D	111
2	PMM3	LinJ.27.2400	704	P	L	235
2	PMM8	LinJ.28.0150	416	R	H	139
2	PMM18	LinJ.28.0150	596	D	G	199
2	PMM1	LinJ.28.0240	1444	R	W	482
2	PMM3	LinJ.28.0240	771	M	I	257
2	PMM17	LinJ.28.0380	359	A	V	120
2	PMM2	LinJ.28.0380	506	A	V	169
2	PMM16	LinJ.28.0460	10	S	P	4
2	PMM6	LinJ.28.0460	407	P	L	136
2	PMM11	LinJ.28.0530	2081	R	Q	694
2	PMM1	LinJ.28.0530	778	G	S	260
2	PMM11	LinJ.28.0550	142	A	T	48
2	PMM2	LinJ.28.0550	571	P	S	191
2	PMM10	LinJ.28.0630	962	G	D	321
2	PMM2	LinJ.28.0630	967	L	F	323
2	PMM7	LinJ.28.0980	1846	P	S	616
2	PMM4	LinJ.28.0980	2257	R	C	753
2	PMM8	LinJ.28.1000	2759	S	F	920
2	PMM6	LinJ.28.1000	727	P	S	243
2	PMM1	LinJ.28.1030	1114	P	S	372
2	PMM4	LinJ.28.1030	2383	R	C	795
2	PMM2	LinJ.28.1090	1642	V	M	548
2	PMM20	LinJ.28.1090	2044	M	V	682
2	PMM7	LinJ.28.1110	1240	R	W	414
2	PMM7	LinJ.28.1110	1790	G	D	597
2	PMM6	LinJ.28.1110	460	R	C	154
2	PMM11	LinJ.28.1170	1913	S	N	638
2	PMM1	LinJ.28.1170	1997	A	V	666
2	PMM19	LinJ.28.1180	1238	I	S	413
2	PMM9	LinJ.28.1180	1412	G	E	471
2	PMM8	LinJ.28.1210	1127	R	H	376
2	PMM7	LinJ.28.1210	386	P	L	129
2	PMM4	LinJ.28.1270	1148	A	V	383
2	PMM4	LinJ.28.1270	1985	P	L	662
2	PMM15	LinJ.28.1270	692	D	G	231
2	PMM11	LinJ.28.1300	1061	A	V	354
2	PMM18	LinJ.28.1300	191	T	I	64
2	PMM7	LinJ.28.1370	1181	R	H	394
2	PMM3	LinJ.28.1370	2164	V	M	722
2	PMM2	LinJ.28.1420	1163	W	*	388
2	PMM6	LinJ.28.1420	791	A	V	264
2	PMM22	LinJ.28.1700	323	G	D	108
2	PMM8	LinJ.28.1700	598	P	S	200
2	PMM5	LinJ.28.1770	2042	A	V	681
2	PMM8	LinJ.28.1770	2254	D	N	752
2	PMM9	LinJ.28.2020	587	S	N	196
2	PMM9	LinJ.28.2020	757	V	I	253
2	PMM10	LinJ.28.2020	898	A	T	300
2	PMM11	LinJ.28.2120	1378	P	S	460
2	PMM1	LinJ.28.2120	223	E	K	75
2	PMM22	LinJ.28.2190	1919	H	L	640
2	PMM5	LinJ.28.2190	193	P	S	65
2	PMM13	LinJ.28.2210	298	I	L	100
2	PMM8	LinJ.28.2210	328	D	N	110
2	PMM14	LinJ.28.2380	521	A	V	174
2	PMM2	LinJ.28.2380	757	P	S	253
2	PMM6	LinJ.28.2530	1177	R	C	393
2	PMM8	LinJ.28.2530	541	D	N	181
2	PMM10	LinJ.28.2560	1642	A	T	548
2	PMM1	LinJ.28.2560	3815	P	L	1272
2	PMM4	LinJ.28.2620	1541	A	V	514
2	PMM7	LinJ.28.2620	466	Q	*	156
2	PMM2	LinJ.28.2680	254	A	V	85
2	PMM10	LinJ.28.2680	784	P	S	262
2	PMM2	LinJ.28.2720	1573	H	Y	525
2	PMM3	LinJ.28.2720	965	C	Y	322
2	PMM8	LinJ.28.2930	26	R	Q	9
2	PMM6	LinJ.28.2930	989	G	E	330
2	PMM1	LinJ.28.3170	1246	G	R	416
2	PMM10	LinJ.28.3170	1351	E	K	451
2	PMM2	LinJ.29.0110	2495	R	H	832
2	PMM1	LinJ.29.0110	301	Q	*	101
2	PMM2	LinJ.29.0110	5015	G	D	1672
2	PMM10	LinJ.29.0180	31	E	K	11
2	PMM4	LinJ.29.0180	61	Q	*	21
2	PMM11	LinJ.29.0220	169	L	F	57
2	PMM10	LinJ.29.0220	548	W	*	183
2	PMM10	LinJ.29.0420	166	A	T	56
2	PMM3	LinJ.29.0420	269	G	D	90
2	PMM1	LinJ.29.0470	661	R	W	221
2	PMM4	LinJ.29.0470	857	A	V	286
2	PMM5	LinJ.29.0610	2173	D	N	725
2	PMM3	LinJ.29.0610	2209	E	K	737
2	PMM1	LinJ.29.0640	1607	A	V	536
2	PMM20	LinJ.29.0640	5030	R	Q	1677
2	PMM16	LinJ.29.0690	238	P	S	80
2	PMM5	LinJ.29.0690	385	G	S	129
2	PMM5	LinJ.29.0780	1456	V	M	486
2	PMM2	LinJ.29.0780	572	R	H	191
2	PMM2	LinJ.29.1110	1154	S	L	385
2	PMM1	LinJ.29.1110	502	V	I	168
2	PMM3	LinJ.29.1230	166	P	S	56
2	PMM9	LinJ.29.1230	727	A	T	243
2	PMM9	LinJ.29.1270	6023	G	E	2008
2	PMM20	LinJ.29.1270	7129	P	S	2377
2	PMM4	LinJ.29.1350	1010	G	D	337
2	PMM11	LinJ.29.1350	1897	E	K	633
2	PMM4	LinJ.29.1350	4240	A	T	1414
2	PMM1	LinJ.29.1370	2783	G	D	928
2	PMM18	LinJ.29.1370	4760	N	S	1587
2	PMM5	LinJ.29.1420	1289	G	D	430
2	PMM10	LinJ.29.1420	1610	S	F	537
2	PMM5	LinJ.29.1470	1283	P	L	428
2	PMM5	LinJ.29.1470	160	G	R	54
2	PMM11	LinJ.29.1470	490	A	T	164
2	PMM5	LinJ.29.1480	679	R	W	227
2	PMM20	LinJ.29.1480	941	P	L	314
2	PMM10	LinJ.29.1500	1297	Q	*	433
2	PMM9	LinJ.29.1500	1402	V	I	468
2	PMM10	LinJ.29.1500	229	L	F	77
2	PMM3	LinJ.29.1760	1970	G	E	657
2	PMM5	LinJ.29.1760	778	P	S	260
2	PMM2	LinJ.29.1770	2500	D	N	834
2	PMM9	LinJ.29.1770	80	T	I	27
2	PMM4	LinJ.29.1900	1040	A	V	347
2	PMM5	LinJ.29.1900	343	V	I	115
2	PMM10	LinJ.29.1950	24	W	*	8
2	PMM7	LinJ.29.1950	614	G	E	205
2	PMM1	LinJ.29.2050	1153	P	S	385
2	PMM10	LinJ.29.2050	232	D	N	78
2	PMM10	LinJ.29.2110	1252	E	K	418
2	PMM1	LinJ.29.2110	398	P	L	133
2	PMM13	LinJ.29.2210	1556	D	V	519
2	PMM4	LinJ.29.2210	38	A	V	13
2	PMM2	LinJ.29.2350	2416	A	T	806
2	PMM11	LinJ.29.2350	361	Q	*	121
2	PMM10	LinJ.29.2380	599	G	D	200
2	PMM1	LinJ.29.2380	970	L	F	324
2	PMM1	LinJ.29.2540	1972	E	K	658
2	PMM2	LinJ.29.2540	547	Q	*	183
2	PMM9	LinJ.29.2700	124	E	K	42
2	PMM10	LinJ.29.2700	1526	S	L	509
2	PMM9	LinJ.29.2740	100	H	Y	34
2	PMM20	LinJ.29.2740	1199	A	V	400
2	PMM11	LinJ.29.2760	1875	M	I	625
2	PMM20	LinJ.29.2760	713	V	G	238
2	PMM9	LinJ.29.2780	1097	S	F	366
2	PMM4	LinJ.29.2780	1174	G	S	392
2	PMM17	LinJ.29.2850	275	F	C	92
2	PMM1	LinJ.29.2850	412	A	T	138
2	PMM1	LinJ.29.2920	1450	V	I	484
2	PMM4	LinJ.29.2920	275	R	H	92
2	PMM6	LinJ.30.0100	139	R	C	47
2	PMM1	LinJ.30.0100	698	C	Y	233
2	PMM2	LinJ.30.0160	1558	R	C	520
2	PMM9	LinJ.30.0160	227	G	E	76
2	PMM9	LinJ.30.0160	820	G	R	274
2	PMM8	LinJ.30.0190	740	A	V	247
2	PMM3	LinJ.30.0190	991	R	C	331
2	PMM6	LinJ.30.0260	1192	Q	*	398
2	PMM9	LinJ.30.0260	949	A	T	317
2	PMM22	LinJ.30.0270	1022	G	D	341
2	PMM15	LinJ.30.0270	457	T	P	153
2	PMM3	LinJ.30.0290	3289	L	F	1097
2	PMM10	LinJ.30.0290	4297	A	T	1433
2	PMM11	LinJ.30.0320	1741	Q	*	581
2	PMM9	LinJ.30.0320	448	G	R	150
2	PMM1	LinJ.30.0390	20	G	D	7
2	PMM3	LinJ.30.0390	580	P	S	194
2	PMM18	LinJ.30.0440	445	L	F	149
2	PMM4	LinJ.30.0440	515	P	L	172
2	PMM7	LinJ.30.0480	1036	A	T	346
2	PMM3	LinJ.30.0480	77	A	V	26
2	PMM7	LinJ.30.0520	1030	P	S	344
2	PMM3	LinJ.30.0520	1139	P	L	380
2	PMM19	LinJ.30.0540	1424	E	V	475
2	PMM4	LinJ.30.0540	1898	A	V	633
2	PMM1	LinJ.30.0550	1015	L	F	339
2	PMM11	LinJ.30.0550	881	T	I	294
2	PMM3	LinJ.30.0610	1838	P	L	613
2	PMM2	LinJ.30.0610	854	A	V	285
2	PMM7	LinJ.30.0910	2390	S	L	797
2	PMM3	LinJ.30.0910	2537	G	E	846
2	PMM7	LinJ.30.0910	803	P	L	268
2	PMM2	LinJ.30.0970	1654	D	N	552
2	PMM2	LinJ.30.0970	3010	A	T	1004
2	PMM15	LinJ.30.0970	757	P	T	253
2	PMM11	LinJ.30.0980	1260	M	I	420
2	PMM11	LinJ.30.0980	650	G	E	217
2	PMM13	LinJ.30.0980	870	W	*	290
2	PMM19	LinJ.30.1140	5306	S	N	1769
2	PMM9	LinJ.30.1140	6716	A	V	2239
2	PMM5	LinJ.30.1510	2356	Q	*	786
2	PMM3	LinJ.30.1510	3380	R	H	1127
2	PMM11	LinJ.30.1630	2143	E	K	715
2	PMM8	LinJ.30.1630	2720	S	N	907
2	PMM2	LinJ.30.1670	1127	P	L	376
2	PMM8	LinJ.30.1670	605	S	F	202
2	PMM3	LinJ.30.1760	1073	G	E	358
2	PMM11	LinJ.30.1760	4087	A	T	1363
2	PMM12	LinJ.30.1830	1076	L	P	359
2	PMM2	LinJ.30.1830	43	A	T	15
2	PMM22	LinJ.30.1840	3658	Y	H	1220
2	PMM20	LinJ.30.1840	8	D	G	3
2	PMM2	LinJ.30.2040	1226	A	V	409
2	PMM6	LinJ.30.2040	896	R	Q	299
2	PMM3	LinJ.30.2090	1460	G	D	487
2	PMM3	LinJ.30.2090	1513	E	K	505
2	PMM6	LinJ.30.2090	463	V	I	155
2	PMM9	LinJ.30.2310	148	G	S	50
2	PMM3	LinJ.30.2310	2357	A	V	786
2	PMM3	LinJ.30.2310	3152	A	V	1051
2	PMM7	LinJ.30.2480	1288	R	C	430
2	PMM1	LinJ.30.2480	1447	P	S	483
2	PMM11	LinJ.30.2550	2963	P	L	988
2	PMM19	LinJ.30.2550	446	V	A	149
2	PMM2	LinJ.30.2590	1765	P	S	589
2	PMM4	LinJ.30.2590	599	P	L	200
2	PMM9	LinJ.30.2610	1288	E	K	430
2	PMM1	LinJ.30.2610	488	S	F	163
2	PMM2	LinJ.30.3030	1559	T	I	520
2	PMM9	LinJ.30.3030	475	V	M	159
2	PMM9	LinJ.30.3340	413	A	V	138
2	PMM7	LinJ.30.3340	961	L	F	321
2	PMM18	LinJ.30.3350	1186	A	T	396
2	PMM10	LinJ.30.3350	422	P	L	141
2	PMM10	LinJ.30.3440	1030	Q	*	344
2	PMM9	LinJ.30.3440	1274	A	V	425
2	PMM18	LinJ.30.3550	1270	M	L	424
2	PMM1	LinJ.30.3550	709	A	T	237
2	PMM18	LinJ.30.3570	1270	M	L	424
2	PMM11	LinJ.30.3570	262	A	T	88
2	PMM16	LinJ.30.3760	2321	L	R	774
2	PMM3	LinJ.30.3760	2473	A	T	825
2	PMM11	LinJ.30.3770	1727	G	D	576
2	PMM8	LinJ.30.3770	1912	V	I	638
2	PMM6	LinJ.31.0070	130	P	S	44
2	PMM10	LinJ.31.0070	86	A	V	29
2	PMM22	LinJ.31.0100	125	G	E	42
2	PMM3	LinJ.31.0100	869	R	H	290
2	PMM9	LinJ.31.0110	137	R	H	46
2	PMM7	LinJ.31.0110	916	A	T	306
2	PMM11	LinJ.31.0150	238	V	M	80
2	PMM1	LinJ.31.0150	376	P	S	126
2	PMM1	LinJ.31.0180	49	G	R	17
2	PMM8	LinJ.31.0180	801	M	I	267
2	PMM18	LinJ.31.0200	1306	I	V	436
2	PMM15	LinJ.31.0200	1553	F	S	518
2	PMM3	LinJ.31.0260	1642	V	I	548
2	PMM1	LinJ.31.0260	898	H	Y	300
2	PMM8	LinJ.31.0290	316	G	R	106
2	PMM1	LinJ.31.0290	370	P	S	124
2	PMM5	LinJ.31.0330	400	E	K	134
2	PMM7	LinJ.31.0330	691	E	K	231
2	PMM4	LinJ.31.0340	668	G	D	223
2	PMM1	LinJ.31.0340	851	S	F	284
2	PMM11	LinJ.31.0390	1733	G	D	578
2	PMM1	LinJ.31.0390	902	R	Q	301
2	PMM6	LinJ.31.0410	1423	P	S	475
2	PMM3	LinJ.31.0410	2130	M	I	710
2	PMM13	LinJ.31.0510	2402	Y	S	801
2	PMM7	LinJ.31.0510	505	E	K	169
2	PMM8	LinJ.31.0520	187	G	S	63
2	PMM1	LinJ.31.0520	260	A	V	87
2	PMM9	LinJ.31.0530	1132	E	K	378
2	PMM12	LinJ.31.0530	1636	Q	*	546
2	PMM10	LinJ.31.0610	1465	P	S	489
2	PMM16	LinJ.31.0610	194	S	F	65
2	PMM22	LinJ.31.0640	1496	V	A	499
2	PMM3	LinJ.31.0640	868	R	C	290
2	PMM1	LinJ.31.0720	194	S	F	65
2	PMM3	LinJ.31.0720	803	S	N	268
2	PMM1	LinJ.31.0770	460	Q	*	154
2	PMM3	LinJ.31.0770	835	V	M	279
2	PMM1	LinJ.31.0780	647	T	I	216
2	PMM10	LinJ.31.0780	767	P	L	256
2	PMM9	LinJ.31.0800	102	M	I	34
2	PMM5	LinJ.31.0800	622	L	F	208
2	PMM10	LinJ.31.0890	1019	A	V	340
2	PMM3	LinJ.31.0890	1603	I	F	535
2	PMM2	LinJ.31.0950	1114	L	F	372
2	PMM4	LinJ.31.0950	1740	M	I	580
2	PMM1	LinJ.31.0970	1955	G	E	652
2	PMM4	LinJ.31.0970	955	V	I	319
2	PMM14	LinJ.31.1030	1933	S	G	645
2	PMM11	LinJ.31.1030	2404	A	T	802
2	PMM17	LinJ.31.1040	1808	D	V	603
2	PMM13	LinJ.31.1040	497	D	G	166
2	PMM10	LinJ.31.1130	499	A	T	167
2	PMM6	LinJ.31.1130	688	L	F	230
2	PMM7	LinJ.31.1240	2041	A	T	681
2	PMM13	LinJ.31.1240	527	L	Q	176
2	PMM7	LinJ.31.1240	566	G	D	189
2	PMM8	LinJ.31.1280	1058	G	D	353
2	PMM9	LinJ.31.1280	472	E	K	158
2	PMM7	LinJ.31.1350	1721	R	Q	574
2	PMM9	LinJ.31.1350	3400	A	T	1134
2	PMM20	LinJ.31.1370	329	A	V	110
2	PMM5	LinJ.31.1370	508	L	F	170
2	PMM6	LinJ.31.1450	1354	P	S	452
2	PMM5	LinJ.31.1450	2567	G	D	856
2	PMM24	LinJ.31.1470	1048	P	T	350
2	PMM11	LinJ.31.1470	1303	V	M	435
2	PMM1	LinJ.31.1540	1658	T	I	553
2	PMM6	LinJ.31.1540	2417	P	L	806
2	PMM9	LinJ.31.1560	133	A	T	45
2	PMM6	LinJ.31.1560	6374	S	L	2125
2	PMM6	LinJ.31.1560	916	A	T	306
2	PMM11	LinJ.31.1590	656	S	N	219
2	PMM3	LinJ.31.1590	688	Q	*	230
2	PMM7	LinJ.31.1630	74	S	N	25
2	PMM6	LinJ.31.1630	830	S	F	277
2	PMM11	LinJ.31.1730	1174	A	T	392
2	PMM1	LinJ.31.1730	988	A	T	330
2	PMM2	LinJ.31.1880	1672	R	*	558
2	PMM20	LinJ.31.1880	746	L	P	249
2	PMM15	LinJ.31.2030	14	P	L	5
2	PMM10	LinJ.31.2030	578	A	V	193
2	PMM9	LinJ.31.2050	1476	W	*	492
2	PMM9	LinJ.31.2050	554	G	D	185
2	PMM10	LinJ.31.2050	566	A	V	189
2	PMM1	LinJ.31.2100	1094	G	D	365
2	PMM3	LinJ.31.2100	890	G	D	297
2	PMM6	LinJ.31.2170	320	S	F	107
2	PMM1	LinJ.31.2170	581	G	D	194
2	PMM3	LinJ.31.2190	1468	Q	*	490
2	PMM10	LinJ.31.2190	67	Q	*	23
2	PMM11	LinJ.31.2240	1481	R	Q	494
2	PMM1	LinJ.31.2240	248	S	F	83
2	PMM13	LinJ.31.2270	235	E	K	79
2	PMM7	LinJ.31.2270	719	R	K	240
2	PMM10	LinJ.31.2300	208	P	S	70
2	PMM12	LinJ.31.2300	215	I	N	72
2	PMM7	LinJ.31.2350	12	W	*	4
2	PMM6	LinJ.31.2350	335	A	V	112
2	PMM1	LinJ.31.2440	1027	Q	*	343
2	PMM2	LinJ.31.2440	236	P	L	79
2	PMM10	LinJ.31.2460	1741	P	S	581
2	PMM6	LinJ.31.2460	2300	A	V	767
2	PMM8	LinJ.31.2470	289	G	R	97
2	PMM20	LinJ.31.2470	849	H	Q	283
2	PMM5	LinJ.31.2550	1022	T	M	341
2	PMM4	LinJ.31.2550	874	P	S	292
2	PMM6	LinJ.31.2610	1187	T	M	396
2	PMM5	LinJ.31.2610	1765	A	T	589
2	PMM11	LinJ.31.2620	2129	W	*	710
2	PMM6	LinJ.31.2620	533	P	L	178
2	PMM7	LinJ.31.2720	629	G	D	210
2	PMM10	LinJ.31.2720	754	R	C	252
2	PMM6	LinJ.31.2750	2032	Q	*	678
2	PMM4	LinJ.31.2750	928	G	R	310
2	PMM8	LinJ.31.2770	2000	G	D	667
2	PMM9	LinJ.31.2770	3296	R	Q	1099
2	PMM1	LinJ.31.2910	238	R	C	80
2	PMM11	LinJ.31.2910	533	G	D	178
2	PMM6	LinJ.31.2960	283	R	C	95
2	PMM4	LinJ.31.2960	37	P	S	13
2	PMM6	LinJ.31.2960	725	R	H	242
2	PMM6	LinJ.31.3030	397	G	R	133
2	PMM4	LinJ.31.3030	89	G	D	30
2	PMM15	LinJ.31.3070	1285	Y	H	429
2	PMM18	LinJ.31.3070	647	L	*	216
2	PMM6	LinJ.31.3090	1241	A	V	414
2	PMM6	LinJ.31.3090	1274	P	L	425
2	PMM17	LinJ.31.3090	1810	S	T	604
2	PMM1	LinJ.31.3120	1306	R	C	436
2	PMM18	LinJ.31.3120	158	I	N	53
2	PMM5	LinJ.31.3300	710	G	E	237
2	PMM20	LinJ.31.3300	992	F	Y	331
2	PMM6	LinJ.31.3360	1435	H	Y	479
2	PMM11	LinJ.31.3360	1517	A	V	506
2	PMM11	LinJ.31.3360	1727	A	V	576
2	PMM5	LinJ.32.0050	241	R	C	81
2	PMM8	LinJ.32.0050	298	E	K	100
2	PMM2	LinJ.32.0130	197	S	F	66
2	PMM10	LinJ.32.0130	604	G	R	202
2	PMM10	LinJ.32.0130	710	G	E	237
2	PMM14	LinJ.32.0140	1934	V	A	645
2	PMM10	LinJ.32.0140	742	A	T	248
2	PMM2	LinJ.32.0250	1622	S	F	541
2	PMM9	LinJ.32.0250	2381	G	E	794
2	PMM2	LinJ.32.0250	257	S	L	86
2	PMM9	LinJ.32.0260	5143	V	M	1715
2	PMM10	LinJ.32.0260	995	R	H	332
2	PMM10	LinJ.32.0350	1414	D	N	472
2	PMM9	LinJ.32.0350	1477	A	T	493
2	PMM7	LinJ.32.0370	1066	D	N	356
2	PMM2	LinJ.32.0370	769	H	Y	257
2	PMM10	LinJ.32.0380	1348	E	K	450
2	PMM8	LinJ.32.0380	563	S	F	188
2	PMM8	LinJ.32.0390	1082	S	F	361
2	PMM15	LinJ.32.0390	977	S	F	326
2	PMM8	LinJ.32.0750	179	G	D	60
2	PMM1	LinJ.32.0750	311	S	F	104
2	PMM10	LinJ.32.0850	3128	S	F	1043
2	PMM6	LinJ.32.0850	913	P	S	305
2	PMM10	LinJ.32.0880	68	S	F	23
2	PMM4	LinJ.32.0880	981	W	*	327
2	PMM5	LinJ.32.0940	151	V	I	51
2	PMM10	LinJ.32.0940	26	P	L	9
2	PMM2	LinJ.32.0970	2068	V	I	690
2	PMM3	LinJ.32.0970	2200	A	T	734
2	PMM9	LinJ.32.1240	1270	L	F	424
2	PMM11	LinJ.32.1240	686	S	L	229
2	PMM4	LinJ.32.1270	1531	D	N	511
2	PMM3	LinJ.32.1270	1754	T	M	585
2	PMM8	LinJ.32.1300	2657	S	N	886
2	PMM11	LinJ.32.1300	575	A	V	192
2	PMM11	LinJ.32.1370	1061	T	M	354
2	PMM4	LinJ.32.1370	37	P	S	13
2	PMM6	LinJ.32.1390	320	T	I	107
2	PMM2	LinJ.32.1390	903	M	I	301
2	PMM4	LinJ.32.1420	2330	S	F	777
2	PMM10	LinJ.32.1420	386	P	L	129
2	PMM10	LinJ.32.1420	722	S	L	241
2	PMM10	LinJ.32.1530	379	A	T	127
2	PMM7	LinJ.32.1530	539	T	I	180
2	PMM10	LinJ.32.1790	1777	G	S	593
2	PMM8	LinJ.32.1790	1862	P	L	621
2	PMM7	LinJ.32.1800	1939	R	C	647
2	PMM2	LinJ.32.1800	301	R	W	101
2	PMM1	LinJ.32.1870	1097	G	D	366
2	PMM10	LinJ.32.1870	985	A	T	329
2	PMM3	LinJ.32.1960	1183	G	S	395
2	PMM8	LinJ.32.1960	43	D	N	15
2	PMM7	LinJ.32.1980	1433	P	L	478
2	PMM22	LinJ.32.1980	1907	S	F	636
2	PMM15	LinJ.32.2000	3058	F	L	1020
2	PMM11	LinJ.32.2000	3310	D	N	1104
2	PMM3	LinJ.32.2010	1135	D	N	379
2	PMM4	LinJ.32.2010	286	A	T	96
2	PMM10	LinJ.32.2170	1978	A	T	660
2	PMM8	LinJ.32.2170	46	G	S	16
2	PMM7	LinJ.32.2220	70	R	C	24
2	PMM18	LinJ.32.2220	901	T	P	301
2	PMM2	LinJ.32.2230	1330	E	K	444
2	PMM7	LinJ.32.2230	2515	R	C	839
2	PMM2	LinJ.32.2310	208	G	R	70
2	PMM1	LinJ.32.2310	2356	P	S	786
2	PMM10	LinJ.32.2320	298	E	K	100
2	PMM3	LinJ.32.2320	683	R	Q	228
2	PMM3	LinJ.32.2340	1711	P	S	571
2	PMM7	LinJ.32.2340	362	S	F	121
2	PMM4	LinJ.32.2370	1580	A	V	527
2	PMM18	LinJ.32.2370	2033	S	T	678
2	PMM3	LinJ.32.2390	1441	R	C	481
2	PMM6	LinJ.32.2390	464	G	E	155
2	PMM10	LinJ.32.2600	271	D	N	91
2	PMM6	LinJ.32.2600	823	A	T	275
2	PMM1	LinJ.32.2630	1831	L	F	611
2	PMM11	LinJ.32.2630	3535	P	S	1179
2	PMM8	LinJ.32.2670	2864	A	V	955
2	PMM6	LinJ.32.2670	622	A	T	208
2	PMM9	LinJ.32.2690	151	E	K	51
2	PMM10	LinJ.32.2690	2389	R	C	797
2	PMM9	LinJ.32.2710	1885	E	K	629
2	PMM22	LinJ.32.2710	698	T	I	233
2	PMM8	LinJ.32.2750	1427	R	H	476
2	PMM7	LinJ.32.2750	1498	E	K	500
2	PMM5	LinJ.32.2870	1669	V	M	557
2	PMM10	LinJ.32.2870	292	E	K	98
2	PMM22	LinJ.32.2910	2561	N	I	854
2	PMM8	LinJ.32.2910	2708	R	H	903
2	PMM8	LinJ.32.2920	2163	M	I	721
2	PMM18	LinJ.32.2920	758	A	V	253
2	PMM7	LinJ.32.3050	1285	G	R	429
2	PMM11	LinJ.32.3050	608	R	H	203
2	PMM6	LinJ.32.3080	1078	D	N	360
2	PMM13	LinJ.32.3080	1426	E	K	476
2	PMM5	LinJ.32.3150	14	G	E	5
2	PMM7	LinJ.32.3150	31	L	F	11
2	PMM13	LinJ.32.3200	1336	P	S	446
2	PMM1	LinJ.32.3200	1994	G	D	665
2	PMM13	LinJ.32.3200	761	G	D	254
2	PMM3	LinJ.32.3240	797	A	V	266
2	PMM6	LinJ.32.3240	913	L	F	305
2	PMM3	LinJ.32.3330	1015	R	C	339
2	PMM10	LinJ.32.3330	1231	E	K	411
2	PMM4	LinJ.32.3390	1036	E	K	346
2	PMM10	LinJ.32.3390	1423	H	Y	475
2	PMM22	LinJ.32.3400	2893	Y	H	965
2	PMM10	LinJ.32.3400	3287	A	V	1096
2	PMM3	LinJ.32.3450	851	P	L	284
2	PMM20	LinJ.32.3450	940	T	S	314
2	PMM9	LinJ.32.3550	3569	E	V	1190
2	PMM2	LinJ.32.3550	521	A	V	174
2	PMM2	LinJ.32.3570	2297	A	V	766
2	PMM19	LinJ.32.3570	685	Y	N	229
2	PMM7	LinJ.32.3640	1361	G	D	454
2	PMM7	LinJ.32.3640	311	G	E	104
2	PMM11	LinJ.32.3640	317	S	N	106
2	PMM18	LinJ.32.3650	430	P	S	144
2	PMM5	LinJ.32.3650	727	P	S	243
2	PMM8	LinJ.32.3690	1189	Q	*	397
2	PMM4	LinJ.32.3690	1583	S	F	528
2	PMM9	LinJ.32.3880	353	A	V	118
2	PMM8	LinJ.32.3880	416	T	I	139
2	PMM10	LinJ.32.4100	1154	P	L	385
2	PMM3	LinJ.32.4100	1679	G	D	560
2	PMM8	LinJ.33.0010	2204	W	*	735
2	PMM5	LinJ.33.0010	2366	P	L	789
2	PMM11	LinJ.33.0090	1234	P	S	412
2	PMM10	LinJ.33.0090	518	C	Y	173
2	PMM8	LinJ.33.0210	15	M	I	5
2	PMM22	LinJ.33.0210	824	G	D	275
2	PMM7	LinJ.33.0250	1285	A	T	429
2	PMM11	LinJ.33.0250	1343	T	M	448
2	PMM7	LinJ.33.0420	2093	S	N	698
2	PMM8	LinJ.33.0420	2678	R	Q	893
2	PMM9	LinJ.33.0630	1831	R	C	611
2	PMM8	LinJ.33.0630	1953	W	*	651
2	PMM3	LinJ.33.0680	340	A	T	114
2	PMM16	LinJ.33.0680	871	A	T	291
2	PMM8	LinJ.33.0830	1078	P	S	360
2	PMM8	LinJ.33.0830	1309	P	S	437
2	PMM9	LinJ.33.0830	1697	G	D	566
2	PMM2	LinJ.33.0980	148	A	T	50
2	PMM6	LinJ.33.0980	775	E	K	259
2	PMM3	LinJ.33.1210	2132	R	H	711
2	PMM9	LinJ.33.1210	2179	V	M	727
2	PMM8	LinJ.33.1250	1673	G	E	558
2	PMM3	LinJ.33.1250	838	V	I	280
2	PMM9	LinJ.33.1360	1657	V	M	553
2	PMM8	LinJ.33.1360	170	S	L	57
2	PMM16	LinJ.33.1700	1358	A	V	453
2	PMM18	LinJ.33.1700	1453	P	S	485
2	PMM3	LinJ.33.1750	340	D	N	114
2	PMM19	LinJ.33.1750	593	C	Y	198
2	PMM3	LinJ.33.1830	1483	E	K	495
2	PMM5	LinJ.33.1830	292	A	T	98
2	PMM2	LinJ.33.1880	2049	W	*	683
2	PMM3	LinJ.33.1880	4064	T	I	1355
2	PMM4	LinJ.33.1960	1278	W	*	426
2	PMM9	LinJ.33.1960	4	A	T	2
2	PMM14	LinJ.33.2060	1031	D	A	344
2	PMM9	LinJ.33.2060	1358	W	*	453
2	PMM7	LinJ.33.2080	1052	P	L	351
2	PMM8	LinJ.33.2080	505	G	S	169
2	PMM1	LinJ.33.2100	230	T	M	77
2	PMM11	LinJ.33.2100	904	D	N	302
2	PMM7	LinJ.33.2110	1718	A	V	573
2	PMM9	LinJ.33.2110	406	A	T	136
2	PMM6	LinJ.33.2140	310	A	T	104
2	PMM11	LinJ.33.2140	703	A	T	235
2	PMM7	LinJ.33.2160	1259	P	L	420
2	PMM17	LinJ.33.2160	1652	Q	R	551
2	PMM2	LinJ.33.2170	478	Q	*	160
2	PMM3	LinJ.33.2170	562	E	K	188
2	PMM8	LinJ.33.2190	2227	P	S	743
2	PMM19	LinJ.33.2190	2567	Y	C	856
2	PMM8	LinJ.33.2200	1345	P	S	449
2	PMM9	LinJ.33.2200	1810	A	T	604
2	PMM8	LinJ.33.2200	2821	A	T	941
2	PMM6	LinJ.33.2220	370	E	K	124
2	PMM9	LinJ.33.2220	764	R	Q	255
2	PMM11	LinJ.33.2260	142	E	K	48
2	PMM6	LinJ.33.2260	805	G	S	269
2	PMM2	LinJ.33.2460	1091	P	L	364
2	PMM7	LinJ.33.2460	2981	A	V	994
2	PMM4	LinJ.33.2570	128	G	E	43
2	PMM1	LinJ.33.2570	559	D	N	187
2	PMM18	LinJ.33.2770	124	H	Y	42
2	PMM3	LinJ.33.2770	593	R	H	198
2	PMM9	LinJ.33.2790	1085	G	E	362
2	PMM1	LinJ.33.2790	751	L	F	251
2	PMM8	LinJ.33.2820	1318	E	K	440
2	PMM5	LinJ.33.2820	1607	S	N	536
2	PMM6	LinJ.33.2900	841	A	T	281
2	PMM19	LinJ.33.2900	923	S	F	308
2	PMM9	LinJ.33.2980	1063	G	R	355
2	PMM18	LinJ.33.2980	617	T	I	206
2	PMM1	LinJ.33.3030	1102	A	T	368
2	PMM9	LinJ.33.3030	1184	G	E	395
2	PMM6	LinJ.33.3080	365	G	D	122
2	PMM10	LinJ.33.3080	901	P	S	301
2	PMM6	LinJ.33.3140	1426	A	T	476
2	PMM19	LinJ.33.3140	3422	S	F	1141
2	PMM6	LinJ.33.3140	701	R	H	234
2	PMM3	LinJ.33.3160	1921	V	M	641
2	PMM1	LinJ.33.3160	194	G	E	65
2	PMM22	LinJ.33.3170	2711	R	H	904
2	PMM6	LinJ.33.3170	313	D	N	105
2	PMM7	LinJ.33.3200	158	P	L	53
2	PMM6	LinJ.33.3200	2653	G	S	885
2	PMM8	LinJ.33.3210	1526	G	D	509
2	PMM1	LinJ.33.3210	749	C	Y	250
2	PMM9	LinJ.33.3270	1151	W	*	384
2	PMM6	LinJ.33.3270	2128	V	I	710
2	PMM9	LinJ.33.3290	113	C	Y	38
2	PMM6	LinJ.33.3290	1810	A	T	604
2	PMM3	LinJ.34.0190	1114	G	R	372
2	PMM10	LinJ.34.0190	446	S	F	149
2	PMM9	LinJ.34.0200	1664	A	V	555
2	PMM9	LinJ.34.0200	410	P	L	137
2	PMM3	LinJ.34.0200	917	G	D	306
2	PMM23	LinJ.34.0220	356	R	P	119
2	PMM3	LinJ.34.0220	820	E	K	274
2	PMM5	LinJ.34.0300	2665	A	T	889
2	PMM15	LinJ.34.0300	541	P	S	181
2	PMM20	LinJ.34.0310	1847	A	V	616
2	PMM7	LinJ.34.0310	568	P	S	190
2	PMM11	LinJ.34.0320	2249	A	V	750
2	PMM9	LinJ.34.0320	995	T	M	332
2	PMM3	LinJ.34.0380	1206	M	I	402
2	PMM22	LinJ.34.0380	737	P	L	246
2	PMM5	LinJ.34.0390	1507	A	T	503
2	PMM6	LinJ.34.0390	2924	T	M	975
2	PMM1	LinJ.34.0410	530	P	L	177
2	PMM2	LinJ.34.0410	859	E	K	287
2	PMM23	LinJ.34.0470	1229	H	R	410
2	PMM24	LinJ.34.0470	1229	H	R	410
2	PMM21	LinJ.34.0480	5447	E	V	1816
2	PMM7	LinJ.34.0480	6566	T	M	2189
2	PMM7	LinJ.34.0610	3176	A	V	1059
2	PMM3	LinJ.34.0610	970	V	M	324
2	PMM2	LinJ.34.0620	208	P	S	70
2	PMM3	LinJ.34.0620	419	R	H	140
2	PMM2	LinJ.34.0660	1973	T	I	658
2	PMM20	LinJ.34.0660	383	S	F	128
2	PMM9	LinJ.34.0680	1849	P	S	617
2	PMM10	LinJ.34.0680	1882	Q	*	628
2	PMM10	LinJ.34.0700	11	R	K	4
2	PMM11	LinJ.34.0700	878	S	Y	293
2	PMM8	LinJ.34.0710	76	A	P	26
2	PMM22	LinJ.34.0710	76	A	P	26
2	PMM11	LinJ.34.0720	2077	Q	*	693
2	PMM20	LinJ.34.0720	2455	E	K	819
2	PMM20	LinJ.34.0990	1063	T	S	355
2	PMM4	LinJ.34.0990	626	P	L	209
2	PMM22	LinJ.34.1140	1315	A	T	439
2	PMM8	LinJ.34.1140	2828	A	V	943
2	PMM21	LinJ.34.1330	3716	F	C	1239
2	PMM3	LinJ.34.1330	509	A	V	170
2	PMM11	LinJ.34.1430	1723	G	S	575
2	PMM11	LinJ.34.1430	2171	A	V	724
2	PMM3	LinJ.34.1430	2329	L	F	777
2	PMM18	LinJ.34.1450	1001	S	F	334
2	PMM3	LinJ.34.1450	2108	T	I	703
2	PMM3	LinJ.34.1450	541	R	C	181
2	PMM4	LinJ.34.1470	1640	R	H	547
2	PMM8	LinJ.34.1470	4655	R	Q	1552
2	PMM8	LinJ.34.1470	494	A	V	165
2	PMM9	LinJ.34.1630	196	V	I	66
2	PMM7	LinJ.34.1630	238	A	T	80
2	PMM3	LinJ.34.1640	1312	P	S	438
2	PMM11	LinJ.34.1640	1751	G	E	584
2	PMM7	LinJ.34.1770	1393	V	I	465
2	PMM3	LinJ.34.1770	1820	A	V	607
2	PMM13	LinJ.34.1780	1105	Y	H	369
2	PMM11	LinJ.34.1780	1286	A	V	429
2	PMM1	LinJ.34.1920	440	R	Q	147
2	PMM2	LinJ.34.1920	61	A	T	21
2	PMM11	LinJ.34.1970	2332	A	T	778
2	PMM12	LinJ.34.1970	79	F	L	27
2	PMM6	LinJ.34.2000	2674	E	K	892
2	PMM15	LinJ.34.2000	602	S	N	201
2	PMM16	LinJ.34.2230	1841	G	D	614
2	PMM1	LinJ.34.2230	2455	E	K	819
2	PMM4	LinJ.34.2440	1085	P	L	362
2	PMM3	LinJ.34.2440	358	A	T	120
2	PMM12	LinJ.34.2490	2120	H	R	707
2	PMM13	LinJ.34.2490	292	E	K	98
2	PMM11	LinJ.34.2520	1189	V	M	397
2	PMM7	LinJ.34.2520	1570	H	Y	524
2	PMM11	LinJ.34.2560	1535	T	M	512
2	PMM3	LinJ.34.2560	1756	V	M	586
2	PMM11	LinJ.34.2850	1226	G	D	409
2	PMM7	LinJ.34.2850	2308	P	S	770
2	PMM11	LinJ.34.2850	443	T	I	148
2	PMM2	LinJ.34.3160	337	D	N	113
2	PMM11	LinJ.34.3160	592	E	K	198
2	PMM7	LinJ.34.3290	260	P	L	87
2	PMM11	LinJ.34.3290	545	A	V	182
2	PMM11	LinJ.34.3290	659	A	V	220
2	PMM18	LinJ.34.3480	3564	M	I	1188
2	PMM5	LinJ.34.3480	938	R	Q	313
2	PMM11	LinJ.34.3540	1022	T	I	341
2	PMM7	LinJ.34.3540	970	P	S	324
2	PMM4	LinJ.34.3590	2434	G	S	812
2	PMM11	LinJ.34.3590	931	A	T	311
2	PMM11	LinJ.34.3790	1343	A	V	448
2	PMM2	LinJ.34.3790	571	D	N	191
2	PMM3	LinJ.34.3880	1301	R	H	434
2	PMM7	LinJ.34.3880	673	P	S	225
2	PMM2	LinJ.34.3970	353	T	I	118
2	PMM3	LinJ.34.3970	458	R	Q	153
2	PMM3	LinJ.34.3990	1139	R	Q	380
2	PMM2	LinJ.34.3990	9373	A	T	3125
2	PMM5	LinJ.34.4080	1285	E	K	429
2	PMM8	LinJ.34.4080	139	V	M	47
2	PMM3	LinJ.34.4110	1051	V	M	351
2	PMM16	LinJ.34.4110	545	T	I	182
2	PMM1	LinJ.35.0040	187	E	K	63
2	PMM1	LinJ.35.0040	190	H	Y	64
2	PMM13	LinJ.35.0040	2087	G	E	696
2	PMM8	LinJ.35.0250	1381	V	M	461
2	PMM11	LinJ.35.0250	1819	P	S	607
2	PMM19	LinJ.35.0260	1468	M	L	490
2	PMM5	LinJ.35.0260	872	G	D	291
2	PMM22	LinJ.35.0430	823	S	P	275
2	PMM9	LinJ.35.0430	853	R	C	285
2	PMM6	LinJ.35.0440	1237	P	S	413
2	PMM8	LinJ.35.0440	549	M	I	183
2	PMM5	LinJ.35.0520	1562	G	D	521
2	PMM9	LinJ.35.0520	7394	A	V	2465
2	PMM2	LinJ.35.0560	1217	P	L	406
2	PMM5	LinJ.35.0560	2219	R	H	740
2	PMM4	LinJ.35.0610	1505	A	V	502
2	PMM1	LinJ.35.0610	3349	G	R	1117
2	PMM17	LinJ.35.0690	341	V	G	114
2	PMM11	LinJ.35.0690	502	P	S	168
2	PMM2	LinJ.35.0970	1220	G	D	407
2	PMM11	LinJ.35.0970	574	Q	*	192
2	PMM4	LinJ.35.1100	2816	S	F	939
2	PMM2	LinJ.35.1100	427	G	S	143
2	PMM4	LinJ.35.1100	491	A	V	164
2	PMM3	LinJ.35.1140	2396	W	*	799
2	PMM5	LinJ.35.1140	2419	V	M	807
2	PMM5	LinJ.35.1170	2335	V	M	779
2	PMM6	LinJ.35.1170	548	A	V	183
2	PMM5	LinJ.35.1250	1234	D	N	412
2	PMM3	LinJ.35.1250	28	L	F	10
2	PMM5	LinJ.35.1250	950	R	Q	317
2	PMM18	LinJ.35.1360	725	A	V	242
2	PMM10	LinJ.35.1360	886	A	T	296
2	PMM4	LinJ.35.1470	29	T	M	10
2	PMM15	LinJ.35.1470	731	T	I	244
2	PMM7	LinJ.35.1520	1477	R	C	493
2	PMM1	LinJ.35.1520	1830	W	*	610
2	PMM20	LinJ.35.1530	1292	I	N	431
2	PMM4	LinJ.35.1530	1298	C	Y	433
2	PMM13	LinJ.35.1580	1102	P	S	368
2	PMM4	LinJ.35.1580	1124	P	L	375
2	PMM11	LinJ.35.1880	472	R	C	158
2	PMM1	LinJ.35.1880	811	E	K	271
2	PMM4	LinJ.35.1930	1552	A	T	518
2	PMM10	LinJ.35.1930	694	G	R	232
2	PMM19	LinJ.35.2020	2122	M	L	708
2	PMM4	LinJ.35.2020	3148	E	K	1050
2	PMM4	LinJ.35.2080	1675	P	S	559
2	PMM15	LinJ.35.2080	788	D	G	263
2	PMM13	LinJ.35.2090	1214	S	N	405
2	PMM8	LinJ.35.2090	1714	A	T	572
2	PMM4	LinJ.35.2100	1130	A	V	377
2	PMM12	LinJ.35.2100	914	E	V	305
2	PMM21	LinJ.35.2180	1352	A	V	451
2	PMM15	LinJ.35.2180	1355	A	V	452
2	PMM12	LinJ.35.2340	1247	A	V	416
2	PMM4	LinJ.35.2340	3478	D	N	1160
2	PMM5	LinJ.35.2430	2549	G	D	850
2	PMM4	LinJ.35.2430	3397	A	T	1133
2	PMM21	LinJ.35.2500	1832	D	V	611
2	PMM21	LinJ.35.2500	1872	C	W	624
2	PMM15	LinJ.35.2500	1997	A	V	666
2	PMM6	LinJ.35.2530	1096	L	F	366
2	PMM6	LinJ.35.2530	4270	P	S	1424
2	PMM3	LinJ.35.2530	772	V	I	258
2	PMM11	LinJ.35.2610	379	R	W	127
2	PMM4	LinJ.35.2610	587	R	H	196
2	PMM20	LinJ.35.2900	1079	R	Q	360
2	PMM8	LinJ.35.2900	1448	A	V	483
2	PMM18	LinJ.35.2970	1041	Y	*	347
2	PMM8	LinJ.35.2970	1571	A	V	524
2	PMM4	LinJ.35.3040	230	A	V	77
2	PMM10	LinJ.35.3040	917	A	V	306
2	PMM4	LinJ.35.3130	1477	R	C	493
2	PMM11	LinJ.35.3130	374	S	N	125
2	PMM6	LinJ.35.3500	1378	D	N	460
2	PMM1	LinJ.35.3500	1750	E	K	584
2	PMM6	LinJ.35.3500	640	E	K	214
2	PMM3	LinJ.35.3520	406	H	Y	136
2	PMM16	LinJ.35.3520	80	V	D	27
2	PMM20	LinJ.35.3540	934	T	S	312
2	PMM14	LinJ.35.3540	988	D	N	330
2	PMM4	LinJ.35.3610	31	A	T	11
2	PMM11	LinJ.35.3610	808	V	M	270
2	PMM20	LinJ.35.3710	1349	V	E	450
2	PMM22	LinJ.35.3710	4070	A	V	1357
2	PMM3	LinJ.35.3910	421	A	T	141
2	PMM9	LinJ.35.3910	883	L	F	295
2	PMM4	LinJ.35.4030	2182	D	N	728
2	PMM1	LinJ.35.4030	287	S	N	96
2	PMM5	LinJ.35.4050	1484	A	V	495
2	PMM15	LinJ.35.4050	3340	L	F	1114
2	PMM10	LinJ.35.4090	1093	E	K	365
2	PMM10	LinJ.35.4090	406	E	K	136
2	PMM11	LinJ.35.4090	602	A	V	201
2	PMM6	LinJ.35.4210	131	A	V	44
2	PMM1	LinJ.35.4210	500	R	Q	167
2	PMM10	LinJ.35.4220	1580	G	D	527
2	PMM4	LinJ.35.4220	1588	P	S	530
2	PMM10	LinJ.35.4350	2015	S	N	672
2	PMM15	LinJ.35.4350	427	T	S	143
2	PMM2	LinJ.35.4390	184	E	K	62
2	PMM10	LinJ.35.4390	715	E	K	239
2	PMM7	LinJ.35.4430	1618	P	S	540
2	PMM3	LinJ.35.4430	5711	R	H	1904
2	PMM6	LinJ.35.4450	1103	P	L	368
2	PMM6	LinJ.35.4450	1549	R	C	517
2	PMM1	LinJ.35.4450	1564	G	R	522
2	PMM6	LinJ.35.4620	1112	S	F	371
2	PMM6	LinJ.35.4620	1174	P	S	392
2	PMM11	LinJ.35.4620	3155	A	V	1052
2	PMM3	LinJ.35.4650	1259	P	L	420
2	PMM6	LinJ.35.4650	686	S	L	229
2	PMM17	LinJ.35.4740	1102	E	K	368
2	PMM4	LinJ.35.4740	913	E	K	305
2	PMM11	LinJ.35.4800	176	T	M	59
2	PMM6	LinJ.35.4800	259	Q	*	87
2	PMM10	LinJ.35.4810	505	A	T	169
2	PMM6	LinJ.35.4810	506	A	V	169
2	PMM10	LinJ.35.4980	1157	R	Q	386
2	PMM9	LinJ.35.4980	362	S	F	121
2	PMM4	LinJ.35.5000	2951	G	D	984
2	PMM11	LinJ.35.5000	706	P	S	236
2	PMM8	LinJ.35.5120	1117	V	M	373
2	PMM3	LinJ.35.5120	1472	A	V	491
2	PMM8	LinJ.35.5120	1513	D	N	505
2	PMM3	LinJ.35.5120	395	S	N	132
2	PMM8	LinJ.35.5290	47	R	H	16
2	PMM1	LinJ.35.5290	76	A	T	26
2	PMM1	LinJ.35.5300	13	D	N	5
2	PMM3	LinJ.35.5300	289	E	K	97
2	PMM3	LinJ.35.5370	1385	G	D	462
2	PMM1	LinJ.35.5370	751	G	R	251
2	PMM10	LinJ.35.5430	1441	A	T	481
2	PMM7	LinJ.35.5430	788	A	V	263
2	PMM22	LinJ.36.0100	1024	S	A	342
2	PMM17	LinJ.36.0100	2501	I	S	834
2	PMM5	LinJ.36.0190	110	D	V	37
2	PMM10	LinJ.36.0190	1685	P	L	562
2	PMM9	LinJ.36.0490	1525	V	I	509
2	PMM3	LinJ.36.0490	1568	P	L	523
2	PMM11	LinJ.36.0910	140	P	L	47
2	PMM9	LinJ.36.0910	851	P	L	284
2	PMM2	LinJ.36.0930	2792	P	L	931
2	PMM8	LinJ.36.0930	688	L	F	230
2	PMM11	LinJ.36.0970	2188	P	S	730
2	PMM5	LinJ.36.0970	766	R	C	256
2	PMM4	LinJ.36.0980	1378	P	S	460
2	PMM9	LinJ.36.0980	1538	G	D	513
2	PMM11	LinJ.36.1060	224	A	V	75
2	PMM3	LinJ.36.1060	2482	G	S	828
2	PMM10	LinJ.36.1140	1339	G	S	447
2	PMM3	LinJ.36.1140	358	E	K	120
2	PMM2	LinJ.36.1210	1417	P	S	473
2	PMM2	LinJ.36.1210	328	H	Y	110
2	PMM10	LinJ.36.1210	58	P	S	20
2	PMM2	LinJ.36.1280	1280	A	V	427
2	PMM4	LinJ.36.1280	706	P	S	236
2	PMM11	LinJ.36.1480	269	R	H	90
2	PMM20	LinJ.36.1480	679	P	S	227
2	PMM25	LinJ.36.1620	1342	L	V	448
2	PMM6	LinJ.36.1620	602	D	G	201
2	PMM11	LinJ.36.1740	1136	G	E	379
2	PMM9	LinJ.36.1740	1432	P	S	478
2	PMM17	LinJ.36.1870	1151	V	D	384
2	PMM3	LinJ.36.1870	548	A	V	183
2	PMM3	LinJ.36.1900	2612	A	V	871
2	PMM20	LinJ.36.1900	784	S	T	262
2	PMM5	LinJ.36.2210	2723	T	I	908
2	PMM8	LinJ.36.2210	614	S	L	205
2	PMM22	LinJ.36.2300	1345	L	M	449
2	PMM3	LinJ.36.2300	1390	G	S	464
2	PMM11	LinJ.36.2430	1409	A	V	470
2	PMM18	LinJ.36.2430	983	A	V	328
2	PMM9	LinJ.36.2550	1239	D	E	413
2	PMM5	LinJ.36.2550	1489	R	C	497
2	PMM6	LinJ.36.2650	442	R	C	148
2	PMM13	LinJ.36.2650	589	S	G	197
2	PMM6	LinJ.36.2720	1048	R	C	350
2	PMM17	LinJ.36.2720	1216	A	T	406
2	PMM10	LinJ.36.2760	2110	P	S	704
2	PMM18	LinJ.36.2760	7546	S	P	2516
2	PMM11	LinJ.36.2810	2123	R	K	708
2	PMM10	LinJ.36.2810	2798	C	Y	933
2	PMM21	LinJ.36.2880	1565	N	T	522
2	PMM4	LinJ.36.2880	2704	A	T	902
2	PMM4	LinJ.36.2980	1720	V	M	574
2	PMM11	LinJ.36.2980	178	G	R	60
2	PMM9	LinJ.36.3050	586	Q	*	196
2	PMM4	LinJ.36.3050	865	A	T	289
2	PMM21	LinJ.36.3330	2977	T	A	993
2	PMM11	LinJ.36.3330	4054	G	S	1352
2	PMM9	LinJ.36.3370	331	Q	*	111
2	PMM4	LinJ.36.3370	481	S	C	161
2	PMM21	LinJ.36.3760	406	T	A	136
2	PMM11	LinJ.36.3760	658	A	T	220
2	PMM8	LinJ.36.4050	1273	L	F	425
2	PMM18	LinJ.36.4050	299	Y	C	100
2	PMM4	LinJ.36.4130	2041	P	S	681
2	PMM9	LinJ.36.4130	728	G	E	243
2	PMM7	LinJ.36.4280	1022	A	V	341
2	PMM11	LinJ.36.4280	1069	R	C	357
2	PMM6	LinJ.36.4500	1256	P	L	419
2	PMM11	LinJ.36.4500	1285	P	S	429
2	PMM8	LinJ.36.4530	2018	A	V	673
2	PMM6	LinJ.36.4530	700	P	S	234
2	PMM14	LinJ.36.4590	2783	L	Q	928
2	PMM2	LinJ.36.4590	866	A	V	289
2	PMM8	LinJ.36.4770	254	T	M	85
2	PMM6	LinJ.36.4770	539	P	L	180
2	PMM23	LinJ.36.4820	1964	A	V	655
2	PMM24	LinJ.36.4820	1964	A	V	655
2	PMM2	LinJ.36.4840	1249	Q	*	417
2	PMM11	LinJ.36.4840	1366	L	F	456
2	PMM10	LinJ.36.4920	152	G	D	51
2	PMM4	LinJ.36.4920	5314	P	S	1772
2	PMM2	LinJ.36.4930	2305	L	F	769
2	PMM3	LinJ.36.4930	311	S	F	104
2	PMM10	LinJ.36.4940	1480	E	K	494
2	PMM6	LinJ.36.4940	1970	P	L	657
2	PMM11	LinJ.36.4950	2321	R	K	774
2	PMM7	LinJ.36.4950	302	G	E	101
2	PMM20	LinJ.36.5000	1165	D	N	389
2	PMM10	LinJ.36.5000	45	M	I	15
[truncated: 2,855 more rows]

## Sheet: B
GeneID	Occurence score	Distribution index
LinJ.01.0010	0.0122096	0.04
LinJ.01.0020	0	0
LinJ.01.0030	0	0
LinJ.01.0040	0	0
LinJ.01.0050	0	0
LinJ.01.0060	0	0
LinJ.01.0070	0.0210932	0.12
LinJ.01.0080	0	0
LinJ.01.0090	0	0
LinJ.01.0100	0	0
LinJ.01.0110	0	0
LinJ.01.0120	0	0
LinJ.01.0130	0	0
LinJ.01.0140	0	0
LinJ.01.0150	0	0
LinJ.01.0160	0	0
LinJ.01.0170	0	0
LinJ.01.0180	0.021157	0.16
LinJ.01.0190	0	0
LinJ.01.0200	0	0
LinJ.01.0210	0	0
LinJ.01.0220	0.0121732	0.04
LinJ.01.0230	0.0176537	0.04
LinJ.01.0240	0.00524841	0.04
LinJ.01.0250	0	0
LinJ.01.0260	0.0289221	0.08
LinJ.01.0270	0	0
LinJ.01.0280	0	0
LinJ.01.0290	0	0
LinJ.01.0300	0	0
LinJ.01.0310	0	0
LinJ.01.0320	0	0
LinJ.01.0330	0.0264806	0.08
LinJ.01.0340	0	0
LinJ.01.0350	0	0
LinJ.01.0360	0.0157452	0.04
LinJ.01.0370	0.00544461	0.04
LinJ.01.0380	0	0
LinJ.01.0390	0	0
LinJ.01.0400	0.00499145	0.04
LinJ.01.0410	0.0148833	0.08
LinJ.01.0420	0	0
LinJ.01.0430	0	0
LinJ.01.0440	0	0
LinJ.01.0450	0	0
LinJ.01.0460	0.0207709	0.12
LinJ.01.0470	0.0186211	0.04
LinJ.01.0480	0.0113357	0.16
LinJ.01.0490	0.0117016	0.04
LinJ.01.0500	0	0
LinJ.01.0510	0.0116681	0.08
LinJ.01.0520	0.0057599	0.04
LinJ.01.0530	0	0
LinJ.01.0540	0.00569555	0.04
LinJ.01.0550	0.0125942	0.16
LinJ.01.0560	0.00597949	0.04
LinJ.01.0570	0	0
LinJ.01.0580	0	0
LinJ.01.0590	0	0
LinJ.01.0600	0.00845184	0.08
LinJ.01.0610	0.00959532	0.04
LinJ.01.0620	0.0112157	0.16
LinJ.01.0630	0	0
LinJ.01.0640	0.00690019	0.04
LinJ.01.0650	0.00451607	0.04
LinJ.01.0660	0.0146823	0.16
LinJ.01.0670	0.00823841	0.04
LinJ.01.0680	0.00526535	0.08
LinJ.01.0690	0.0134588	0.04
LinJ.01.0700	0.0050848	0.04
LinJ.01.0710	0	0
LinJ.01.0720	0	0
LinJ.01.0730	0.00755187	0.04
LinJ.01.0740	0.00312731	0.04
LinJ.01.0750	0.00522152	0.12
LinJ.01.0760	0.00540134	0.04
LinJ.01.0770	0.00287995	0.04
LinJ.01.0780	0.0204925	0.04
LinJ.01.0790	0.00504704	0.04
LinJ.01.0800	0	0
LinJ.01.0810	0	0
LinJ.01.0820	0	0
LinJ.01.0830	0.0240354	0.24
LinJ.01.0840	0.00314904	0.04
LinJ.01.0850	0	0
LinJ.02.0010	0.00417757	0.04
LinJ.02.0020	0	0
LinJ.02.0030	0	0
LinJ.02.0040	0.00650777	0.04
LinJ.02.0050	0.0104229	0.16
LinJ.02.0060	0	0
LinJ.02.0070	0.00729603	0.04
LinJ.02.0080	0.0112735	0.16
LinJ.02.0090	0.00443889	0.08
LinJ.02.0100	0.00422269	0.32
LinJ.02.0110	0	0
LinJ.02.0120	0.00423218	0.04
LinJ.02.0130	0.0078846	0.24
LinJ.02.0140	0.00316637	0.04
LinJ.02.0150	0.00350961	0.04
LinJ.02.0160	0.00197717	0.04
LinJ.02.0170	0	0
LinJ.02.0180	0.00299779	0.04
LinJ.02.0190	0.00310935	0.04
LinJ.02.0200	0.00260573	0.04
LinJ.02.0210	0.00286832	0.04
LinJ.02.0220	0.00451629	0.04
LinJ.02.0230	0.00941851	0.04
LinJ.02.0240	0	0
LinJ.02.0250	0	0
LinJ.02.0260	0.00975552	0.08
LinJ.02.0270	0.00291495	0.12
LinJ.02.0280	0.00374832	0.04
LinJ.02.0290	0	0
LinJ.02.0300	0.00336594	0.04
LinJ.02.0310	0	0
LinJ.02.0320	0.00975552	0.12
LinJ.02.0330	0	0
LinJ.02.0340	0.00488696	0.04
LinJ.02.0350	0.00565522	0.04
LinJ.02.0360	0.0169287	0.04
LinJ.02.0370	0	0
LinJ.02.0380	0	0
LinJ.02.0390	0.00253931	0.04
LinJ.02.0400	0.00698138	0.04
LinJ.02.0410	0	0
LinJ.02.0420	0	0
LinJ.02.0430	0.00887018	0.04
LinJ.02.0440	0.00289073	0.16
LinJ.02.0450	0.0128222	0.04
LinJ.02.0460	0.00364802	0.04
LinJ.02.0470	0.0109056	0.16
LinJ.02.0480	0	0
LinJ.02.0490	0.00619047	0.2
LinJ.02.0500	0.00599558	0.08
LinJ.02.0510	0	0
LinJ.02.0520	0.0157932	0.04
LinJ.02.0530	0.00305435	0.04
LinJ.02.0540	0.00527513	0.08
LinJ.02.0550	0.00820298	0.32
LinJ.02.0560	0.00493351	0.04
LinJ.02.0570	0	0
LinJ.02.0580	0	0
LinJ.02.0590	0.00456002	0.04
LinJ.02.0600	0.00392438	0.04
LinJ.02.0610	0.00549136	0.12
LinJ.02.0620	0.00819649	0.04
LinJ.02.0630	0.00284313	0.04
LinJ.02.0640	0	0
LinJ.02.0650	0	0
LinJ.02.0660	0	0
LinJ.02.0670	0.00829271	0.12
LinJ.02.0680	0.00633274	0.08
LinJ.02.0690	0	0
LinJ.02.0700	0	0
LinJ.02.0710	0.0114437	0.12
LinJ.02.0720	0.00895193	0.12
LinJ.02.0730	0.00787262	0.04
LinJ.02.0740	0	0
LinJ.03.0010	0.00412541	0.04
LinJ.03.0020	0	0
LinJ.03.0030	0	0
LinJ.03.0040	0	0
LinJ.03.0050	0	0
LinJ.03.0060	0	0
LinJ.03.0070	0	0
LinJ.03.0080	0.00733568	0.04
LinJ.03.0090	0.0252525	0.04
LinJ.03.0100	0	0
LinJ.03.0110	0.00449964	0.04
LinJ.03.0120	0	0
LinJ.03.0130	0	0
LinJ.03.0140	0	0
LinJ.03.0150	0	0
LinJ.03.0160	0.0217014	0.04
LinJ.03.0170	0.0114469	0.08
LinJ.03.0180	0	0
LinJ.03.0190	0	0
LinJ.03.0200	0.0109649	0.04
LinJ.03.0210	0	0
LinJ.03.0220	0.0118203	0.08
LinJ.03.0230	0	0
LinJ.03.0240	0	0
LinJ.03.0250	0	0
LinJ.03.0260	0.00388682	0.08
LinJ.03.0270	0.00415835	0.04
LinJ.03.0280	0	0
LinJ.03.0290	0.0120598	0.16
LinJ.03.0300	0.00798212	0.08
LinJ.03.0310	0	0
LinJ.03.0320	0	0
LinJ.03.0330	0.00286369	0.04
LinJ.03.0340	0.0100888	0.12
LinJ.03.0350	0	0
LinJ.03.0360	0.0112309	0.04
LinJ.03.0370	0.0324254	0.08
LinJ.03.0380	0	0
LinJ.03.0390	0.0122369	0.08
LinJ.03.0400	0.00498405	0.08
LinJ.03.0410	0.0368732	0.04
LinJ.03.0420	0	0
LinJ.03.0430	0.00985028	0.08
LinJ.03.0440	0.00785423	0.08
LinJ.03.0450	0.013048	0.12
LinJ.03.0460	0.00825083	0.08
LinJ.03.0470	0	0
LinJ.03.0480	0	0
LinJ.03.0490	0.00946611	0.16
LinJ.03.0500	0.00485625	0.04
LinJ.03.0510	0.00580316	0.08
LinJ.03.0520	0	0
LinJ.03.0530	0	0
LinJ.03.0540	0	0
LinJ.03.0550	0.0125125	0.04
LinJ.03.0560	0.0232775	0.04
LinJ.03.0570	0.00619118	0.08
LinJ.03.0580	0.0102627	0.04
LinJ.03.0590	0	0
LinJ.03.0600	0.00616371	0.04
LinJ.03.0610	0	0
LinJ.03.0620	0	0
LinJ.03.0630	0.0187266	0.16
LinJ.03.0640	0	0
LinJ.03.0650	0.00734862	0.04
LinJ.03.0660	0	0
LinJ.03.0670	0.00565355	0.12
LinJ.03.0680	0.00431928	0.12
LinJ.03.0690	0	0
LinJ.03.0700	0.0188196	0.2
LinJ.03.0710	0	0
LinJ.03.0720	0	0
LinJ.03.0730	0.00581125	0.04
LinJ.03.0740	0.0262055	0.08
LinJ.03.0750	0.00758956	0.04
LinJ.03.0760	0.00204952	0.04
LinJ.03.0770	0.00422155	0.04
LinJ.03.0780	0.00955657	0.04
LinJ.03.0790	0.00870231	0.2
LinJ.03.0800	0.00761731	0.08
LinJ.03.0810	0.00573723	0.16
LinJ.03.0820	0	0
LinJ.03.0830	0.0105441	0.16
LinJ.03.0840	0.00545375	0.04
LinJ.03.0850	0.00387237	0.04
LinJ.03.0860	0.0104063	0.2
LinJ.03.0870	0.0112613	0.08
LinJ.03.0880	0	0
LinJ.03.0890	0	0
LinJ.03.0900	0.0190259	0.04
LinJ.03.0910	0.00596944	0.04
LinJ.03.0920	0.0126646	0.04
LinJ.03.0930	0.00655136	0.04
LinJ.03.0940	0	0
LinJ.03.0950	0	0
LinJ.03.0960	0.0301932	0.12
LinJ.03.0970	0.00672043	0.04
LinJ.03.tRNA1	0	0
LinJ.04.0010	0.00406901	0.04
LinJ.04.0020	0	0
LinJ.04.0030	0	0
LinJ.04.0031	0	0
LinJ.04.0040	0	0
LinJ.04.0050	0.0248016	0.04
LinJ.04.0060	0	0
LinJ.04.0070	0	0
LinJ.04.0080	0	0
LinJ.04.0090	0	0
LinJ.04.0100	0.00444919	0.08
LinJ.04.0110	0	0
LinJ.04.0120	0	0
LinJ.04.0130	0	0
LinJ.04.0140	0	0
LinJ.04.0150	0	0
LinJ.04.0160	0.0078765	0.04
LinJ.04.0170	0.0165017	0.08
LinJ.04.0180	0	0
LinJ.04.0190	0	0
LinJ.04.0200	0	0
LinJ.04.0210	0.0117371	0.04
LinJ.04.0220	0	0
LinJ.04.0230	0	0
LinJ.04.0240	0.0113456	0.16
LinJ.04.0250	0	0
LinJ.04.0260	0	0
LinJ.04.0270	0.00449479	0.08
LinJ.04.0280	0	0
LinJ.04.0290	0	0
LinJ.04.0300	0.00646998	0.04
LinJ.04.0310	0	0
LinJ.04.0320	0.00974659	0.08
LinJ.04.0330	0.0225225	0.04
LinJ.04.0340	0.00981316	0.16
LinJ.04.0350	0	0
LinJ.04.0360	0	0
LinJ.04.0370	0	0
LinJ.04.0380	0	0
LinJ.04.0390	0.00742721	0.08
LinJ.04.0400	0	0
LinJ.04.0410	0.00606649	0.16
LinJ.04.0420	0.00732923	0.08
LinJ.04.0430	0	0
LinJ.04.0440	0.00868056	0.04
LinJ.04.0450	0.0123885	0.12
LinJ.04.0460	0	0
LinJ.04.0470	0	0
LinJ.04.0480	0.0128601	0.04
LinJ.04.0490	0.0041625	0.08
LinJ.04.0500	0.00263546	0.04
LinJ.04.0510	0.00390137	0.04
LinJ.04.0520	0.0119732	0.04
LinJ.04.0530	0.0140528	0.08
LinJ.04.0540	0.00537288	0.08
LinJ.04.0550	0	0
LinJ.04.0560	0.00531124	0.08
LinJ.04.0570	0	0
LinJ.04.0580	0	0
LinJ.04.0590	0.00267953	0.04
LinJ.04.0600	0	0
LinJ.04.0610	0.00322997	0.04
LinJ.04.0620	0	0
LinJ.04.0630	0	0
LinJ.04.0640	0.0126646	0.04
LinJ.04.0650	0	0
LinJ.04.0660	0	0
LinJ.04.0670	0	0
LinJ.04.0680	0	0
LinJ.04.0690	0.011526	0.08
LinJ.04.0700	0.0135428	0.08
LinJ.04.0710	0.00524109	0.04
LinJ.04.0720	0	0
LinJ.04.0730	0.00654108	0.04
LinJ.04.0740	0.0102754	0.08
LinJ.04.0750	0	0
LinJ.04.0760	0	0
LinJ.04.0770	0	0
LinJ.04.0780	0	0
LinJ.04.0790	0.00367107	0.04
LinJ.04.0800	0	0
LinJ.04.0810	0	0
LinJ.04.0820	0	0
LinJ.04.0830	0.0119303	0.12
LinJ.04.0840	0.00601251	0.04
LinJ.04.0850	0	0
LinJ.04.0860	0	0
LinJ.04.0870	0.00351617	0.04
LinJ.04.0880	0	0
LinJ.04.0890	0.00653595	0.08
LinJ.04.0900	0.00444919	0.08
LinJ.04.0910	0.0334672	0.08
LinJ.04.0920	0.0221631	0.08
LinJ.04.0930	0	0
LinJ.04.0940	0	0
LinJ.04.0950	0	0
LinJ.04.0960	0	0
LinJ.04.0970	0.0170416	0.08
LinJ.04.0980	0	0
LinJ.04.0990	0.0033548	0.04
LinJ.04.1000	0	0
LinJ.04.1010	0.00706814	0.08
LinJ.04.1020	0	0
LinJ.04.1030	0	0
LinJ.04.1040	0	0
LinJ.04.1050	0	0
LinJ.04.1060	0.00857339	0.04
LinJ.04.1070	0	0
LinJ.04.1080	0	0
LinJ.04.1090	0	0
LinJ.04.1100	0.00637105	0.08
LinJ.04.1110	0	0
LinJ.04.1120	0	0
LinJ.04.1130	0	0
LinJ.04.1140	0	0
LinJ.04.1150	0	0
LinJ.04.1160	0	0
LinJ.04.1170	0	0
LinJ.04.1180	0	0
LinJ.04.1190	0	0
LinJ.04.1200	0.00521921	0.08
LinJ.04.1210	0	0
LinJ.04.1220	0	0
LinJ.04.1230	0	0
LinJ.04.1240	0.00392341	0.04
LinJ.04.1250	0	0
LinJ.05.0010	0.00445198	0.04
LinJ.05.0020	0	0
LinJ.05.0030	0	0
LinJ.05.0040	0	0
LinJ.05.0050	0	0
LinJ.05.0060	0.0048897	0.04
LinJ.05.0070	0	0
LinJ.05.0080	0	0
LinJ.05.0090	0	0
LinJ.05.0100	0.00639187	0.04
LinJ.05.0110	0	0
LinJ.05.0120	0	0
LinJ.05.0130	0.0188361	0.08
LinJ.05.0140	0	0
LinJ.05.0150	0	0
LinJ.05.0160	0.00793387	0.04
LinJ.05.0170	0	0
LinJ.05.0180	0.0085314	0.04
LinJ.05.0190	0	0
LinJ.05.0200	0.00518172	0.04
LinJ.05.0210	0	0
LinJ.05.0220	0	0
LinJ.05.0230	0	0
LinJ.05.0240	0	0
LinJ.05.0250	0	0
LinJ.05.0260	0.0105375	0.04
LinJ.05.0270	0	0
LinJ.05.0280	0	0
LinJ.05.0290	0	0
LinJ.05.0300	0	0
LinJ.05.0310	0.0105648	0.08
LinJ.05.0320	0	0
LinJ.05.0330	0.00817237	0.08
LinJ.05.0340	0.0109624	0.04
LinJ.05.0350	0	0
LinJ.05.0360	0	0
LinJ.05.0370	0	0
LinJ.05.0380	0.00277983	0.04
LinJ.05.0390	0.00516204	0.04
LinJ.05.0400	0.00336747	0.04
LinJ.05.0410	0.00442781	0.04
LinJ.05.0420	0	0
LinJ.05.0430	0.0120651	0.08
LinJ.05.0440	0	0
LinJ.05.0450	0	0
LinJ.05.0460	0.00649365	0.04
LinJ.05.0470	0	0
LinJ.05.0480	0.00709219	0.04
LinJ.05.0490	0.0158062	0.04
LinJ.05.0500	0	0
LinJ.05.0510	0.0035461	0.04
LinJ.05.0520	0.011959	0.04
LinJ.05.0530	0.00388752	0.08
LinJ.05.0540	0	0
LinJ.05.0550	0	0
LinJ.05.0560	0	0
LinJ.05.0570	0.00992217	0.04
LinJ.05.0580	0.0156847	0.12
LinJ.05.0590	0.00809933	0.04
LinJ.05.0600	0	0
LinJ.05.0610	0.00831399	0.08
LinJ.05.0620	0	0
LinJ.05.0630	0	0
LinJ.05.0640	0.00425902	0.08
LinJ.05.0650	0.0140945	0.12
LinJ.05.0660	0	0
LinJ.05.0670	0.0048858	0.08
LinJ.05.0680	0	0
LinJ.05.0690	0.00764531	0.2
LinJ.05.0700	0.00708808	0.12
LinJ.05.0710	0	0
LinJ.05.0720	0.00282411	0.04
LinJ.05.0730	0.00668526	0.04
LinJ.05.0740	0	0
LinJ.05.0750	0.00494304	0.04
LinJ.05.0760	0.00799088	0.12
LinJ.05.0770	0.00888455	0.12
LinJ.05.0780	0	0
LinJ.05.0790	0.0104297	0.04
LinJ.05.0800	0.00823841	0.04
LinJ.05.0810	0.0248659	0.04
LinJ.05.0820	0.0043291	0.04
LinJ.05.0830	0.0132834	0.04
LinJ.05.0840	0	0
LinJ.05.0850	0.00611396	0.04
LinJ.05.0860	0.0261411	0.04
LinJ.05.0870	0.00420197	0.08
LinJ.05.0880	0	0
LinJ.05.0890	0.0041109	0.08
LinJ.05.0900	0	0
LinJ.05.0910	0.0110916	0.08
LinJ.05.0920	0	0
LinJ.05.0930	0.0087511	0.04
LinJ.05.0940	0.00309409	0.04
LinJ.05.0950	0.0044912	0.04
LinJ.05.0960	0	0
LinJ.05.0970	0.0109919	0.04
LinJ.05.0980	0.0169212	0.08
LinJ.05.0990	0	0
LinJ.05.1000	0	0
LinJ.05.1010	0	0
LinJ.05.1020	0	0
LinJ.05.1030	0	0
LinJ.05.1040	0	0
LinJ.05.1050	0	0
LinJ.05.1060	0	0
LinJ.05.1070	0	0
LinJ.05.1080	0.00560937	0.04
LinJ.05.1090	0	0
LinJ.05.1100	0	0
LinJ.05.1110	0	0
LinJ.05.1120	0	0
LinJ.05.1130	0.00801181	0.04
LinJ.05.1140	0	0
LinJ.05.1150	0.00444712	0.04
LinJ.05.1160	0	0
LinJ.05.1170	0	0
LinJ.05.1180	0.00208062	0.04
LinJ.05.1190	0	0
LinJ.05.1200	0	0
LinJ.05.1210	0	0
LinJ.05.rRNA1	0	0
LinJ.05.rRNA2	0	0
LinJ.05.rRNA3	0.440866	0.32
LinJ.05.snoRNA1	0	0
LinJ.05.snoRNA2	0.440866	0.32
LinJ.05.snoRNA3	0	0
LinJ.05.snoRNA4	0	0
LinJ.05.snoRNA5	0	0
LinJ.05.snoRNA6	0	0
LinJ.05.snRNA1	0	0
LinJ.05.snRNA2	0.440866	0.32
LinJ.05.tRNA1	0	0
LinJ.06.0010	0	0
LinJ.06.0020	0	0
LinJ.06.0030	0.00578635	0.04
LinJ.06.0040	0	0
LinJ.06.0050	0.0081153	0.04
LinJ.06.0060	0	0
LinJ.06.0070	0.00855924	0.04
LinJ.06.0080	0.00297232	0.04
LinJ.06.0090	0	0
LinJ.06.0100	0.00467333	0.04
LinJ.06.0110	0	0
LinJ.06.0120	0	0
LinJ.06.0130	0	0
LinJ.06.0140	0	0
LinJ.06.0150	0.0711195	0.08
LinJ.06.0160	0.00859686	0.04
LinJ.06.0170	0	0
LinJ.06.0180	0.00589981	0.04
LinJ.06.0190	0.00665234	0.04
LinJ.06.0200	0.00785457	0.04
LinJ.06.0210	0	0
LinJ.06.0220	0	0
LinJ.06.0230	0	0
LinJ.06.0240	0.0046127	0.04
LinJ.06.0250	0.0420599	0.12
LinJ.06.0260	0.00521543	0.08
LinJ.06.0270	0.012497	0.04
LinJ.06.0280	0.0045696	0.04
LinJ.06.0290	0.015584	0.04
LinJ.06.0300	0	0
LinJ.06.0310	0	0
LinJ.06.0320	0	0
LinJ.06.0330	0	0
LinJ.06.0340	0	0
LinJ.06.0350	0	0
LinJ.06.0360	0.0173078	0.08
LinJ.06.0370	0	0
LinJ.06.0380	0	0
LinJ.06.0390	0.0086158	0.08
LinJ.06.0400	0.0130097	0.04
LinJ.06.0410	0	0
LinJ.06.0420	0	0
LinJ.06.0430	0	0
LinJ.06.0440	0	0
LinJ.06.0450	0	0
LinJ.06.0460	0.00787829	0.08
LinJ.06.0470	0.00855924	0.04
LinJ.06.0480	0.00612619	0.08
LinJ.06.0490	0.00337787	0.04
LinJ.06.0500	0	0
LinJ.06.0510	0	0
LinJ.06.0520	0	0
LinJ.06.0530	0.00591766	0.04
LinJ.06.0540	0.00623524	0.12
LinJ.06.0550	0	0
LinJ.06.0560	0	0
LinJ.06.0570	0.00447293	0.08
LinJ.06.0580	0	0
LinJ.06.0590	0	0
LinJ.06.0600	0	0
LinJ.06.0610	0.00259388	0.04
LinJ.06.0620	0.00572286	0.08
LinJ.06.0630	0	0
LinJ.06.0640	0.00386901	0.04
LinJ.06.0650	0.0122877	0.16
LinJ.06.0660	0.00372531	0.08
LinJ.06.0670	0.00776106	0.08
LinJ.06.0680	0	0
LinJ.06.0690	0	0
LinJ.06.0700	0	0
LinJ.06.0710	0	0
LinJ.06.0720	0.0074308	0.16
LinJ.06.0730	0.00528591	0.04
LinJ.06.0740	0.0224803	0.04
LinJ.06.0750	0.0022187	0.04
LinJ.06.0760	0	0
LinJ.06.0770	0.00418798	0.04
LinJ.06.0780	0.0233876	0.16
LinJ.06.0790	0.00660181	0.08
LinJ.06.0800	0.00196167	0.04
LinJ.06.0810	0.0058539	0.16
LinJ.06.0820	0.00727735	0.08
LinJ.06.0830	0.00245086	0.04
LinJ.06.0840	0.00108897	0.04
LinJ.06.0850	0.00947112	0.04
LinJ.06.0860	0.00844224	0.08
LinJ.06.0870	0	0
LinJ.06.0880	0.00436194	0.16
LinJ.06.0890	0	0
LinJ.06.0900	0	0
LinJ.06.0910	0	0
LinJ.06.0920	0.0100426	0.08
LinJ.06.0930	0.0105718	0.16
LinJ.06.0940	0.0296331	0.04
LinJ.06.0950	0	0
LinJ.06.0960	0.00535099	0.04
LinJ.06.0970	0	0
LinJ.06.0980	0	0
LinJ.06.0990	0	0
LinJ.06.1000	0.0094198	0.12
LinJ.06.1010	0	0
LinJ.06.1020	0.00643351	0.08
LinJ.06.1030	0	0
LinJ.06.1040	0.00779198	0.04
LinJ.06.1050	0.00509319	0.04
LinJ.06.1060	0.0169332	0.04
LinJ.06.1070	0.00877034	0.08
LinJ.06.1080	0	0
LinJ.06.1090	0.0291908	0.04
LinJ.06.1100	0	0
LinJ.06.1110	0	0
LinJ.06.1120	0	0
LinJ.06.1130	0	0
LinJ.06.1140	0	0
LinJ.06.1150	0.0035303	0.04
LinJ.06.1160	0	0
LinJ.06.1170	0	0
LinJ.06.1180	0.00519465	0.04
LinJ.06.1190	0	0
LinJ.06.1200	0.00357548	0.04
LinJ.06.1210	0	0
LinJ.06.1220	0.00857801	0.04
LinJ.06.1240	0	0
LinJ.06.1250	0	0
LinJ.06.1260	0.00664104	0.04
LinJ.06.1270	0.00493886	0.04
LinJ.06.1280	0.0133047	0.04
LinJ.06.1290	0.00790217	0.04
LinJ.06.1300	0	0
LinJ.06.1310	0.0163664	0.04
LinJ.06.1320	0	0
LinJ.06.1330	0.0259045	0.08
LinJ.06.1340	0.0168602	0.04
LinJ.06.1350	0	0
LinJ.06.1360	0.0304166	0.16
LinJ.07.0010	0	0
LinJ.07.0020	0	0
LinJ.07.0030	0	0
LinJ.07.0040	0	0
LinJ.07.0050	0	0
LinJ.07.0060	0.00433125	0.04
LinJ.07.0070	0.00681942	0.04
LinJ.07.0080	0	0
LinJ.07.0090	0.0055452	0.16
LinJ.07.0100	0.0135428	0.08
LinJ.07.0110	0	0
LinJ.07.0120	0.00634196	0.04
LinJ.07.0130	0	0
LinJ.07.0140	0.0154703	0.12
LinJ.07.0150	0.0240385	0.12
LinJ.07.0160	0	0
LinJ.07.0170	0	0
LinJ.07.0180	0	0
LinJ.07.0190	0.0757576	0.08
LinJ.07.0200	0	0
LinJ.07.0210	0	0
LinJ.07.0220	0	0
LinJ.07.0230	0	0
LinJ.07.0240	0	0
LinJ.07.0250	0.00806712	0.08
LinJ.07.0260	0	0
LinJ.07.0270	0.00561545	0.12
LinJ.07.0280	0.0135722	0.08
LinJ.07.0300	0	0
LinJ.07.0310	0.00674218	0.04
LinJ.07.0320	0	0
LinJ.07.0330	0.00782473	0.08
LinJ.07.0340	0.011798	0.24
LinJ.07.0350	0.0105753	0.04
LinJ.07.0360	0.0165344	0.12
LinJ.07.0370	0.410105	1
LinJ.07.0380	0.00655136	0.04
LinJ.07.0390	0	0
LinJ.07.0400	0	0
LinJ.07.0410	0.00892538	0.08
LinJ.07.0420	0.0113533	0.04
LinJ.07.0430	0	0
LinJ.07.0440	0.00265901	0.16
LinJ.07.0450	0	0
LinJ.07.0460	0.0097924	0.08
LinJ.07.0470	0.00514403	0.04
LinJ.07.0480	0.0119503	0.08
LinJ.07.0490	0	0
LinJ.07.0500	0.00453391	0.04
LinJ.07.0510	0.0144676	0.12
LinJ.07.0520	0	0
LinJ.07.0530	0.00773196	0.32
LinJ.07.0540	0	0
LinJ.07.0550	0	0
LinJ.07.0560	0	0
LinJ.07.0570	0	0
LinJ.07.0580	0	0
LinJ.07.0590	0	0
LinJ.07.0600	0	0
LinJ.07.0610	0	0
LinJ.07.0620	0.0089222	0.04
LinJ.07.0630	0.00304358	0.04
LinJ.07.0640	0.0106792	0.08
LinJ.07.0650	0	0
LinJ.07.0660	0	0
LinJ.07.0670	0	0
LinJ.07.0680	0	0
LinJ.07.0690	0.0130822	0.08
LinJ.07.0700	0.00448511	0.04
LinJ.07.0710	0.0124008	0.04
LinJ.07.0720	0	0
LinJ.07.0730	0	0
LinJ.07.0740	0	0
LinJ.07.0750	0	0
LinJ.07.0760	0	0
LinJ.07.0770	0.00676407	0.12
LinJ.07.0780	0	0
LinJ.07.0790	0	0
LinJ.07.0800	0	0
LinJ.07.0810	0	0
LinJ.07.0820	0.00523451	0.04
LinJ.07.0830	0.00218953	0.08
LinJ.07.0840	0	0
LinJ.07.0850	0	0
LinJ.07.0860	0	0
LinJ.07.0870	0.00635647	0.08
LinJ.07.0880	0	0
LinJ.07.0890	0.0073616	0.04
LinJ.07.0900	0	0
LinJ.07.0910	0	0
LinJ.07.0920	0.0118036	0.04
LinJ.07.0930	0	0
LinJ.07.0940	0.0555556	0.04
LinJ.07.0950	0	0
LinJ.07.0960	0	0
LinJ.07.0970	0	0
LinJ.07.0980	0.00949127	0.04
LinJ.07.0990	0.0053396	0.12
LinJ.07.1000	0.0227687	0.04
LinJ.07.1010	0	0
LinJ.07.1020	0	0
LinJ.07.1030	0.0140292	0.04
LinJ.07.1040	0.00455872	0.08
LinJ.07.1050	0	0
LinJ.07.1060	0	0
LinJ.07.1070	0.00648508	0.08
LinJ.07.1080	0	0
LinJ.07.1090	0.00850687	0.2
LinJ.07.1100	0.00677231	0.16
LinJ.07.1110	0	0
LinJ.07.1120	0.0094697	0.08
LinJ.07.1130	0.035014	0.04
LinJ.07.1140	0	0
LinJ.07.1150	0.0114155	0.04
LinJ.07.1160	0	0
LinJ.07.1170	0.0034153	0.04
LinJ.07.1180	0	0
LinJ.07.1190	0	0
LinJ.07.1200	0.0128205	0.04
LinJ.07.1210	0	0
LinJ.07.1220	0	0
LinJ.07.1230	0	0
LinJ.07.1240	0.00923873	0.04
LinJ.07.1250	0.00496032	0.04
LinJ.07.1260	0.0099681	0.04
LinJ.07.1270	0	0
LinJ.07.1280	0.0128469	0.08
LinJ.07.1290	0	0
LinJ.07.1300	0.0240848	0.08
LinJ.07.1310	0	0
LinJ.07.1320	0	0
LinJ.07.1330	0.00327697	0.08
LinJ.07.1340	0.00846883	0.04
LinJ.07.tRNA1	0	0
LinJ.08.0010	0.00999095	0.08
LinJ.08.0020	0	0
LinJ.08.0030	0	0
LinJ.08.0040	0	0
LinJ.08.0050	0	0
LinJ.08.0060	0	0
LinJ.08.0070	0.00633817	0.04
LinJ.08.0080	0.00582077	0.04
LinJ.08.0090	0.00352121	0.04
LinJ.08.0100	0	0
LinJ.08.0110	0	0
LinJ.08.0120	0	0
LinJ.08.0130	0.0104076	0.12
LinJ.08.0140	0.00681408	0.04
LinJ.08.0150	0.00316657	0.04
LinJ.08.0160	0.0239583	0.12
LinJ.08.0170	0	0
LinJ.08.0180	0.0123815	0.08
LinJ.08.0190	0	0
LinJ.08.0200	0	0
LinJ.08.0210	0.00610558	0.04
LinJ.08.0220	0	0
LinJ.08.0230	0	0
LinJ.08.0240	0	0
LinJ.08.0250	0	0
LinJ.08.0260	0	0
LinJ.08.0270	0	0
LinJ.08.0280	0.00478783	0.04
LinJ.08.0290	0.0104804	0.04
LinJ.08.0300	0	0
LinJ.08.0310	0	0
LinJ.08.0320	0	0
LinJ.08.0330	0.0176684	0.04
LinJ.08.0340	0	0
LinJ.08.0350	0.00585859	0.2
LinJ.08.0360	0.00565187	0.08
LinJ.08.0370	0	0
LinJ.08.0380	0	0
LinJ.08.0390	0.00626852	0.08
LinJ.08.0400	0.00423217	0.08
LinJ.08.0410	0.0134673	0.12
LinJ.08.0420	0.00284405	0.04
LinJ.08.0430	0.00804645	0.16
LinJ.08.0440	0	0
LinJ.08.0450	0.00165618	0.04
LinJ.08.0460	0	0
LinJ.08.0470	0	0
LinJ.08.0480	0	0
LinJ.08.0490	0	0
LinJ.08.0500	0	0
LinJ.08.0510	0	0
LinJ.08.0520	0.00949595	0.08
LinJ.08.0530	0.00685796	0.16
LinJ.08.0540	0.00566926	0.12
LinJ.08.0550	0	0
LinJ.08.0560	0.00816574	0.04
LinJ.08.0570	0	0
LinJ.08.0580	0	0
LinJ.08.0590	0	0
LinJ.08.0600	0	0
LinJ.08.0610	0.0077235	0.04
LinJ.08.0620	0	0
LinJ.08.0630	0.00562996	0.12
LinJ.08.0640	0.00720442	0.16
LinJ.08.0650	0	0
LinJ.08.0660	0.0134446	0.04
LinJ.08.0670	0.0146803	0.12
LinJ.08.0680	0	0
LinJ.08.0690	0	0
LinJ.08.0700	0	0
LinJ.08.0710	0	0
LinJ.08.0720	0	0
LinJ.08.0730	0	0
LinJ.08.0740	0	0
LinJ.08.0750	0.0116415	0.04
LinJ.08.0760	0	0
LinJ.08.0780	0.0226878	0.04
LinJ.08.0790	0	0
LinJ.08.0800	0	0
LinJ.08.0810	0	0
LinJ.08.0820	0.00781419	0.04
LinJ.08.0830	0.0105916	0.04
LinJ.08.0840	0.0107775	0.16
LinJ.08.0850	0.00376348	0.08
LinJ.08.0860	0	0
LinJ.08.0870	0.0064404	0.04
LinJ.08.0880	0	0
LinJ.08.0890	0	0
LinJ.08.0900	0.00705486	0.04
LinJ.08.0910	0.00478783	0.04
LinJ.08.0920	0.0115073	0.12
LinJ.08.0930	0.0122112	0.04
LinJ.08.0940	0.00487353	0.12
LinJ.08.0950	0	0
LinJ.08.0960	0.0539601	0.04
LinJ.08.1000	0.00610558	0.04
LinJ.08.1001	0	0
LinJ.08.1010	0	0
LinJ.08.1020	0	0
LinJ.08.1030	0.00914788	0.08
LinJ.08.1040	0.021468	0.08
LinJ.08.1050	0	0
LinJ.08.1060	0.00697476	0.08
LinJ.08.1070	0.0093514	0.04
LinJ.08.1080	0	0
LinJ.08.1090	0	0
LinJ.08.1100	0.00639912	0.08
LinJ.08.1110	0	0
LinJ.08.1120	0.010109	0.04
LinJ.08.1130	0.00787584	0.04
LinJ.08.1160	0	0
LinJ.08.1190	0	0
LinJ.08.1191	0	0
LinJ.08.1220	0	0
LinJ.08.1250	0	0
LinJ.08.1280	0	0
LinJ.08.1290	0	0
LinJ.08.1300	0.00632813	0.04
LinJ.08.1310	0	0
LinJ.08.1320	0	0
LinJ.08.1330	0	0
LinJ.09.0010	0	0
LinJ.09.0020	0	0
LinJ.09.0030	0	0
LinJ.09.0040	0.0131549	0.08
LinJ.09.0050	0.0127041	0.04
LinJ.09.0060	0	0
LinJ.09.0070	0	0
LinJ.09.0080	0	0
LinJ.09.0090	0.00660407	0.04
LinJ.09.0100	0	0
LinJ.09.0110	0.0135934	0.04
LinJ.09.0120	0	0
LinJ.09.0130	0	0
LinJ.09.0140	0	0
LinJ.09.0150	0.00375854	0.04
LinJ.09.0160	0.00776764	0.04
LinJ.09.0170	0	0
LinJ.09.0180	0	0
LinJ.09.0190	0	0
LinJ.09.0200	0	0
LinJ.09.0210	0.0337026	0.04
LinJ.09.0220	0.0242739	0.08
LinJ.09.0230	0	0
LinJ.09.0240	0	0
LinJ.09.0250	0.00630295	0.08
LinJ.09.0260	0.0172068	0.04
LinJ.09.0270	0	0
LinJ.09.0280	0	0
LinJ.09.0290	0.00479766	0.04
LinJ.09.0300	0.00410263	0.04
LinJ.09.0310	0	0
LinJ.09.0320	0.00931053	0.08
LinJ.09.0330	0.00437086	0.04
LinJ.09.0340	0	0
LinJ.09.0350	0	0
LinJ.09.0360	0	0
LinJ.09.0370	0.00686534	0.04
LinJ.09.0380	0	0
LinJ.09.0390	0.00858529	0.08
LinJ.09.0400	0.0091027	0.08
LinJ.09.0410	0.0149378	0.04
LinJ.09.0420	0	0
LinJ.09.0430	0	0
LinJ.09.0440	0	0
LinJ.09.0450	0	0
LinJ.09.0460	0	0
LinJ.09.0470	0.00811544	0.04
LinJ.09.0480	0	0
LinJ.09.0490	0	0
LinJ.09.0500	0.017446	0.16
LinJ.09.0501	0.0132146	0.28
LinJ.09.0520	0.0124901	0.08
LinJ.09.0530	0	0
LinJ.09.0540	0	0
LinJ.09.0550	0.00270784	0.04
LinJ.09.0560	0	0
LinJ.09.0570	0	0
LinJ.09.0580	0.00408618	0.04
LinJ.09.0590	0.0110217	0.12
LinJ.09.0600	0.00695906	0.04
LinJ.09.0610	0	0
LinJ.09.0620	0	0
LinJ.09.0630	0.0285176	0.08
LinJ.09.0640	0.00409028	0.04
LinJ.09.0650	0.0242739	0.08
LinJ.09.0660	0.00419981	0.04
LinJ.09.0670	0.00620702	0.04
LinJ.09.0680	0.00758464	0.08
LinJ.09.0690	0	0
LinJ.09.0700	0.00639187	0.04
LinJ.09.0710	0.0115524	0.04
LinJ.09.0720	0	0
LinJ.09.0730	0	0
LinJ.09.0740	0.0132834	0.04
LinJ.09.0750	0.00790312	0.04
LinJ.09.0760	0	0
LinJ.09.0770	0	0
LinJ.09.0780	0	0
LinJ.09.0790	0.00914762	0.2
LinJ.09.0800	0.00816419	0.08
LinJ.09.0810	0.00672076	0.28
LinJ.09.0820	0.0111421	0.08
LinJ.09.0830	0	0
LinJ.09.0840	0	0
LinJ.09.0850	0.0031588	0.04
LinJ.09.0860	0	0
LinJ.09.0870	0.00767987	0.04
LinJ.09.0880	0.00524841	0.04
LinJ.09.0890	0.0102206	0.04
LinJ.09.0900	0	0
LinJ.09.0910	0	0
LinJ.09.0920	0	0
LinJ.09.0930	0	0
LinJ.09.0940	0.003225	0.08
LinJ.09.0950	0	0
LinJ.09.0960	0	0
LinJ.09.0970	0	0
LinJ.09.0980	0	0
LinJ.09.0990	0.00663631	0.08
LinJ.09.1000	0.0068423	0.04
LinJ.09.1010	0	0
LinJ.09.1020	0	0
LinJ.09.1030	0.00502218	0.04
LinJ.09.1040	0.00409439	0.04
LinJ.09.1050	0.00760256	0.28
LinJ.09.1060	0	0
LinJ.09.1070	0	0
LinJ.09.1080	0.0068423	0.04
LinJ.09.1090	0	0
LinJ.09.1100	0.0118719	0.08
LinJ.09.1110	0.0162471	0.04
LinJ.09.1120	0	0
LinJ.09.1130	0	0
LinJ.09.1140	0	0
LinJ.09.1160	0	0
LinJ.09.1170	0	0
LinJ.09.1180	0	0
LinJ.09.1190	0	0
LinJ.09.1200	0.0175776	0.04
LinJ.09.1210	0	0
LinJ.09.1220	0.00551083	0.04
LinJ.09.1230	0	0
LinJ.09.1240	0	0
LinJ.09.1250	0.0272321	0.12
LinJ.09.1260	0.00263949	0.04
LinJ.09.1270	0	0
LinJ.09.1280	0.0094911	0.12
LinJ.09.1290	0.00922627	0.04
LinJ.09.1300	0.0097366	0.2
LinJ.09.1310	0.0220433	0.04
LinJ.09.1320	0.0124901	0.08
LinJ.09.1330	0	0
LinJ.09.1340	0.0110816	0.04
LinJ.09.1350	0	0
LinJ.09.1360	0.0372421	0.08
LinJ.09.1370	0	0
LinJ.09.1371	0	0
LinJ.09.1390	0	0
LinJ.09.1400	0.00670725	0.04
LinJ.09.1410	0	0
LinJ.09.1420	0	0
LinJ.09.1430	0	0
LinJ.09.1440	0.0151599	0.04
LinJ.09.1450	0.00701895	0.04
LinJ.09.1460	0	0
LinJ.09.1470	0	0
LinJ.09.1480	0.0284182	0.12
LinJ.09.1490	0	0
LinJ.09.1500	0.0216915	0.04
LinJ.09.1510	0.0229209	0.16
LinJ.09.1520	0	0
LinJ.09.1530	0	0
LinJ.09.1540	0	0
LinJ.09.1550	0	0
LinJ.09.1560	0.00500369	0.04
LinJ.09.1570	0	0
LinJ.09.1580	0	0
LinJ.09.1590	0	0
LinJ.09.1600	0.0131974	0.16
LinJ.09.1610	0.0240591	0.08
LinJ.09.1620	0.0251729	0.04
LinJ.09.1630	0.0134145	0.08
LinJ.09.1640	0.0224067	0.04
LinJ.09.rRNA1	0	0
LinJ.09.rRNA2	0	0
LinJ.09.rRNA3	0	0
LinJ.09.tRNA1	0	0
LinJ.09.tRNA2	0	0
LinJ.09.tRNA3	0	0
LinJ.09.tRNA4	0	0
LinJ.09.tRNA5	0	0
LinJ.09.tRNA6	0	0
LinJ.09.tRNA7	0	0
LinJ.09.tRNA8	0	0
LinJ.09.tRNA9	0	0
LinJ.10.0010	0.00422012	0.04
LinJ.10.0020	0.00444208	0.04
LinJ.10.0030	0.00452899	0.04
LinJ.10.0040	0	0
LinJ.10.0050	0	0
LinJ.10.0060	0	0
LinJ.10.0070	0	0
LinJ.10.0080	0	0
LinJ.10.0090	0	0
LinJ.10.0100	0	0
LinJ.10.0110	0	0
LinJ.10.0120	0.00533504	0.04
LinJ.10.0130	0	0
LinJ.10.0140	0.016469	0.08
LinJ.10.0150	0.00614553	0.04
LinJ.10.0160	0	0
LinJ.10.0170	0	0
LinJ.10.0180	0.0124564	0.08
LinJ.10.0190	0	0
LinJ.10.0200	0	0
LinJ.10.0210	0	0
LinJ.10.0220	0.00581937	0.04
LinJ.10.0230	0.0149343	0.04
LinJ.10.0240	0	0
LinJ.10.0250	0.00994431	0.04
LinJ.10.0260	0.00565355	0.04
LinJ.10.0270	0	0
LinJ.10.0280	0.0641026	0.08
LinJ.10.0290	0.00896057	0.08
LinJ.10.0300	0.00421088	0.08
LinJ.10.0310	0	0
LinJ.10.0320	0.00543951	0.04
LinJ.10.0330	0.00518242	0.04
LinJ.10.0340	0.00425604	0.04
LinJ.10.0350	0.00955657	0.04
LinJ.10.0360	0	0
LinJ.10.0370	0	0
LinJ.10.0380	0	0
LinJ.10.0390	0.0019813	0.04
LinJ.10.0400	0	0
LinJ.10.0410	0.00198697	0.04
LinJ.10.0420	0.00632271	0.04
LinJ.10.0430	0	0
LinJ.10.0440	0.0262055	0.16
LinJ.10.0450	0.0257202	0.04
LinJ.10.0460	0	0
LinJ.10.0480	0	0
LinJ.10.0490	0	0
LinJ.10.0500	0	0
LinJ.10.0510	0.00324507	0.08
LinJ.10.0520	0.021815	0.16
LinJ.10.0521	0.0699105	0.2
LinJ.10.0530	0	0
LinJ.10.0540	0.0107112	0.04
LinJ.10.0550	0.00367485	0.2
LinJ.10.0560	0.0113225	0.04
LinJ.10.0570	0	0
LinJ.10.0580	0.0108131	0.12
LinJ.10.0590	0.00382263	0.04
LinJ.10.0600	0.0192901	0.08
LinJ.10.0610	0.0112007	0.04
LinJ.10.0620	0.00869868	0.04
LinJ.10.0630	0.00540424	0.04
LinJ.10.0640	0.0155473	0.04
LinJ.10.0650	0	0
LinJ.10.0660	0.0082021	0.04
LinJ.10.0670	0.00550418	0.04
LinJ.10.0680	0	0
LinJ.10.0690	0.0170765	0.04
LinJ.10.0700	0	0
LinJ.10.0710	0.00496327	0.04
LinJ.10.0720	0	0
LinJ.10.0730	0	0
LinJ.10.0740	0.00248608	0.04
LinJ.10.0750	0	0
LinJ.10.0760	0.00852079	0.08
LinJ.10.0770	0	0
LinJ.10.0780	0	0
LinJ.10.0790	0	0
LinJ.10.0800	0.0020917	0.04
LinJ.10.0810	0	0
LinJ.10.0820	0.00630358	0.04
LinJ.10.0830	0.00992063	0.04
LinJ.10.0840	0.0187688	0.04
LinJ.10.0850	0.00653595	0.08
LinJ.10.0860	0.006027	0.12
LinJ.10.0870	0.0103907	0.04
LinJ.10.0880	0.00949668	0.12
LinJ.10.0890	0	0
LinJ.10.0900	0	0
LinJ.10.0910	0	0
LinJ.10.0920	0	0
LinJ.10.0930	0.00357041	0.04
LinJ.10.0940	0	0
LinJ.10.0950	0.0026455	0.04
LinJ.10.0960	0	0
LinJ.10.0980	0.0208333	0.04
LinJ.10.0990	0	0
LinJ.10.1000	0.00533504	0.04
LinJ.10.1010	0.00937031	0.08
LinJ.10.1020	0	0
LinJ.10.1030	0	0
LinJ.10.1040	0.0154895	0.04
LinJ.10.1050	0	0
LinJ.10.1060	0	0
LinJ.10.1070	0.00795165	0.04
LinJ.10.1080	0.0103907	0.04
LinJ.10.1090	0	0
LinJ.10.1100	0.0105219	0.04
LinJ.10.1110	0	0
LinJ.10.1120	0.00680828	0.08
LinJ.10.1130	0.0150966	0.04
LinJ.10.1140	0	0
LinJ.10.1150	0	0
LinJ.10.1160	0.0170765	0.12
LinJ.10.1170	0.0127616	0.04
LinJ.10.1180	0	0
LinJ.10.1190	0	0
LinJ.10.1200	0.00795165	0.04
LinJ.10.1210	0	0
LinJ.10.1220	0.00818063	0.12
LinJ.10.1230	0	0
LinJ.10.1240	0	0
LinJ.10.1250	0	0
LinJ.10.1260	0	0
LinJ.10.1270	0	0
LinJ.10.1280	0.020938	0.04
LinJ.10.1290	0	0
LinJ.10.1300	0.00783945	0.08
LinJ.10.1310	0.00733568	0.04
LinJ.10.1330	0.0135722	0.04
LinJ.10.1340	0.0253293	0.08
LinJ.10.1350	0	0
LinJ.10.1360	0.0168691	0.04
LinJ.10.1370	0	0
LinJ.10.1380	0.01294	0.04
LinJ.10.1390	0	0
LinJ.10.1400	0.0131857	0.04
LinJ.10.1410	0	0
LinJ.10.1420	0.0131441	0.04
LinJ.10.1430	0	0
LinJ.10.1440	0.00421727	0.04
LinJ.10.1450	0.00631313	0.04
LinJ.10.1460	0.0105485	0.04
LinJ.10.tRNA1	0	0
LinJ.10.tRNA2	0	0
LinJ.10.tRNA3	0	0
LinJ.11.0010	0.0243665	0.04
LinJ.11.0020	0	0
LinJ.11.0030	0	0
LinJ.11.0040	0.0137969	0.04
LinJ.11.0050	0.0130344	0.12
LinJ.11.0060	0.003707	0.04
LinJ.11.0070	0	0
LinJ.11.0080	0	0
LinJ.11.0090	0	0
LinJ.11.0100	0.0175439	0.08
LinJ.11.0110	0.010469	0.04
LinJ.11.0120	0.0219298	0.04
LinJ.11.0130	0	0
LinJ.11.0140	0	0
LinJ.11.0150	0.00472947	0.04
LinJ.11.0160	0	0
LinJ.11.0170	0	0
LinJ.11.0180	0	0
LinJ.11.0190	0.0068306	0.04
LinJ.11.0200	0	0
LinJ.11.0210	0.00938438	0.04
LinJ.11.0220	0	0
LinJ.11.0230	0	0
LinJ.11.0240	0	0
LinJ.11.0250	0.00846024	0.08
LinJ.11.0260	0.0210084	0.08
LinJ.11.0270	0	0
LinJ.11.0280	0.0083612	0.04
LinJ.11.0290	0.00897989	0.04
LinJ.11.0300	0	0
LinJ.11.0310	0.00230712	0.04
LinJ.11.0320	0.00549692	0.08
LinJ.11.0330	0	0
LinJ.11.0340	0	0
LinJ.11.0350	0	0
LinJ.11.0360	0	0
LinJ.11.0370	0	0
LinJ.11.0380	0.0111012	0.12
LinJ.11.0390	0.00816993	0.04
LinJ.11.0400	0.00756201	0.08
LinJ.11.0410	0	0
LinJ.11.0420	0	0
LinJ.11.0430	0.00646998	0.04
LinJ.11.0440	0.00717154	0.04
LinJ.11.0450	0	0
LinJ.11.0460	0.01294	0.08
LinJ.11.0470	0	0
LinJ.11.0480	0	0
LinJ.11.0490	0.0291375	0.04
LinJ.11.0500	0	0
LinJ.11.0510	0.00769468	0.08
LinJ.11.0520	0.00756201	0.04
LinJ.11.0530	0.0128601	0.04
LinJ.11.0540	0.023116	0.12
LinJ.11.0550	0	0
LinJ.11.0560	0	0
LinJ.11.0570	0	0
LinJ.11.0580	0.0102124	0.04
LinJ.11.0590	0.00392711	0.04
LinJ.11.0600	0	0
LinJ.11.0610	0	0
LinJ.11.0620	0.00388682	0.04
LinJ.11.0630	0	0
LinJ.11.0640	0.00777363	0.04
LinJ.11.0650	0.00446588	0.08
LinJ.11.0660	0	0
LinJ.11.0670	0.0119048	0.08
LinJ.11.0680	0	0
LinJ.11.0690	0.00355518	0.04
LinJ.11.0700	0.0183554	0.04
LinJ.11.0710	0	0
LinJ.11.0720	0.0224417	0.08
LinJ.11.0730	0.0127421	0.08
LinJ.11.0740	0.00985804	0.12
LinJ.11.0750	0.0187266	0.08
LinJ.11.0760	0.0202265	0.04
LinJ.11.0770	0.0252525	0.08
LinJ.11.0780	0	0
LinJ.11.0790	0	0
LinJ.11.0800	0	0
LinJ.11.0810	0.0170765	0.12
LinJ.11.0820	0.0123274	0.04
LinJ.11.0830	0.0059312	0.04
LinJ.11.0840	0.0404531	0.08
LinJ.11.0850	0	0
LinJ.11.0860	0.0023461	0.04
LinJ.11.0870	0.00795165	0.08
LinJ.11.0880	0	0
LinJ.11.0890	0.012364	0.08
LinJ.11.0900	0	0
LinJ.11.0910	0.0107596	0.16
LinJ.11.0920	0.00670961	0.04
LinJ.11.0930	0	0
LinJ.11.0940	0.00573132	0.08
LinJ.11.0950	0	0
LinJ.11.0960	0	0
LinJ.11.0970	0	0
LinJ.11.0980	0	0
LinJ.11.0990	0.00420027	0.04
LinJ.11.1000	0.00455373	0.04
LinJ.11.1010	0.00604741	0.04
LinJ.11.1020	0.00224497	0.04
LinJ.11.1030	0	0
LinJ.11.1040	0	0
LinJ.11.1050	0.00855578	0.04
LinJ.11.1060	0.0227411	0.12
LinJ.11.1070	0	0
LinJ.11.1080	0.0159949	0.08
LinJ.11.1090	0	0
LinJ.11.1100	0	0
LinJ.11.1110	0	0
LinJ.11.1120	0	0
LinJ.11.1130	0	0
LinJ.11.1140	0	0
LinJ.11.1150	0.0286697	0.12
LinJ.11.1160	0.00550418	0.04
LinJ.11.1170	0.0188537	0.08
LinJ.11.1180	0.0159033	0.04
LinJ.11.1190	0	0
LinJ.11.1200	0	0
LinJ.11.1210	0.00117239	0.04
LinJ.11.1220	0.00632271	0.08
LinJ.11.1230	0.0092285	0.12
LinJ.11.1240	0.00439059	0.16
LinJ.11.1250	0.0101461	0.04
LinJ.11.1260	0.00233427	0.04
LinJ.11.1270	0.012364	0.04
LinJ.11.1280	0.00659283	0.08
LinJ.11.1290	0.0222816	0.04
LinJ.11.1300	0.0103391	0.04
LinJ.11.1310	0	0
LinJ.11.1320	0	0
LinJ.11.1330	0	0
LinJ.11.1340	0	0
LinJ.11.1350	0.00953471	0.04
LinJ.11.1360	0	0
LinJ.11.1370	0.0215332	0.08
LinJ.11.rRNA1	0	0
LinJ.11.tRNA1	0	0
LinJ.11.tRNA2	0	0
LinJ.11.tRNA3	0	0
LinJ.12.0001	0.00893883	0.04
LinJ.12.0002	0	0
LinJ.12.0003	0.00950538	0.04
LinJ.12.0004	0	0
LinJ.12.0005	0	0
LinJ.12.0006	0.00636681	0.04
LinJ.12.0007	0.0139872	0.04
LinJ.12.0008	0.00434008	0.04
LinJ.12.0009	0	0
LinJ.12.0011	0.00964117	0.04
LinJ.12.0012	0.0112014	0.08
LinJ.12.0013	0.00918207	0.04
LinJ.12.0014	0	0
LinJ.12.0015	0.00196902	0.04
LinJ.12.0016	0.00463041	0.04
LinJ.12.0017	0.00400523	0.04
LinJ.12.0018	0.00988838	0.2
LinJ.12.0050	0.0137187	0.12
LinJ.12.0060	0.0019132	0.04
LinJ.12.0070	0.00597241	0.04
LinJ.12.0100	0.00381289	0.04
LinJ.12.0140	0.00991259	0.12
LinJ.12.0150	0	0
LinJ.12.0160	0	0
LinJ.12.0170	0.00655623	0.16
LinJ.12.0180	0.00739597	0.08
LinJ.12.0190	0.00655225	0.04
LinJ.12.0200	0	0
LinJ.12.0210	0.00631099	0.16
LinJ.12.0220	0.00386198	0.04
LinJ.12.0230	0.0103167	0.12
LinJ.12.0231	0.00552616	0.2
LinJ.12.0232	0.00394092	0.04
LinJ.12.0240	0.00688655	0.16
LinJ.12.0250	0.00710776	0.16
LinJ.12.0260	0.00419833	0.04
LinJ.12.0270	0.00250653	0.08
LinJ.12.0280	0.00208458	0.04
LinJ.12.0290	0.00537754	0.16
LinJ.12.0300	0.00480343	0.04
LinJ.12.0310	0	0
LinJ.12.0320	0.00848908	0.04
LinJ.12.0330	0.00729602	0.16
LinJ.12.0340	0	0
LinJ.12.0350	0	0
LinJ.12.0360	0	0
LinJ.12.0370	0	0
LinJ.12.0380	0	0
LinJ.12.0390	0.0121236	0.12
LinJ.12.0400	0	0
LinJ.12.0410	0.00990652	0.12
LinJ.12.0420	0.00687778	0.08
LinJ.12.0430	0.00359937	0.04
LinJ.12.0440	0.00442545	0.04
LinJ.12.0450	0	0
LinJ.12.0460	0	0
LinJ.12.0470	0.00278302	0.04
LinJ.12.0480	0	0
LinJ.12.0490	0	0
LinJ.12.0500	0	0
LinJ.12.0510	0.0107981	0.08
LinJ.12.0520	0.00197046	0.04
LinJ.12.0530	0.00242545	0.04
LinJ.12.0540	0.00562988	0.16
LinJ.12.0550	0	0
LinJ.12.0560	0.00266226	0.04
LinJ.12.0570	0.00184268	0.04
LinJ.12.0580	0	0
LinJ.12.0590	0	0
LinJ.12.0600	0.0131045	0.12
LinJ.12.0610	0.00280616	0.04
LinJ.12.0620	0.0392373	0.12
LinJ.12.0630	0.00623447	0.04
LinJ.12.0640	0	0
LinJ.12.0650	0.00317218	0.04
LinJ.12.0660	0	0
LinJ.12.0661	0	0
LinJ.12.0662	0	0
LinJ.12.0663	0.0893077	0.44
LinJ.12.0664	0	0
LinJ.12.0665	0.0174538	0.08
LinJ.12.0666	0	0
LinJ.12.0667	0	0
LinJ.12.0668	0.00859722	0.04
LinJ.12.0669	0	0
LinJ.12.0670	0.040092	0.24
LinJ.12.0671	0.00498068	0.04
LinJ.12.0680	0.0247663	0.04
LinJ.12.0690	0.0214248	0.08
LinJ.12.0700	0.00953897	0.24
LinJ.12.0710	0.00886544	0.08
LinJ.12.0720	0	0
LinJ.12.0730	0	0
LinJ.12.0740	0.00651273	0.08
LinJ.12.0750	0.00240385	0.04
LinJ.12.0760	0.0028476	0.04
LinJ.12.0770	0.00385097	0.04
LinJ.12.0780	0.00614927	0.08
LinJ.12.0790	0.00167777	0.04
LinJ.12.0800	0	0
LinJ.12.0810	0	0
LinJ.12.0820	0.00622728	0.08
LinJ.12.0830	0.00196615	0.04
LinJ.12.0840	0.00613529	0.04
LinJ.12.0850	0	0
LinJ.12.0860	0.00421801	0.04
LinJ.12.0870	0	0
LinJ.12.0880	0.00433311	0.04
LinJ.12.0890	0	0
LinJ.12.0900	0.00619869	0.08
LinJ.12.0910	0.00277729	0.04
LinJ.12.0920	0.00869413	0.08
LinJ.12.0930	0	0
LinJ.13.0010	0	0
LinJ.13.0020	0	0
LinJ.13.0030	0	0
LinJ.13.0040	0.0094162	0.04
LinJ.13.0050	0	0
LinJ.13.0060	0.00498703	0.04
LinJ.13.0070	0.00954563	0.04
LinJ.13.0080	0.00194114	0.04
LinJ.13.0090	0.0110229	0.08
LinJ.13.0100	0.0127129	0.08
LinJ.13.0110	0	0
LinJ.13.0120	0	0
LinJ.13.0130	0.00382088	0.04
LinJ.13.0140	0	0
LinJ.13.0150	0	0
LinJ.13.0160	0	0
LinJ.13.0170	0.00445157	0.04
LinJ.13.0180	0	0
LinJ.13.0190	0	0
LinJ.13.0200	0.00342936	0.04
LinJ.13.0210	0	0
LinJ.13.0220	0.0131027	0.04
LinJ.13.0230	0	0
LinJ.13.0240	0	0
LinJ.13.0250	0.00520183	0.04
LinJ.13.0260	0.0106428	0.04
LinJ.13.0270	0	0
LinJ.13.0280	0.00509217	0.08
LinJ.13.0290	0	0
LinJ.13.0300	0	0
LinJ.13.0310	0.0050551	0.08
LinJ.13.0320	0.00411726	0.12
LinJ.13.0330	0	0
LinJ.13.0340	0.0095511	0.2
LinJ.13.0350	0	0
LinJ.13.0360	0.00563444	0.04
LinJ.13.0370	0	0
LinJ.13.0380	0.0108295	0.08
LinJ.13.0390	0.00384379	0.12
LinJ.13.0400	0	0
LinJ.13.0410	0	0
LinJ.13.0420	0.00224739	0.04
LinJ.13.0430	0	0
LinJ.13.0440	0.00415835	0.04
LinJ.13.0450	0	0
LinJ.13.0460	0	0
LinJ.13.0470	0.0016038	0.04
LinJ.13.0480	0	0
LinJ.13.0490	0.0093214	0.04
LinJ.13.0500	0.010101	0.04
LinJ.13.0510	0.00653595	0.04
LinJ.13.0520	0	0
LinJ.13.0530	0.00207607	0.04
LinJ.13.0540	0.00913743	0.08
LinJ.13.0550	0	0
LinJ.13.0560	0.00618659	0.04
LinJ.13.0570	0	0
LinJ.13.0580	0.00870777	0.12
LinJ.13.0590	0.00195069	0.04
LinJ.13.0600	0.00627038	0.04
LinJ.13.0610	0.00809848	0.04
LinJ.13.0620	0.00327568	0.04
LinJ.13.0630	0.00568053	0.08
LinJ.13.0640	0.0126839	0.04
LinJ.13.0650	0.00807885	0.2
LinJ.13.0660	0	0
LinJ.13.0670	0.00387958	0.04
LinJ.13.0680	0.0039968	0.04
LinJ.13.0690	0	0
LinJ.13.0700	0.00419287	0.12
LinJ.13.0710	0	0
LinJ.13.0720	0.00449115	0.08
LinJ.13.0730	0.00476463	0.08
LinJ.13.0740	0.00266071	0.04
LinJ.13.0750	0	0
LinJ.13.0760	0	0
LinJ.13.0770	0	0
LinJ.13.0780	0	0
LinJ.13.0790	0.00900414	0.08
LinJ.13.0800	0	0
LinJ.13.0810	0.00729554	0.12
LinJ.13.0820	0	0
LinJ.13.0830	0.00382614	0.04
LinJ.13.0840	0	0
LinJ.13.0850	0.00490773	0.04
LinJ.13.0860	0	0
LinJ.13.0870	0.00167639	0.04
LinJ.13.0880	0.00565739	0.04
LinJ.13.0890	0.00599952	0.04
LinJ.13.0900	0.00846883	0.04
LinJ.13.0910	0.00638081	0.08
LinJ.13.0920	0	0
LinJ.13.0930	0	0
LinJ.13.0940	0.0046607	0.08
LinJ.13.0950	0.0115741	0.04
LinJ.13.0960	0	0
LinJ.13.0970	0.00371692	0.12
LinJ.13.0980	0.00771069	0.16
LinJ.13.0990	0	0
LinJ.13.1000	0.00774473	0.12
LinJ.13.1010	0	0
LinJ.13.1020	0	0
LinJ.13.1030	0	0
LinJ.13.1040	0.00687569	0.04
LinJ.13.1050	0.00865351	0.04
LinJ.13.1060	0	0
LinJ.13.1070	0	0
LinJ.13.1080	0.0233427	0.04
LinJ.13.1090	0.00390686	0.04
LinJ.13.1100	0.0149343	0.04
LinJ.13.1110	0.00553342	0.04
LinJ.13.1120	0	0
LinJ.13.1130	0.00577501	0.04
LinJ.13.1140	0.00510621	0.04
LinJ.13.1150	0	0
LinJ.13.1160	0.0287853	0.04
LinJ.13.1170	0	0
LinJ.13.1180	0.00846883	0.04
LinJ.13.1190	0.00299652	0.04
LinJ.13.1200	0	0
LinJ.13.1210	0	0
LinJ.13.1220	0.0059609	0.04
LinJ.13.1230	0	0
LinJ.13.1240	0.00598229	0.08
LinJ.13.1250	0.00242601	0.04
LinJ.13.1260	0.00331477	0.04
LinJ.13.1270	0	0
LinJ.13.1280	0	0
LinJ.13.1290	0	0
LinJ.13.1300	0.00422155	0.04
LinJ.13.1310	0	0
LinJ.13.1320	0	0
LinJ.13.1330	0	0
LinJ.13.1340	0.00691563	0.12
LinJ.13.1350	0.00762079	0.08
LinJ.13.1360	0	0
LinJ.13.1370	0.00351617	0.04
LinJ.13.1380	0	0
LinJ.13.1390	0.00476259	0.28
LinJ.13.1400	0.0103072	0.08
LinJ.13.1410	0	0
LinJ.13.1420	0.02035	0.08
LinJ.13.1430	0.00913743	0.08
LinJ.13.1440	0.00606502	0.04
LinJ.13.1450	0	0
LinJ.13.1460	0	0
LinJ.13.1470	0.0177494	0.16
LinJ.13.1480	0.00519211	0.12
LinJ.13.1490	0	0
LinJ.13.1500	0	0
LinJ.13.1510	0	0
LinJ.13.1520	0.0016197	0.12
LinJ.13.1530	0	0
LinJ.13.1540	0	0
LinJ.13.1550	0.010502	0.12
LinJ.13.1560	0.0112461	0.04
LinJ.13.1570	0.0128008	0.08
LinJ.13.1580	0.00587268	0.08
LinJ.13.1590	0.00252985	0.04
LinJ.13.1600	0.0113843	0.08
LinJ.13.1610	0.00468823	0.08
LinJ.13.1620	0.00758956	0.04
LinJ.13.1630	0	0
LinJ.14.0010	0	0
LinJ.14.0020	0	0
LinJ.14.0030	0.0922509	0.24
LinJ.14.0040	0	0
LinJ.14.0050	0.0056844	0.04
LinJ.14.0060	0	0
LinJ.14.0070	0	0
LinJ.14.0080	0	0
LinJ.14.0090	0	0
LinJ.14.0100	0	0
LinJ.14.0110	0	0
LinJ.14.0120	0	0
LinJ.14.0130	0	0
LinJ.14.0140	0	0
LinJ.14.0150	0.0228938	0.04
LinJ.14.0160	0.011542	0.04
LinJ.14.0170	0	0
LinJ.14.0180	0	0
LinJ.14.0190	0	0
LinJ.14.0200	0	0
LinJ.14.0210	0	0
LinJ.14.0220	0	0
LinJ.14.0230	0	0
LinJ.14.0240	0	0
LinJ.14.0250	0	0
LinJ.14.0260	0.00576302	0.04
LinJ.14.0270	0	0
LinJ.14.0280	0.00864454	0.08
LinJ.14.0290	0	0
LinJ.14.0300	0	0
LinJ.14.0310	0	0
LinJ.14.0320	0	0
LinJ.14.0330	0	0
LinJ.14.0340	0	0
LinJ.14.0350	0.0123092	0.08
LinJ.14.0360	0.00399872	0.04
LinJ.14.0370	0.00286172	0.08
LinJ.14.0380	0.00685307	0.04
LinJ.14.0390	0.00669882	0.04
LinJ.14.0400	0.0200965	0.08
LinJ.14.0410	0.0217014	0.04
LinJ.14.0420	0	0
LinJ.14.0430	0.00507511	0.04
LinJ.14.0440	0.00951294	0.04
LinJ.14.0450	0.00756201	0.04
LinJ.14.0460	0.0386997	0.12
LinJ.14.0470	0.0160256	0.08
LinJ.14.0480	0	0
LinJ.14.0490	0	0
LinJ.14.0500	0	0
LinJ.14.0510	0.00758956	0.04
LinJ.14.0520	0.0267094	0.12
LinJ.14.0530	0	0
LinJ.14.0540	0.00825083	0.04
LinJ.14.0550	0	0
LinJ.14.0560	0	0
LinJ.14.0570	0.00852079	0.04
LinJ.14.0580	0.0921986	1
LinJ.14.0590	0	0
LinJ.14.0600	0	0
LinJ.14.0610	0	0
LinJ.14.0620	0.00897989	0.04
LinJ.14.0630	0.0211149	0.12
LinJ.14.0640	0	0
LinJ.14.0650	0	0
LinJ.14.0660	0	0
LinJ.14.0670	0	0
LinJ.14.0680	0.0146199	0.04
LinJ.14.0690	0.0101379	0.04
LinJ.14.0700	0	0
LinJ.14.0710	0.00925926	0.08
LinJ.14.0720	0.00462963	0.04
LinJ.14.0730	0.00462963	0.04
LinJ.14.0740	0	0
LinJ.14.0750	0	0
LinJ.14.0760	0.0257202	0.08
LinJ.14.0770	0	0
LinJ.14.0780	0	0
LinJ.14.0790	0	0
LinJ.14.0800	0.0137061	0.04
LinJ.14.0810	0.00213566	0.04
LinJ.14.0820	0.0099681	0.04
LinJ.14.0830	0	0
LinJ.14.0840	0	0
LinJ.14.0850	0.00588374	0.16
LinJ.14.0860	0	0
LinJ.14.0870	0.00318552	0.04
LinJ.14.0880	0	0
LinJ.14.0890	0.0140292	0.04
LinJ.14.0900	0.00330164	0.04
LinJ.14.0910	0.0179598	0.04
LinJ.14.0920	0	0
LinJ.14.0930	0	0
LinJ.14.0940	0.011489	0.12
LinJ.14.0950	0.00633232	0.04
LinJ.14.0960	0.00858222	0.08
LinJ.14.0970	0.00686436	0.04
LinJ.14.0980	0.00268991	0.04
LinJ.14.0990	0.00966744	0.04
LinJ.14.1000	0	0
LinJ.14.1010	0	0
LinJ.14.1020	0.00373692	0.04
LinJ.14.1030	0	0
LinJ.14.1040	0.00643998	0.04
LinJ.14.1050	0	0
LinJ.14.1060	0	0
LinJ.14.1070	0.00816993	0.08
LinJ.14.1080	0	0
LinJ.14.1090	0	0
LinJ.14.1100	0.0230203	0.04
LinJ.14.1110	0	0
LinJ.14.1120	0.0153752	0.04
LinJ.14.1130	0	0
LinJ.14.1140	0	0
LinJ.14.1150	0	0
LinJ.14.1160	0	0
LinJ.14.1170	0	0
LinJ.14.1180	0.0101595	0.28
LinJ.14.1190	0.00569411	0.16
LinJ.14.1200	0.00890313	0.08
LinJ.14.1210	0	0
LinJ.14.1220	0	0
LinJ.14.1230	0	0
LinJ.14.1240	0	0
LinJ.14.1250	0	0
LinJ.14.1260	0.00586854	0.04
LinJ.14.1270	0.00742721	0.04
LinJ.14.1280	0	0
LinJ.14.1290	0	0
LinJ.14.1300	0.013412	0.12
LinJ.14.1310	0.0146456	0.08
LinJ.14.1320	0	0
LinJ.14.1330	0	0
LinJ.14.1340	0.0272331	0.04
LinJ.14.1350	0	0
LinJ.14.1360	0	0
LinJ.14.1370	0.015586	0.12
LinJ.14.1380	0	0
LinJ.14.1390	0	0
LinJ.14.1400	0	0
LinJ.14.1410	0	0
LinJ.14.1420	0	0
LinJ.14.1430	0	0
LinJ.14.1440	0	0
LinJ.14.1450	0	0
LinJ.14.1460	0	0
LinJ.14.1470	0	0
LinJ.14.1480	0	0
LinJ.14.1490	0	0
LinJ.14.1500	0	0
LinJ.14.1510	0	0
LinJ.14.1520	0	0
LinJ.14.1530	0.00238095	0.04
LinJ.14.1540	0.0041377	0.04
LinJ.14.1550	0.00607386	0.04
LinJ.14.1560	0	0
LinJ.14.1570	0	0
LinJ.14.1580	0	0
LinJ.14.1590	0.00985028	0.08
LinJ.14.1600	0	0
LinJ.14.snoRNA1	0	0
LinJ.15.0010	0	0
LinJ.15.0020	0	0
LinJ.15.0030	0.00978091	0.04
LinJ.15.0040	0	0
LinJ.15.0050	0	0
LinJ.15.0060	0.00409702	0.04
LinJ.15.0070	0	0
LinJ.15.0080	0	0
LinJ.15.0090	0	0
LinJ.15.0100	0	0
LinJ.15.0110	0.0208855	0.16
LinJ.15.0120	0.0130617	0.04
LinJ.15.0130	0.00640041	0.04
LinJ.15.0140	0	0
LinJ.15.0150	0.0227687	0.04
LinJ.15.0160	0	0
LinJ.15.0170	0.0102881	0.04
LinJ.15.0180	0	0
LinJ.15.0190	0.00711035	0.04
LinJ.15.0200	0	0
LinJ.15.0210	0	0
LinJ.15.0220	0.0093423	0.04
LinJ.15.0230	0	0
LinJ.15.0240	0	0
LinJ.15.0250	0	0
LinJ.15.0260	0	0
LinJ.15.0270	0	0
LinJ.15.0280	0	0
LinJ.15.0290	0.00428229	0.08
LinJ.15.0300	0.0174338	0.08
LinJ.15.0310	0	0
LinJ.15.0320	0	0
LinJ.15.0330	0	0
LinJ.15.0340	0.0156055	0.12
LinJ.15.0350	0	0
LinJ.15.0360	0.00635163	0.04
LinJ.15.0370	0.00548246	0.04
LinJ.15.0380	0	0
LinJ.15.0390	0.00841751	0.04
LinJ.15.0400	0	0
LinJ.15.0410	0	0
LinJ.15.0420	0	0
LinJ.15.0430	0	0
LinJ.15.0440	0.0104428	0.04
LinJ.15.0450	0	0
LinJ.15.0460	0	0
LinJ.15.0470	0	0
LinJ.15.0480	0	0
LinJ.15.0490	0	0
LinJ.15.0500	0.0109883	0.28
LinJ.15.0510	0.00483372	0.04
LinJ.15.0520	0.00830841	0.04
LinJ.15.0530	0	0
LinJ.15.0540	0	0
LinJ.15.0550	0.00468165	0.08
LinJ.15.0560	0	0
LinJ.15.0570	0.00715512	0.12
LinJ.15.0580	0	0
LinJ.15.0590	0	0
LinJ.15.0600	0	0
LinJ.15.0610	0.0176554	0.04
LinJ.15.0620	0.00471342	0.08
LinJ.15.0630	0.00667735	0.08
LinJ.15.0640	0.0160875	0.08
LinJ.15.0650	0	0
LinJ.15.0660	0.00435844	0.04
LinJ.15.0670	0.00608273	0.08
LinJ.15.0680	0.00595238	0.04
LinJ.15.0690	0	0
LinJ.15.0700	0.00402966	0.04
LinJ.15.0710	0	0
LinJ.15.0720	0.00846883	0.04
LinJ.15.0730	0	0
LinJ.15.0740	0.00438596	0.04
LinJ.15.0750	0.00533333	0.16
LinJ.15.0760	0.00635163	0.04
LinJ.15.0770	0.017325	0.08
LinJ.15.0780	0	0
LinJ.15.0790	0	0
LinJ.15.0800	0.00777363	0.12
LinJ.15.0810	0	0
LinJ.15.0820	0	0
LinJ.15.0830	0	0
LinJ.15.0840	0	0
LinJ.15.0850	0	0
LinJ.15.0860	0	0
LinJ.15.0870	0.00398724	0.04
LinJ.15.0880	0	0
LinJ.15.0890	0.00503829	0.04
LinJ.15.0900	0.00901876	0.04
LinJ.15.0910	0	0
LinJ.15.0920	0	0
LinJ.15.0930	0	0
LinJ.15.0940	0	0
LinJ.15.0950	0.0112309	0.04
LinJ.15.0960	0.00688705	0.04
LinJ.15.0970	0.00164107	0.04
LinJ.15.0980	0.00500801	0.04
LinJ.15.0990	0	0
LinJ.15.1000	0.0103648	0.08
LinJ.15.1010	0	0
LinJ.15.1020	0	0
LinJ.15.1030	0	0
LinJ.15.1040	0.00483372	0.04
LinJ.15.1050	0.0420875	0.08
LinJ.15.1060	0	0
LinJ.15.1070	0	0
LinJ.15.1080	0	0
LinJ.15.1090	0.0097352	0.04
LinJ.15.1100	0	0
LinJ.15.1110	0	0
LinJ.15.1120	0	0
LinJ.15.1130	0	0
LinJ.15.1140	0	0
LinJ.15.1150	0	0
LinJ.15.1160	0.0052776	0.12
LinJ.15.1170	0.00332005	0.04
LinJ.15.1180	0.00617513	0.16
LinJ.15.1190	0	0
LinJ.15.1200	0	0
LinJ.15.1210	0.00525431	0.04
LinJ.15.1220	0	0
LinJ.15.1230	0.00211721	0.04
LinJ.15.1240	0	0
LinJ.15.1250	0.00211721	0.04
LinJ.15.1260	0	0
LinJ.15.1270	0	0
LinJ.15.1280	0	0
LinJ.15.1290	0	0
LinJ.15.1300	0	0
LinJ.15.1300a	0	0
LinJ.15.1300b	0.00509061	0.08
LinJ.15.1310	0	0
LinJ.15.1320	0.00884017	0.12
LinJ.15.1330	0.00999201	0.08
LinJ.15.1340	0	0
LinJ.15.1350	0	0
LinJ.15.1360	0	0
LinJ.15.1370	0	0
LinJ.15.1380	0	0
LinJ.15.1390	0	0
LinJ.15.1400	0.0273224	0.08
LinJ.15.1410	0	0
LinJ.15.1420	0.0102627	0.04
LinJ.15.1430	0	0
LinJ.15.1440	0	0
LinJ.15.1450	0	0
LinJ.15.1460	0	0
LinJ.15.1470	0.008259	0.08
LinJ.15.1480	0.0434028	0.04
LinJ.15.1490	0.0291886	0.16
LinJ.15.1500	0	0
LinJ.15.1510	0	0
LinJ.15.1520	0	0
LinJ.15.1530	0	0
LinJ.15.1540	0.00447547	0.04
LinJ.15.1550	0.00885583	0.08
LinJ.15.1560	0	0
LinJ.15.1570	0	0
LinJ.15.1580	0	0
LinJ.15.1590	0	0
LinJ.15.1600	0	0
LinJ.15.1610	0.00999201	0.04
LinJ.15.1620	0	0
LinJ.15.1630	0.0107666	0.04
LinJ.15.1640	0	0
LinJ.15.1650	0.0229779	0.12
LinJ.15.1660	0	0
LinJ.15.snoRNA1	0	0
LinJ.15.snoRNA2	0	0
LinJ.15.snoRNA3	0	0
LinJ.15.snoRNA4	0	0
LinJ.15.snoRNA5	0	0
LinJ.15.snoRNA6	0	0
LinJ.15.snoRNA7	0	0
LinJ.16.0010	0.0228993	0.04
LinJ.16.0020	0.011358	0.04
LinJ.16.0030	0	0
LinJ.16.0040	0	0
LinJ.16.0050	0	0
LinJ.16.0060	0	0
LinJ.16.0070	0.0048511	0.04
LinJ.16.0080	0	0
LinJ.16.0090	0	0
LinJ.16.0100	0.0129856	0.04
LinJ.16.0110	0	0
LinJ.16.0120	0.00515026	0.04
LinJ.16.0130	0.00541202	0.04
LinJ.16.0140	0	0
LinJ.16.0150	0	0
LinJ.16.0160	0	0
LinJ.16.0170	0.0139192	0.04
LinJ.16.0180	0.00383631	0.16
[truncated: 6,382 more rows]
