# Supplementary material for: Coupling chemical mutagenesis to next generation sequencing for the identification of drug resistance mutations in Leishmania
Source: Nat Commun. 2019 Dec 9;10:5627. doi: 10.1038/s41467-019-13344-6 (PMC6901541; doi:10.1038/s41467-019-13344-6)
Supplement: Supplementary file 7 — Supplementary Data 3 [file 41467_2019_13344_MOESM7_ESM.xlsx]

## Sheet: A
CDPK1-HA-3replicates				Exclusive Unique Peptide Count	Exclusive Unique Peptide Count	Exclusive Unique Peptide Count	Percent Coverage	Percent Coverage	Percent Coverage
#	Identified Proteins (414)	Accession Number	Molecular Weight	CDPK1-1	CDPK1-2	CDPK1-3	CDPK1-1	CDPK1-2	CDPK1-3
1	protein kinase, putative	LinJ.33.1810	72 kDa	48	46	46	0.748	0.705	0.723
2	elongation factor 1-alpha	LinJ.17.0090 (+5)	49 kDa	24	23	25	0.697	0.635	0.65
3	clathrin heavy chain, putative	LinJ.36.1700	191 kDa	24	24	35	0.2	0.175	0.271
4	heat-shock protein hsp70, putative	LinJ.28.2960 (+2)	71 kDa	33	24	27	0.477	0.378	0.394
5	hypothetical protein, conserved	LinJ.34.0210	56 kDa	16	13	15	0.479	0.346	0.365
6	glyceraldehyde 3-phosphate dehydrogenase, glycosomal	LinJ.30.2990 (+1)	39 kDa	16	14	14	0.454	0.41	0.424
7	elongation factor 2 (EF2-1)	LinJ.36.0190 (+2)	94 kDa	22	13	17	0.284	0.183	0.228
8	P-type H+-ATPase, putative (H1A-2)	LinJ.18.1510	107 kDa	22	15	16	0.264	0.16	0.161
9	heat shock protein 83 (HSP83-2)	LinJ.33.0360 (+1)	81 kDa	15	11	11	0.259	0.204	0.209
10	heat shock 70-related protein 1, mitochondrial precursor, putative	LinJ.30.2540	72 kDa	16	8	16	0.347	0.152	0.303
11	beta tubulin	LinJ.08.1290 (+1)	50 kDa	15	10	12	0.406	0.334	0.375
12	elongation factor 1-beta (eEF1B beta 1)	LinJ.34.0870 (+1)	26 kDa	12	11	7	0.414	0.477	0.218
13	chaperonin HSP60, mitochondrial precursor	LinJ.36.2140	59 kDa	15	13	14	0.317	0.295	0.31
14	40S ribosomal protein S4, putative	LinJ.13.1120 (+1)	31 kDa	9	6	9	0.37	0.271	0.392
15	chaperonin TCP20, putative	LinJ.13.1400	59 kDa	12	12	10	0.283	0.288	0.234
16	ATP-dependent RNA helicase, putative	LinJ.32.0410	67 kDa	13	6	11	0.313	0.153	0.218
17	T-complex protein 1, gamma subunit, putative	LinJ.23.1460	60 kDa	12	8	10	0.281	0.178	0.212
18	3-oxo-5-alpha-steroid 4-dehydrogenase, putative,polyprenol reductase	LinJ.25.1850	34 kDa	10	6	8	0.252	0.212	0.275
19	alpha tubulin	LinJ.13.0330 (+1)	50 kDa	12	7	10	0.35	0.22	0.268
20	40S ribosomal protein S18, putative	LinJ.36.0990 (+1)	19 kDa	8	8	8	0.331	0.331	0.325
21	ATP-dependent DEAD-box RNA helicase, putative	LinJ.35.0370	46 kDa	10	7	9	0.252	0.217	0.306
22	40S ribosomal protein S15A, putative	LinJ.11.1180 (+1)	15 kDa	8	6	6	0.585	0.554	0.554
23	heat shock protein 110, putative	LinJ.18.1350	92 kDa	12	7	7	0.191	0.101	0.0888
24	40S ribosomal protein S14	LinJ.28.1050	16 kDa	8	5	7	0.562	0.354	0.562
25	ribosomal protein L1a, putative	LinJ.29.1160 (+2)	41 kDa	7	3	7	0.228	0.134	0.257
26	hypothetical protein, conserved	LinJ.34.1620	17 kDa	10	5	7	0.536	0.268	0.438
27	actin (ACT)	LinJ.04.1250	42 kDa	5	4	6	0.239	0.21	0.218
28	60S ribosomal protein L19, putative	LinJ.06.0410 (+1)	28 kDa	6	6	6	0.229	0.2	0.229
29	40S ribosomal protein S21, putative	LinJ.11.0770 (+1)	17 kDa	7	4	4	0.402	0.293	0.293
30	ADP,ATP carrier protein 1, mitochondrial precursor, putative,ADP/ATP translocase 1, putative (ANC1)	LinJ.19.0190 (+1)	35 kDa	11	6	8	0.42	0.218	0.293
31	60S ribosomal protein L9, putative	LinJ.21.1290 (+1)	22 kDa	6	4	6	0.311	0.247	0.363
32	40S ribosomal protein S13, putative	LinJ.19.0390 (+1)	17 kDa	4	4	3	0.258	0.258	0.258
33	chaperonin alpha subunit, putative	LinJ.32.3470	59 kDa	7	6	7	0.161	0.145	0.163
34	60S ribosomal protein L23, putative	LinJ.35.3840	15 kDa	8	6	7	0.64	0.568	0.583
35	ATPase beta subunit, putative	LinJ.25.1210	56 kDa	7	8	8	0.156	0.204	0.204
36	ribosomal protein S7, putative	LinJ.01.0430 (+1)	24 kDa	6	5	5	0.16	0.17	0.155
37	cyclophilin a (CYPA)	LinJ.25.0940	19 kDa	7	6	6	0.429	0.39	0.412
38	phosphoglycerate kinase B, cytosolic (PGKB)	LinJ.20.0120	45 kDa	5	3	3	0.122	0.0552	0.0719
39	Keratin, type II cytoskeletal 2 epidermal Cont_type=Human skin	P35908-CONT	65 kDa	13	0	9	0.277	0	0.197
40	hypothetical protein, conserved	LinJ.11.0930	42 kDa	8	5	7	0.276	0.186	0.247
41	alkyldihydroxyacetonephosphate synthase (ADS1)	LinJ.30.0120	69 kDa	7	4	6	0.155	0.0773	0.103
42	40S ribosomal protein S3A, putative	LinJ.35.0400 (+1)	30 kDa	5	5	4	0.22	0.333	0.197
43	glucose-regulated protein 78, putative	LinJ.28.1310	72 kDa	4	2	2	0.0684	0.0608	0.041
44	pyruvate phosphate dikinase, putative	LinJ.11.1000	101 kDa	5	2	2	0.0624	0.0197	0.0197
45	40S ribosomal protein S12, putative	LinJ.13.0460	16 kDa	5	5	6	0.312	0.312	0.397
46	fructose-1,6-bisphosphate aldolase (ALD)	LinJ.36.1320	41 kDa	6	5	5	0.143	0.105	0.124
47	heat shock protein 70-related protein (HSP70.4)	LinJ.26.1220	70 kDa	5	1	5	0.126	0.0265	0.0842
48	60S ribosomal protein L13, putative	LinJ.29.2570 (+1)	25 kDa	7	4	5	0.309	0.209	0.259
49	ribosomal protein L3, putative	LinJ.32.3330 (+1)	48 kDa	7	4	5	0.222	0.138	0.155
50	chaperonin HSP60, mitochondrial precursor	LinJ.36.2130	61 kDa	7	4	6	0.357	0.233	0.295
51	40S ribosomal protein S8, putative	LinJ.24.2160 (+1)	25 kDa	6	4	2	0.3	0.205	0.123
52	GTP-binding protein, putative	LinJ.25.1460	24 kDa	6	4	4	0.231	0.241	0.176
53	S-adenosylmethionine synthetase (METK1)	LinJ.30.3560 (+1)	43 kDa	4	3	3	0.115	0.0867	0.0842
54	60S ribosomal protein L36, putative	LinJ.35.1900	12 kDa	5	4	4	0.438	0.352	0.343
55	T-complex protein 1, theta subunit, putative,chaperonin, putative	LinJ.36.7240	58 kDa	9	5	4	0.199	0.119	0.0931
56	eukaryotic initiation factor 4a, putative	LinJ.01.0790 (+1)	45 kDa	5	4	4	0.206	0.129	0.132
57	60S ribosomal protein L23a, putative	LinJ.06.0590 (+1)	16 kDa	6	5	3	0.366	0.359	0.255
58	60S ribosomal protein L21, putative	LinJ.16.0470	18 kDa	6	4	6	0.428	0.308	0.428
59	nuclear segregation protein, putative	LinJ.32.0020	56 kDa	8	4	4	0.174	0.0972	0.103
60	RNA binding protein, putative	LinJ.32.0790	25 kDa	7	3	5	0.357	0.196	0.362
61	hypothetical protein, conserved	LinJ.34.2410	22 kDa	4	4	2	0.232	0.298	0.177
62	RNA-binding protein, putative	LinJ.35.2240	30 kDa	4	4	1	0.23	0.215	0.073
63	ATP-dependent RNA helicase, putative	LinJ.35.3150	101 kDa	8	1	6	0.137	0.0292	0.121
64	hypothetical protein, unknown function	LinJ.31.2480	133 kDa	6	0	2	0.0889	0	0.0147
65	ATPase alpha subunit	LinJ.05.0500 (+1)	63 kDa	7	4	4	0.15	0.0906	0.0906
66	Elongation factor Tu, mitochondrial, putative (EF-Tu)	LinJ.18.0740	52 kDa	8	5	7	0.247	0.139	0.212
67	40S ribosomal protein S17, putative	LinJ.28.2750 (+1)	16 kDa	6	5	5	0.322	0.252	0.238
68	60S ribosomal protein L18, putative	LinJ.13.0450 (+1)	22 kDa	4	3	4	0.283	0.131	0.141
69	RNA helicase, putative	LinJ.21.1820	59 kDa	7	4	5	0.149	0.0793	0.0986
70	3-ketoacyl-CoA thiolase, putative,ERG10	LinJ.23.0860	47 kDa	3	3	8	0.116	0.116	0.215
71	ribosomal protein S25	LinJ.25.1220 (+1)	13 kDa	4	3	4	0.467	0.375	0.467
72	vacuolar-type proton translocating pyrophosphatase 1, putative	LinJ.31.1240	83 kDa	6	3	6	0.0936	0.0549	0.0924
73	60S ribosomal protein L5, putative	LinJ.35.1870 (+1)	34 kDa	6	3	4	0.23	0.125	0.161
74	40S ribosomal protein S27-1, putative	LinJ.36.3940	10 kDa	6	2	3	0.686	0.186	0.372
75	S-adenosylhomocysteine hydrolase	LinJ.36.4100	48 kDa	4	3	1	0.146	0.0824	0.0297
76	hypothetical protein, conserved	LinJ.08.1010	42 kDa	2	3	3	0.0712	0.132	0.132
77	40S ribosomal protein S5	LinJ.11.0960	21 kDa	6	3	3	0.379	0.189	0.216
78	60S ribosomal protein L13a, putative	LinJ.15.0220 (+1)	25 kDa	4	4	2	0.189	0.176	0.0946
79	40S ribosomal protein S2	LinJ.19.0050 (+1)	29 kDa	4	3	3	0.174	0.0981	0.162
80	40S ribosomal protein S6, putative (RPS6)	LinJ.21.2150 (+1)	28 kDa	5	4	4	0.289	0.205	0.193
81	hypothetical protein, conserved	LinJ.27.1220	60 kDa	5	4	4	0.087	0.0605	0.0756
82	Keratin, type I cytoskeletal 9 Cont_type=Human skin	P35527-CONT	62 kDa	9	0	3	0.217	0	0.0578
83	histone H2B	LinJ.09.1410 (+2)	12 kDa	5	3	4	0.514	0.306	0.342
84	glycosomal malate dehydrogenase	LinJ.19.0710	34 kDa	4	4	3	0.0994	0.102	0.0683
85	ADP-ribosylation factor-like protein 3A, putative (arl3a)	LinJ.29.0950	20 kDa	5	4	4	0.335	0.291	0.335
86	Trypsin Cont_type=Reagent	P00761-CONT	24 kDa	4	4	4	0.251	0.251	0.251
87	citrate synthase, putative	LinJ.18.0700	50 kDa	6	1	2	0.154	0.0308	0.033
88	hypothetical protein, conserved	LinJ.22.0180	61 kDa	8	1	4	0.196	0.0303	0.0927
89	40S ribosomal protein S3, putative	LinJ.15.1010 (+1)	24 kDa	5	3	3	0.297	0.183	0.183
90	40S ribosomal protein S16, putative	LinJ.26.0840 (+1)	17 kDa	6	4	6	0.47	0.362	0.47
91	heat shock protein HslVU, ATPase subunit HslU, putative	LinJ.15.0090	47 kDa	6	3	6	0.147	0.0804	0.149
92	hypothetical protein, conserved	LinJ.36.5330	103 kDa	6	2	3	0.0904	0.027	0.0364
93	enolase (ENOL)	LinJ.14.1240	46 kDa	7	3	2	0.254	0.112	0.0699
94	glycosomal phosphoenolpyruvate carboxykinase, putative	LinJ.27.1710 (+1)	58 kDa	6	2	4	0.133	0.0381	0.0686
95	tryparedoxin peroxidase (TRYP)	LinJ.15.1140	22 kDa	4	1	4	0.211	0.0503	0.196
96	60S ribosomal protein L34, putative	LinJ.18.1380 (+1)	19 kDa	2	3	2	0.0833	0.131	0.0833
97	3-hydroxy-3-methylglutaryl-CoA synthase, putative (HMGS)	LinJ.24.2200	55 kDa	4	4	0	0.0798	0.0798	0
98	pyruvate dehydrogenase E1 component alpha subunit, putative	LinJ.18.1360	43 kDa	5	2	1	0.206	0.0873	0.037
99	carbamoyl-phosphate synthase, putative	LinJ.16.0590	206 kDa	4	1	1	0.0228	0.00489	0.00489
100	ribosomal protein S20, putative	LinJ.28.1100 (+1)	13 kDa	5	4	0	0.328	0.328	0
101	hypothetical protein, conserved	LinJ.13.0270	13 kDa	3	3	4	0.273	0.273	0.339
102	hypothetical protein, conserved	LinJ.17.0010	88 kDa	5	3	4	0.0814	0.0581	0.0362
103	60S ribosomal subunit protein L31, putative	LinJ.35.3330	26 kDa	5	2	4	0.21	0.109	0.201
104	peroxidoxin,tryparedoxin peroxidase	LinJ.23.0050	25 kDa	6	2	5	0.323	0.115	0.261
105	heat shock protein DNAJ, putative	LinJ.27.2350	44 kDa	3	4	3	0.139	0.159	0.111
106	60S ribosomal protein L6, putative	LinJ.15.1060 (+1)	21 kDa	4	4	2	0.19	0.19	0.113
107	elongation factor-1 gamma (EF1G)	LinJ.09.1020 (+1)	52 kDa	4	1	2	0.119	0.0243	0.0442
108	glycosomal membrane protein, putative	LinJ.28.2430	24 kDa	1	3	4	0.036	0.153	0.194
109	small GTP-binding protein Rab11, putative,Rab11 GTPase, putative (Rab11)	LinJ.10.0960	23 kDa	4	4	3	0.231	0.231	0.163
110	60S ribosomal protein L17, putative	LinJ.24.0040 (+1)	19 kDa	4	3	4	0.211	0.211	0.211
111	T-complex protein 1, delta subunit, putative	LinJ.21.1330	60 kDa	2	2	2	0.0581	0.0472	0.0508
112	60S ribosomal protein L26, putative	LinJ.24.2140 (+1)	16 kDa	3	1	3	0.287	0.0699	0.217
113	casein kinase, putative	LinJ.35.1030	40 kDa	3	1	2	0.0878	0.051	0.0595
114	hypothetical protein, conserved	LinJ.34.0010	33 kDa	2	1	3	0.0686	0.0327	0.127
115	hypothetical protein, conserved	LinJ.19.0100	30 kDa	3	3	4	0.127	0.127	0.155
116	60S ribosomal protein L18a, putative	LinJ.32.0930 (+1)	21 kDa	3	3	2	0.212	0.212	0.134
117	histone H4	LinJ.15.0010 (+5)	11 kDa	2	2	2	0.18	0.22	0.24
118	orotidine-5-phosphate decarboxylase/orotate phosphoribosyltransferase, putative,OMPDCase-OPRTase, putative	LinJ.16.0560	50 kDa	6	2	3	0.206	0.0569	0.0766
119	succinyl-CoA synthetase alpha subunit, putative	LinJ.25.2220 (+1)	31 kDa	5	2	4	0.164	0.0803	0.11
120	40S ribosomal protein SA, putative	LinJ.36.5240 (+1)	28 kDa	4	2	2	0.224	0.0894	0.138
121	kinetoplastid membrane protein-11 (KMP11-1)	LinJ.35.2260 (+1)	11 kDa	4	2	1	0.402	0.315	0.109
122	T-complex protein 1, beta subunit, putative	LinJ.27.1150	58 kDa	2	2	1	0.0435	0.0378	0.0246
123	60S ribosomal protein L2, putative	LinJ.32.4050 (+2)	28 kDa	2	1	1	0.158	0.0423	0.0423
124	60S ribosomal protein L7, putative	LinJ.26.0160	29 kDa	4	2	2	0.194	0.0675	0.0992
125	iron superoxide dismutase, putative (SODB1)	LinJ.32.1910 (+1)	22 kDa	3	2	1	0.169	0.154	0.0667
126	hypothetical protein, conserved	LinJ.11.0820	37 kDa	5	1	2	0.264	0.0504	0.104
127	10 kDa heat shock protein, putative	LinJ.26.0590 (+1)	11 kDa	4	4	4	0.45	0.36	0.36
128	60S ribosomal protein L27A/L29, putative	LinJ.35.3810 (+1)	16 kDa	3	3	3	0.234	0.262	0.241
129	basic transcription factor 3a, putative	LinJ.36.3960	12 kDa	5	2	2	0.369	0.272	0.0874
130	aconitase, putative	LinJ.18.0510	97 kDa	3	1	1	0.0357	0.01	0.019
131	60S ribosomal protein L28, putative	LinJ.11.1110 (+1)	16 kDa	2	2	2	0.197	0.197	0.197
132	hypothetical protein, conserved	LinJ.36.4680	17 kDa	2	3	2	0.15	0.206	0.169
133	hypothetical protein, conserved	LinJ.21.1420	29 kDa	4	1	3	0.208	0.0717	0.174
134	ADP-ribosylation factor, putative	LinJ.31.2350	21 kDa	2	1	2	0.143	0.0549	0.143
135	mitochondrial processing peptidase, beta subunit, putative,metallo-peptidase, Clan ME, Family M16	LinJ.35.1390	55 kDa	2	1	2	0.0531	0.0327	0.0408
136	calpain-like cysteine peptidase, putative,cysteine peptidase, Clan CA, family C2, putative	LinJ.20.1220	92 kDa	2	1	2	0.028	0.0134	0.039
137	NADH-cytochrome b5 reductase, putative	LinJ.22.0590	32 kDa	2	1	1	0.045	0.045	0.045
138	ADP-ribosylation factor, putative	LinJ.31.2890	20 kDa	4	3	4	0.247	0.202	0.247
139	RNA-binding protein, putative, UPB1	LinJ.25.0500 (+1)	27 kDa	3	2	3	0.129	0.129	0.206
140	40S ribosomal protein S9, putative	LinJ.07.0760 (+1)	22 kDa	3	2	2	0.168	0.147	0.116
141	60S ribosomal protein L10a, putative	LinJ.18.0630 (+1)	25 kDa	2	2	3	0.131	0.131	0.192
142	kinetoplast-associated protein, putative	LinJ.36.6100	14 kDa	2	1	2	0.185	0.105	0.185
143	60S ribosomal protein L35, putative	LinJ.26.2350 (+1)	15 kDa	3	3	1	0.291	0.291	0.0787
144	60S ribosomal protein L7a, putative	LinJ.07.0550	39 kDa	3	2	1	0.106	0.0718	0.0402
145	reticulon domain protein, 22 kDa potentially aggravating protein (paple22) (PAPLE22)	LinJ.30.2570	22 kDa	2	1	1	0.142	0.066	0.066
146	T-complex protein 1, eta subunit, putative	LinJ.35.3900	62 kDa	1	1	1	0.0281	0.0281	0.0281
147	60S ribosomal protein L44, putative	LinJ.13.1410 (+1)	12 kDa	3	0	1	0.226	0	0.142
148	ribosomal protein L27, putative	LinJ.32.2830 (+1)	15 kDa	3	2	3	0.209	0.149	0.209
149	40S ribosomal protein S15, putative	LinJ.22.0310 (+1)	17 kDa	2	2	2	0.257	0.171	0.283
150	calmodulin, putative	LinJ.09.0970 (+1)	17 kDa	3	2	2	0.329	0.215	0.215
151	hypothetical protein, conserved	LinJ.36.7070	29 kDa	1	2	3	0.0543	0.116	0.202
152	acetyl-CoA synthetase, putative	LinJ.23.0880	77 kDa	2	2	1	0.0273	0.0547	0.0216
153	mitochondrial phosphate transporter, putative	LinJ.35.4500	35 kDa	3	1	2	0.126	0.0252	0.0568
154	fructose-1,6-bisphosphatase, cytosolic, putative	LinJ.04.1170	39 kDa	2	1	4	0.0741	0.0228	0.117
155	prostaglandin f2-alpha synthase/D-arabinose dehydrogenase (PGFS)	LinJ.31.2210	32 kDa	2	0	2	0.102	0	0.12
156	chaperonin containing t-complex protein, putative	LinJ.32.1060	59 kDa	4	0	2	0.13	0	0.0428
157	inosine-5'-monophosphate dehydrogenase	LinJ.19.1590	56 kDa	2	1	1	0.037	0.037	0.0214
158	NADP-dependent alcohol dehydrogenase, putative	LinJ.23.0410	38 kDa	3	3	2	0.108	0.122	0.071
159	ribosomal protein L38, putative	LinJ.03.0240 (+1)	9 kDa	3	2	3	0.229	0.133	0.229
160	3,2-trans-enoyl-CoA isomerase, mitochondrial precursor, putative	LinJ.31.2320	39 kDa	5	2	1	0.178	0.0292	0.0292
161	cytochrome c oxidase subunit IV	LinJ.12.0620	40 kDa	2	2	2	0.0875	0.0875	0.0875
162	40S ribosomal protein S24e (S24E-1)	LinJ.36.3010 (+1)	16 kDa	3	1	2	0.212	0.0949	0.212
163	heat shock protein DNAJ, putative	LinJ.22.0009	36 kDa	3	2	1	0.109	0.0785	0.0363
164	60S acidic ribosomal subunit protein, putative	LinJ.27.1300 (+1)	35 kDa	2	1	1	0.0867	0.031	0.031
165	60S ribosomal protein L30	LinJ.35.0240	11 kDa	4	1	4	0.529	0.183	0.529
166	60S ribosomal protein L10, putative	LinJ.04.0750 (+1)	25 kDa	3	1	2	0.169	0.0657	0.108
167	adenine aminohydrolase,adenine deaminase (AAH)	LinJ.35.2200	41 kDa	2	0	0	0.108	0	0
168	hypothetical protein, conserved	LinJ.18.1280 (+1)	33 kDa	3	0	4	0.14	0	0.182
169	high mobility group protein homolog tdp-1, putative	LinJ.29.0890	34 kDa	2	3	2	0.0927	0.136	0.0927
170	succinyl-CoA ligase [GDP-forming] beta-chain, putative	LinJ.36.3100	44 kDa	4	3	2	0.133	0.126	0.0678
171	hypothetical protein, conserved	LinJ.21.0490	47 kDa	3	2	2	0.104	0.058	0.0604
172	hypothetical protein, conserved	LinJ.35.4920	39 kDa	2	1	2	0.086	0.0516	0.086
173	ribonucleoprotein p18, mitochondrial precursor, putative	LinJ.15.0320	21 kDa	3	1	1	0.246	0.0695	0.0856
174	60S ribosomal protein L32 (RPL32)	LinJ.21.2090	15 kDa	4	2	1	0.293	0.203	0.0602
175	histone H2A	LinJ.21.1160 (+1)	14 kDa	2	2	1	0.189	0.189	0.0758
176	ras-like small GTPases, putative	LinJ.05.0030	22 kDa	4	1	1	0.251	0.0564	0.0564
177	dihydrolipoamide acetyltransferase precursor, putative	LinJ.36.2790	49 kDa	2	1	2	0.0842	0.0367	0.0842
178	splicing factor ptsr1-like protein	LinJ.07.1020	42 kDa	3	1	1	0.101	0.0213	0.0373
179	prefoldin 5-like protein	LinJ.22.0540	18 kDa	1	1	1	0.0892	0.0892	0.0892
180	hypothetical protein, conserved	LinJ.32.2280	118 kDa	3	1	1	0.037	0.00832	0.0111
181	cation-transporting ATPase, putative	LinJ.07.1210	140 kDa	2	0	0	0.0354	0	0
182	2-oxoglutarate dehydrogenase, E2 component, dihydrolipoamide succinyltransferase, putative	LinJ.28.2600	42 kDa	1	1	1	0.0386	0.0386	0.0386
183	60S ribosomal protein L22, putative	LinJ.36.3430 (+1)	15 kDa	1	0	1	0.132	0	0.132
184	RNA guanylyltransferase, putative	LinJ.32.1420	118 kDa	0	0	2	0	0	0.0416
185	acyl-CoA dehydrogenase, putative	LinJ.28.2700	69 kDa	2	0	2	0.0429	0	0.0668
186	proteasome regulatory ATPase subunit (RPT6)	LinJ.36.4570	46 kDa	2	0	1	0.0685	0	0.0293
187	NADH-cytochrome b5 reductase, putative	LinJ.13.0960	35 kDa	3	0	2	0.133	0	0.0649
188	hypothetical protein, conserved	LinJ.23.0810	63 kDa	3	0	2	0.0683	0	0.0378
189	poly(A)-binding protein 2,poly(a) binding protein, putative (PABP2)	LinJ.35.4200	65 kDa	1	0	3	0.0137	0	0.0462
190	eukaryotic translation release factor, putative	LinJ.27.1610	51 kDa	2	2	2	0.0419	0.0817	0.0795
191	60S acidic ribosomal protein P2, putative (LIP1)	LinJ.30.3780 (+1)	10 kDa	2	3	2	0.352	0.552	0.352
192	hypothetical protein, conserved	LinJ.05.0580	86 kDa	3	2	3	0.0873	0.0488	0.0873
193	60S acidic ribosomal protein P2	LinJ.15.1190 (+1)	11 kDa	2	2	1	0.387	0.387	0.108
194	hypothetical protein, conserved	LinJ.22.0060	28 kDa	1	1	1	0.05	0.05	0.05
195	succinyl-coA:3-ketoacid-coenzyme A transferase, mitochondrial precursor, putative	LinJ.33.2470	53 kDa	1	2	1	0.0266	0.0757	0.0409
196	aspartate aminotransferase, putative	LinJ.35.0840	46 kDa	2	1	2	0.0777	0.0218	0.0777
197	cyclophilin 11, putative (CYP11)	LinJ.23.0060	32 kDa	1	0	1	0.0372	0	0.0372
198	la RNA binding protein, putative	LinJ.21.0600	37 kDa	3	2	1	0.146	0.0863	0.0506
199	kinesin K39, putative	LinJ.14.1190	326 kDa	2	1	1	0.0103	0.0041	0.0041
200	1-acyl-sn-glycerol-3-phosphateacyltransferase-like protein, putative	LinJ.32.2070	31 kDa	2	1	1	0.105	0.0614	0.0614
201	40S ribosomal protein S10, putative	LinJ.36.1040 (+1)	19 kDa	2	1	1	0.125	0.125	0.125
202	alanyl-tRNA synthetase, putative	LinJ.22.1390	106 kDa	1	2	1	0.0146	0.0343	0.00832
203	aminopeptidase-like protein,metallo-peptidase, Clan MA(E), Family M1	LinJ.26.0290	98 kDa	2	0	1	0.0215	0	0.00906
204	hypothetical protein, unknown function	LinJ.10.0480	10 kDa	1	1	1	0.12	0.12	0.12
205	eukaryotic translation initiation factor 3 subunit 7-like protein	LinJ.30.3080	61 kDa	1	1	1	0.0226	0.0226	0.0226
206	14-3-3 protein-like protein	LinJ.36.3360	30 kDa	1	0	3	0.101	0	0.202
207	aldehyde dehydrogenase, mitochondrial precursor (ALDH2)	LinJ.25.1160	54 kDa	1	0	2	0.0501	0	0.0321
208	60S ribosomal protein L11 (L5, L16)	LinJ.04.0460 (+1)	22 kDa	2	0	1	0.117	0	0.0745
209	hypothetical protein, conserved	LinJ.32.1000	102 kDa	0	1	0	0	0.0128	0
210	trypanothione synthetase, putative (TRYS)	LinJ.27.1770	74 kDa	3	1	0	0.0859	0.0307	0
211	ATP synthase, epsilon chain, putative	LinJ.30.3660	20 kDa	3	2	3	0.177	0.0773	0.177
212	hypothetical protein, conserved	LinJ.25.1370	75 kDa	3	1	2	0.0553	0.0142	0.0284
213	ribosomal protein S29, putative	LinJ.28.2360 (+1)	7 kDa	1	1	1	0.175	0.175	0.175
214	hypothetical protein, conserved	LinJ.34.3840	12 kDa	2	1	2	0.106	0.106	0.106
215	eukaryotic initiation factor 5a, putative (EIF5A1)	LinJ.25.0740 (+2)	18 kDa	1	1	1	0.0783	0.0783	0.0783
216	40S ribosomal protein S33, putative (S33-1)	LinJ.26.1610 (+2)	10 kDa	2	1	1	0.368	0.23	0.23
217	60S ribosomal protein L12, putative	LinJ.24.2300 (+1)	18 kDa	2	1	1	0.14	0.0915	0.0915
218	ruvb-like 1 DNA helicase, putative	LinJ.34.3280	50 kDa	1	1	1	0.0261	0.0261	0.0261
219	replication Factor A 28 kDa subunit, putative	LinJ.15.0310	28 kDa	1	1	1	0.0428	0.0428	0.0428
220	cyclophilin 40 (CYP40)	LinJ.35.4830	39 kDa	3	1	2	0.0932	0.0367	0.0706
221	nascent polypeptide associated complex subunit- like protein, copy 2	LinJ.04.0760 (+1)	29 kDa	2	1	2	0.0977	0.0414	0.109
222	tryparedoxin 1 (TXN1)	LinJ.29.1250	17 kDa	0	3	1	0	0.131	0.069
223	hypothetical protein, conserved	LinJ.21.1830	47 kDa	2	1	1	0.0911	0.0557	0.0354
224	RNA-binding protein 42 (RNA-binding motif protein 42), putative	LinJ.30.3130	36 kDa	3	3	1	0.0873	0.114	0.0271
225	hypothetical protein, conserved	LinJ.14.0190	22 kDa	2	2	1	0.151	0.151	0.0754
226	hypothetical protein, conserved	LinJ.33.2400	56 kDa	2	2	1	0.0611	0.0611	0.0296
227	Ras-related protein RabX1, putative (RABX1)	LinJ.10.1250	25 kDa	2	2	1	0.144	0.144	0.0926
228	DNA-directed RNA polymerase II subunit 2, putative	LinJ.31.0170	133 kDa	1	1	1	0.0152	0.0152	0.0152
229	hypothetical protein, conserved	LinJ.36.4740	114 kDa	1	1	1	0.00854	0.00854	0.0133
230	40S ribosomal protein S23, putative	LinJ.21.1300 (+1)	16 kDa	2	1	1	0.273	0.0839	0.0839
231	Transitional endoplasmic reticulum ATPase, putative,valosin-containing protein homolog	LinJ.36.1420	76 kDa	1	0	0	0.016	0	0
232	translationally controlled tumor protein (TCTP), putative	LinJ.24.1560 (+1)	19 kDa	2	1	1	0.118	0.0529	0.0529
233	translation elongation factor 1-beta, putative	LinJ.36.1490	23 kDa	1	0	1	0.275	0.19	0.194
234	trifunctional enzyme alpha subunit, mitochondrial precursor-like protein	LinJ.26.1530	79 kDa	2	0	1	0.0275	0	0.0165
235	glutamyl-tRNA synthetase, putative	LinJ.30.3290	68 kDa	2	0	2	0.0387	0	0.0185
236	stress-induced protein sti1	LinJ.08.1020	62 kDa	2	0	0	0.033	0	0
237	d-isomer specific 2-hydroxyacid dehydrogenase- like protein	LinJ.34.4360	37 kDa	1	0	2	0.0507	0	0.0776
238	hypothetical protein, conserved	LinJ.32.0890	56 kDa	2	3	0	0.0528	0.0705	0
239	hypothetical protein, conserved	LinJ.25.2520	109 kDa	0	2	0	0	0.0104	0
240	hypothetical protein, conserved	LinJ.33.0820	45 kDa	1	1	0	0.0381	0.0381	0
241	kinetoplast-associated protein p18-2, putative	LinJ.32.3920	15 kDa	2	2	2	0.189	0.189	0.189
242	receptor for activated C kinase 1 (RACK1)	LinJ.28.2940 (+1)	34 kDa	2	2	1	0.0929	0.0929	0.0513
243	ADP-ribosylation factor-like protein	LinJ.30.2380	20 kDa	2	1	1	0.14	0.0615	0.0615
244	40S ribosomal protein S19-like protein	LinJ.29.2970	18 kDa	2	2	1	0.174	0.106	0.0807
245	isocitrate dehydrogenase [NADP], mitochondrial precursor, putative	LinJ.10.0310	48 kDa	2	3	1	0.0506	0.0874	0.023
246	fatty acid elongase, putative,beta-ketoacyl-coenzyme A,beta-ketoacyl-CoA synthase	LinJ.14.0700	33 kDa	2	1	1	0.0578	0.0544	0.0544
247	protein disulfide isomerase, putative	LinJ.26.0630	41 kDa	4	1	1	0.0769	0.0345	0.0292
248	heat shock protein, putative	LinJ.33.2520	72 kDa	1	0	0	0.0189	0	0
249	histone H4	LinJ.06.0010	11 kDa	2	1	2	0.12	0.23	0.32
250	hypothetical protein, conserved	LinJ.27.1350	25 kDa	1	1	1	0.0372	0.0372	0.0372
251	hypothetical protein, conserved	LinJ.25.1920	72 kDa	0	0	1	0	0	0.0142
252	Multiprotein-bridging factor 1, putative,hypothetical protein, conserved (mbf1)	LinJ.19.0180	18 kDa	1	1	1	0.0982	0.0613	0.0982
253	kinetoplast-associated protein 3, putative (KAP3)	LinJ.32.3930	16 kDa	2	0	2	0.14	0	0.14
254	DnaJ protein, putative	LinJ.21.0550	50 kDa	2	0	2	0.0596	0	0.0817
255	eukaryotic translation initiation factor 2 beta subunit, putative	LinJ.08.0570	38 kDa	1	0	2	0.029	0	0.0812
256	proteasome regulatory non-ATP-ase subunit 5, putative,19S proteasome regulatory subunit 5, putative (RPN5)	LinJ.21.0840	54 kDa	3	0	2	0.0591	0	0.0485
257	hypothetical protein, conserved	LinJ.22.0720	13 kDa	2	0	1	0.0902	0	0.0902
258	eukaryotic initiation factor 2a, putative	LinJ.03.0960	47 kDa	3	0	1	0.0847	0	0.0266
259	cytochrome c oxidase subunit VI, putative (COX6)	LinJ.21.2080	19 kDa	1	0	0	0.108	0	0
260	40S ribosomal protein S19 protein, putative	LinJ.34.2620	20 kDa	2	2	0	0.134	0.095	0
261	prolyl-tRNA synthetase, putative,bifunctional aminoacyl-tRNA synthetase, putative	LinJ.18.1230	81 kDa	2	1	0	0.0485	0.0139	0
262	hypothetical protein, conserved	LinJ.02.0250	18 kDa	1	1	0	0.118	0.118	0
263	aspartyl-tRNA synthetase, putative	LinJ.30.0470	63 kDa	1	0	0	0.0164	0	0
264	dipeptidyl-peptidase III, putative,metallo-peptidase, Clan M-, Family M49	LinJ.05.0960	76 kDa	1	1	0	0.0177	0.0177	0
265	ribosomal protein L24, putative	LinJ.36.1130 (+1)	15 kDa	1	0	0	0.113	0	0
266	hypothetical protein, conserved	LinJ.19.0650	203 kDa	2	0	1	0.0114	0	0.00621
267	proteasome regulatory non-ATP-ase subunit 2, putative	LinJ.28.1850	108 kDa	1	1	0	0.00908	0.00908	0
268	calpain-like cysteine peptidase, putative,calpain-like cysteine peptidase, Clan CA, family C2	LinJ.20.1320	17 kDa	1	0	0	0.113	0	0
269	hypothetical protein, conserved	LinJ.12.0300	60 kDa	0	0	1	0	0	0.0624
270	U2 splicing auxiliary factor, putative	LinJ.03.0180	25 kDa	1	1	2	0.0429	0.0429	0.119
271	RNA binding protein rbp16, putative	LinJ.28.0900	15 kDa	1	2	1	0.0769	0.0839	0.0769
272	60S ribosomal protein L37a, putative	LinJ.21.2190 (+1)	10 kDa	1	1	1	0.196	0.196	0.196
273	ribosomal protein S26, putative	LinJ.28.0570 (+1)	13 kDa	2	1	2	0.232	0.0804	0.223
274	nucleoside transporter 1, putative	LinJ.15.1230 (+3)	54 kDa	1	1	1	0.0285	0.0285	0.0285
275	ubiquitin/ribosomal protein S27a, putative	LinJ.14.1350	17 kDa	1	1	1	0.0855	0.0855	0.0855
276	endoribonuclease L-PSP (pb5), putative	LinJ.23.0220	17 kDa	2	2	1	0.16	0.16	0.0613
277	hypothetical protein, unknown function	LinJ.31.1880	147 kDa	1	1	1	0.00883	0.00883	0.00883
278	MCAK-like kinesin, putative	LinJ.13.1350	81 kDa	1	1	1	0.0151	0.0151	0.0151
279	biotin/lipoate protein ligase-like protein	LinJ.31.1070	29 kDa	2	1	1	0.114	0.057	0.057
280	tryptophanyl-tRNA synthetase, putative	LinJ.29.0060	45 kDa	1	1	1	0.0328	0.0328	0.0328
281	dihydrolipoamide acetyltransferase precursorlike protein	LinJ.21.0610	40 kDa	2	1	1	0.107	0.0457	0.0533
282	glutamate dehydrogenase (GDH)	LinJ.15.1070	115 kDa	0	1	2	0	0.0127	0.0216
283	DNA polymerase kappa, putative,DNA polymerase IV, putative	LinJ.28.1540	67 kDa	2	1	0	0.0351	0.0201	0
284	LinJ.12.0006-DECOY	LinJ.12.0006-DECOY	?	0	1	1	0	0	0
285	kinesin, putative	LinJ.23.0720	75 kDa	1	0	1	0.0152	0	0.0152
286	ribosomal protein L15, putative	LinJ.30.3710 (+1)	24 kDa	1	0	2	0.0392	0	0.0931
287	transcription elongation factor 1 homolog (ELOF1)	LinJ.20.0890	24 kDa	3	0	1	0.209	0	0.0455
288	14-3-3 protein, putative	LinJ.11.0350	29 kDa	0	1	2	0	0.0395	0.087
289	hexokinase	LinJ.21.0300 (+1)	52 kDa	2	1	0	0.0552	0.034	0
290	kinesin, putative	LinJ.16.1550	305 kDa	2	0	2	0.00996	0	0.00996
291	NADH dehydrogenase, putative	LinJ.36.5620	57 kDa	2	0	0	0.0626	0	0
292	ATP-binding cassette protein subfamily C, member 2, putative (ABCC2)	LinJ.23.0240	172 kDa	1	0	0	0.00512	0	0
293	hypothetical protein, conserved	LinJ.18.0820	290 kDa	1	0	0	0.00301	0	0
294	hypothetical protein, conserved	LinJ.35.4540	22 kDa	2	2	1	0.111	0.111	0.0754
295	hypothetical protein, conserved	LinJ.35.0880	47 kDa	2	1	1	0.0818	0.028	0.028
296	60S ribosomal protein L14, putative	LinJ.22.1370 (+1)	26 kDa	2	1	1	0.0944	0.0429	0.0429
297	ribosomal protein S11 homolog	LinJ.20.1620 (+1)	16 kDa	1	1	1	0.0638	0.0638	0.0638
298	calpain-like cysteine peptidase, putative,cysteine peptidase, Clan CA, family C2, putative	LinJ.14.0910 (+1)	13 kDa	1	2	1	0.0957	0.0957	0.0957
299	threonyl-tRNA synthetase, putative	LinJ.35.1420	90 kDa	1	1	1	0.0254	0.0254	0.0254
300	hypothetical protein, conserved	LinJ.26.1290	39 kDa	2	1	1	0.108	0.0585	0.0585
301	hypothetical protein, conserved	LinJ.29.0320	14 kDa	1	1	1	0.106	0.106	0.106
302	hypothetical protein, conserved	LinJ.35.4990	23 kDa	1	1	1	0.0488	0.0488	0.0488
303	hypothetical protein, conserved	LinJ.29.0940	53 kDa	1	1	1	0.0244	0.0244	0.0244
304	proteasome regulatory non-ATPase subunit, putative	LinJ.29.0120	99 kDa	1	1	1	0.0165	0.0165	0.0121
305	ATP-dependent DEAD/H RNA helicase, putative	LinJ.07.0130	53 kDa	1	1	2	0.0227	0.0165	0.0433
306	actin interacting protein-like protein	LinJ.23.0980	57 kDa	1	1	0	0.0154	0.0154	0
307	hypothetical protein, conserved	LinJ.25.1680	17 kDa	1	1	1	0.0552	0.0552	0.0552
308	ras-related protein RAB1A, putative (Rab1A)	LinJ.27.0620	22 kDa	1	1	1	0.11	0.11	0.11
309	6-phosphogluconate dehydrogenase, decarboxylating, putative	LinJ.35.3390	52 kDa	1	0	1	0.0292	0	0.0292
310	4-methyl-5(beta-hydroxyethyl)-thiazole monophosphate synthesis protein, putative	LinJ.30.0800	21 kDa	2	1	0	0.122	0.051	0
311	ATP synthase F1 subunit gamma protein, putative	LinJ.21.2140	34 kDa	1	0	1	0.0528	0	0.0264
312	delta-12 fatty acid desaturase	LinJ.33.3420	45 kDa	0	0	1	0	0	0.0228
313	voltage-dependent anion-selective channel, putative (VDAC)	LinJ.02.0430	32 kDa	0	2	1	0	0.0584	0.0275
314	ribosomal protein l35a, putative	LinJ.10.0050 (+1)	16 kDa	1	0	0	0.0903	0	0
315	protein disulfide isomerase (PDI-2)	LinJ.36.7280	52 kDa	1	1	0	0.0377	0.021	0
316	thymidine kinase, putative	LinJ.21.1450	32 kDa	1	1	0	0.0423	0.0423	0
317	amino acid transporter aATP11, putative (AAT1.1)	LinJ.31.0350	52 kDa	1	0	1	0.0385	0	0.0385
318	vacuolar ATP synthase catalytic subunit A, putative	LinJ.34.3460	68 kDa	1	1	0	0.0279	0.0279	0
319	hypothetical protein, conserved	LinJ.33.1020	66 kDa	2	0	1	0.0673	0	0.0354
320	D-lactate dehydrogenase-like protein	LinJ.29.0290	53 kDa	0	0	1	0	0	0.0183
321	glucosamine-6-phosphate isomerase, putative	LinJ.32.3460	31 kDa	2	0	1	0.0502	0	0.0502
322	hypothetical protein, conserved	LinJ.34.1450	147 kDa	1	1	0	0.00908	0.00908	0
323	polyubiquitin	LinJ.09.0950	98 kDa	1	0	0	0.0104	0	0
324	glyceraldehyde 3-phosphate dehydrogenase, cytosolic	LinJ.36.2480	35 kDa	1	0	0	0.0695	0	0.0242
325	proteasome regulatory ATPase subunit 1, putative	LinJ.22.0440	49 kDa	1	0	0	0.0183	0	0.0275
326	LinJ.36.2970-DECOY	LinJ.36.2970-DECOY	?	1	0	0	0	0	0
327	cystathione gamma lyase, putative	LinJ.35.3280	45 kDa	1	1	1	0.022	0.022	0.022
328	vacuolar ATP synthase subunit b, putative	LinJ.28.2610	56 kDa	1	1	1	0.0202	0.0202	0.0202
329	phosphoglycerate kinase C, glycosomal (PGKC)	LinJ.20.0110	51 kDa	1	1	0	0.111	0.0522	0.0376
330	pyruvate dehydrogenase E1 beta subunit, putative	LinJ.25.1790	38 kDa	1	0	1	0.0457	0	0.0457
331	RNA-binding protein, putative	LinJ.27.2020	50 kDa	1	0	1	0.0267	0	0.02
332	hypothetical protein, conserved	LinJ.23.0180	58 kDa	0	0	1	0	0	0.019
333	serine/threonine-protein kinase, putative,protein kinase, putative	LinJ.29.2680	56 kDa	1	1	0	0.024	0.024	0
334	hypothetical protein, conserved	LinJ.25.2100	33 kDa	2	2	0	0.0656	0.0656	0
335	proteasome regulatory ATPase subunit 5, putative	LinJ.22.0490	50 kDa	2	2	0	0.0586	0.027	0
336	hypothetical protein, conserved	LinJ.31.2450	55 kDa	1	0	1	0.0175	0	0.0175
337	hypothetical protein, unknown function	LinJ.35.1380	14 kDa	1	0	1	0.108	0	0.108
338	hypothetical protein, conserved	LinJ.26.2000	39 kDa	0	1	1	0	0.0315	0.0315
339	hypothetical protein, conserved	LinJ.20.1130	128 kDa	1	0	1	0.0127	0	0.0127
340	eukaryotic translation initiation factor, putative	LinJ.28.2480	46 kDa	1	1	0	0.037	0.037	0
341	ATP-binding cassette protein subfamily G, member 5 (ABCG5)	LinJ.23.0430	135 kDa	1	0	1	0.00803	0	0.0112
342	electron transfer flavoprotein, putative	LinJ.25.0120	28 kDa	1	0	1	0.0465	0	0.0465
343	hypothetical protein, conserved	LinJ.28.3260	72 kDa	2	1	0	0.0491	0.0226	0
344	hypothetical protein, conserved	LinJ.36.6190	34 kDa	1	1	0	0.0651	0.0651	0
345	coatomer epsilon subunit, putative	LinJ.32.1810	35 kDa	1	1	0	0.0279	0.0279	0
346	eukaryotic translation initiation factor 3 subunit L, putative	LinJ.36.0270	63 kDa	1	0	1	0.0184	0	0.0184
347	nucleolar RNA-binding protein, putative	LinJ.07.1140	22 kDa	1	0	1	0.11	0	0.0478
348	cysteine peptidase A (CPA) (CPA)	LinJ.19.1460	39 kDa	1	1	0	0.0395	0.0367	0
349	mitochondrial carrier protein, putative	LinJ.02.0640	34 kDa	1	0	1	0.0639	0	0.0256
350	seryl-tRNA synthetase, putative	LinJ.11.0100	53 kDa	1	0	1	0.0232	0	0.0338
351	cytochrome c oxidase subunit V, putative	LinJ.26.1690	22 kDa	2	1	0	0.158	0.0867	0
352	hypothetical protein, conserved	LinJ.27.1630	38 kDa	1	0	1	0.0442	0	0.0265
353	histidyl-tRNA synthetase, putative	LinJ.30.0650	53 kDa	0	0	1	0	0	0.0317
354	calcium-translocating P-type ATPase	LinJ.04.0010	111 kDa	1	0	0	0.0166	0	0
355	hypothetical protein, conserved	LinJ.25.0600	11 kDa	1	0	0	0.131	0	0
356	5'-3' exonuclease, putative	LinJ.06.0260	167 kDa	1	0	0	0.0113	0	0
357	hypothetical protein, conserved	LinJ.13.1260	91 kDa	0	1	0	0	0.0167	0
358	LinJ.05.0010-DECOY	LinJ.05.0010-DECOY	?	1	0	0	0	0	0
359	microtubule-associated protein, putative	LinJ.05.0380	165 kDa	2	0	0	0.0171	0	0
360	ADF/Cofilin,cofilin-like protein	LinJ.29.0520	16 kDa	1	1	0	0.101	0.101	0
361	MGT2 magnesium transporter (MGT2)	LinJ.25.1130	46 kDa	1	1	0	0.0218	0.0218	0
362	hypothetical protein, conserved	LinJ.27.1920	22 kDa	1	0	1	0.066	0	0.066
363	hypothetical protein, conserved	LinJ.14.0530	12 kDa	1	0	1	0.0917	0	0.0917
364	60S acidic ribosomal protein P2, putative	LinJ.03.0420	11 kDa	1	1	0	0.144	0.144	0
365	hypothetical protein, conserved	LinJ.35.2380	99 kDa	1	0	1	0.012	0	0.012
366	hypothetical protein, conserved	LinJ.36.0510	26 kDa	1	1	0	0.08	0.08	0
367	aminopeptidase, putative,metallo-peptidase, Clan MA(E), Family M1	LinJ.29.2350	96 kDa	1	1	0	0.00922	0.00922	0
368	hypothetical protein, conserved	LinJ.29.2640	8 kDa	1	0	1	0.149	0	0.149
369	NADH-dependent fumarate reductase, putative	LinJ.35.1190	123 kDa	0	0	1	0	0	0.0113
370	small nuclear ribonucleoprotein SmD2	LinJ.33.3340	12 kDa	1	0	0	0.0777	0	0
371	triosephosphate isomerase	LinJ.24.0870	27 kDa	2	0	0	0.116	0	0
372	hypothetical protein, conserved	LinJ.28.1040	15 kDa	1	0	0	0.127	0	0
373	importin beta-1 subunit, putative	LinJ.34.0510	96 kDa	0	0	1	0	0	0.0092
374	1,2-Dihydroxy-3-keto-5-methylthiopentene dioxygenase, putative	LinJ.20.0980	39 kDa	1	0	0	0.0436	0	0
375	hypothetical protein, conserved	LinJ.35.3940	40 kDa	1	0	0	0.0411	0	0
376	hypothetical protein, conserved	LinJ.35.4940	43 kDa	0	0	1	0	0	0.0288
377	fatty-acid desaturase, putative	LinJ.24.2340	49 kDa	1	0	0	0.0302	0	0
378	hypothetical protein, conserved	LinJ.18.0210	38 kDa	1	0	0	0.0855	0	0
379	eukaryotic translation initiation factor 3 subunit 8, putative	LinJ.36.7320	82 kDa	2	0	0	0.0342	0	0
380	inosine-guanosine transporter (NT2)	LinJ.36.2040	54 kDa	0	0	1	0	0	0.02
381	ATP-dependent Clp protease subunit, heat shock protein 78 (HSP78), putative	LinJ.02.0680	91 kDa	0	1	0	0	0.0135	0
382	phosphomannomutase, putative (PMM)	LinJ.36.2070	28 kDa	1	0	0	0.0688	0	0
383	short chain dehydrogenase-like protein	LinJ.36.3570	33 kDa	1	0	0	0.0327	0	0
384	ATPase subunit 9, putative, pseudogene	LinJ.07.1280	70 kDa	1	0	0	0.0265	0	0
385	ubiquitin-activating enzyme E1, putative	LinJ.23.0710	115 kDa	1	0	0	0.0134	0	0
386	RNA binding protein, putative	LinJ.19.0290	34 kDa	1	0	0	0.043	0	0
387	hypothetical protein, conserved	LinJ.36.0800	61 kDa	1	0	0	0.0221	0	0
388	hypothetical protein, conserved	LinJ.18.1320	78 kDa	2	0	0	0.0404	0	0
389	hypothetical protein, conserved	LinJ.34.4310	43 kDa	2	0	0	0.0781	0	0
390	prefoldin subunit, putative	LinJ.05.1190	16 kDa	0	0	1	0	0	0.111
391	GDP-mannose pyrophosphorylase (GDPMP)	LinJ.23.0120	42 kDa	1	0	0	0.0369	0	0
392	hypothetical protein, conserved	LinJ.15.1590	13 kDa	1	0	0	0.174	0	0
393	hypothetical protein, conserved	LinJ.30.2870	13 kDa	1	0	0	0.191	0	0
394	translation initiation factor IF-2, putative	LinJ.33.2880	93 kDa	1	0	0	0.011	0	0
395	hypothetical protein, conserved	LinJ.35.3540	50 kDa	1	0	0	0.0329	0	0
396	proteasome regulatory non-ATPase subunit 11, putative,Metallo-peptidase, Clan MP, Family M67,19S proteasome regulatory subunit 11, putative (RPN11)	LinJ.34.0670	35 kDa	1	0	0	0.0291	0	0
397	hypothetical protein, conserved	LinJ.18.1250	81 kDa	0	1	0	0	0.0235	0
398	glycogen synthase kinase 3 (GSK3)	LinJ.18.0270	41 kDa	1	0	0	0.0394	0	0
399	hypothetical protein, conserved	LinJ.35.0100	24 kDa	0	1	0	0	0.0495	0
400	hypothetical protein, conserved	LinJ.33.1460	45 kDa	1	0	0	0.0354	0	0
401	Elongator-like Protein 3b, putative	LinJ.23.1610	80 kDa	0	1	0	0	0.0197	0
402	nucleobase transporter (NT3)	LinJ.13.1110	55 kDa	1	0	0	0.0339	0	0
403	heat shock protein Hsp20, putative	LinJ.32.2410	20 kDa	1	0	0	0.0588	0	0
404	dynein light chain, putative	LinJ.24.1050	24 kDa	0	1	0	0	0.0667	0
405	nucleolar GTP-binding protein, putative	LinJ.33.1970	74 kDa	1	0	0	0.023	0	0
406	19S proteasome non-atpase subunit 8,26s proteasome non-atpase regulatory subunit 8 (Rpn8)	LinJ.32.0400	40 kDa	1	0	0	0.0474	0	0
407	3-hydroxy-3-methylglutaryl-CoA reductase, putative (HMGR)	LinJ.30.3230	46 kDa	1	0	0	0.0438	0	0
408	glucose transporter 1 (GT1)	LinJ.36.6560	71 kDa	1	0	0	0.0199	0	0
409	pretranslocation protein, alpha subunit, putative,SEC61-like (pretranslocation process) protein, putative	LinJ.11.1050	54 kDa	1	0	0	0.0185	0	0
410	mitochondrial processing peptidase alpha subunit, putative,metallo-peptidase, Clan ME, Family M16	LinJ.13.0760	58 kDa	1	0	0	0.0208	0	0
411	hypothetical protein, unknown function	LinJ.26.2180	215 kDa	1	0	0	0.00796	0	0
412	malate dehydrogenase	LinJ.34.0150 (+1)	33 kDa	0	0	1	0	0	0.0379

## Sheet: B
CDPK1-K39G and V366E 3 replicates				Exclusive Unique Peptide Count	Exclusive Unique Peptide Count	Exclusive Unique Peptide Count	Exclusive Unique Peptide Count	Exclusive Unique Peptide Count	Exclusive Unique Peptide Count	Percent Coverage	Percent Coverage	Percent Coverage	Percent Coverage	Percent Coverage	Percent Coverage
#	Identified Proteins (496)	Accession Number	Molecular Weight	K61G_1	K61G_2	K61G_3	V366E_1	V366E_2	V366E_3	K61G_1	K61G_2	K61G_3	V366E_1	V366E_2	V366E_3
1	clathrin heavy chain, putative	GeneDB|LinJ.36.1700	191 kDa	125	99	109	97	132	97	0.81	0.615	0.698	0.629	0.725	0.662
2	protein kinase, putative	GeneDB|LinJ.33.1810	72 kDa	36	32	33	33	43	29	0.605	0.528	0.58	0.584	0.689	0.527
3	elongation factor 1-alpha	GeneDB|LinJ.17.0090 (+5)	49 kDa	28	21	21	20	29	23	0.675	0.646	0.646	0.539	0.739	0.646
4	heat-shock protein hsp70, putative	GeneDB|LinJ.28.2960 (+2)	71 kDa	40	26	28	30	36	30	0.601	0.367	0.394	0.448	0.483	0.402
5	hypothetical protein, conserved	GeneDB|LinJ.19.0100	30 kDa	7	7	8	7	7	7	0.247	0.237	0.265	0.247	0.265	0.22
6	hypothetical protein, conserved	GeneDB|LinJ.34.0210	56 kDa	20	15	17	15	17	13	0.515	0.365	0.456	0.385	0.468	0.411
7	beta-adaptin, putative	GeneDB|LinJ.36.7080	82 kDa	30	18	21	22	25	14	0.422	0.256	0.303	0.322	0.359	0.229
8	heat shock protein 83-1	GeneDB|LinJ.33.0360 (+1)	81 kDa	29	9	12	25	21	24	0.373	0.124	0.193	0.371	0.314	0.369
9	elongation factor 2	GeneDB|LinJ.36.0190 (+2)	94 kDa	33	12	12	22	20	21	0.447	0.155	0.153	0.307	0.265	0.317
10	glyceraldehyde 3-phosphate dehydrogenase, glycosomal	GeneDB|LinJ.30.2990 (+1)	39 kDa	19	15	16	16	18	15	0.562	0.488	0.535	0.551	0.579	0.524
11	DNAJ protein-like protein	GeneDB|LinJ.36.0670	28 kDa	17	10	9	10	11	9	0.573	0.4	0.388	0.496	0.508	0.4
12	epsin, putative	GeneDB|LinJ.25.0680	62 kDa	22	14	16	17	21	13	0.487	0.318	0.381	0.431	0.54	0.297
13	beta tubulin	GeneDB|LinJ.08.1290 (+1)	50 kDa	14	9	20	9	14	8	0.352	0.289	0.54	0.307	0.404	0.262
14	heat shock 70-related protein 1, mitochondrial precursor, putative	GeneDB|LinJ.30.2480	72 kDa	23	8	11	11	14	15	0.453	0.22	0.252	0.202	0.305	0.341
15	ATP-dependent RNA helicase, putative	GeneDB|LinJ.32.0410	67 kDa	19	9	14	11	18	11	0.427	0.181	0.332	0.256	0.384	0.256
16	RNA-binding protein, putative	GeneDB|LinJ.35.2240	30 kDa	11	9	13	10	14	9	0.617	0.5	0.591	0.518	0.741	0.518
17	alpha tubulin	GeneDB|LinJ.13.0330 (+1)	50 kDa	8	7	16	8	11	8	0.22	0.166	0.377	0.235	0.304	0.235
18	chaperonin TCP20, putative	GeneDB|LinJ.13.1400	59 kDa	16	9	8	12	11	12	0.398	0.268	0.255	0.294	0.266	0.309
19	protein kinase, putative	GeneDB|LinJ.15.0810	73 kDa	15	8	11	7	12	5	0.292	0.192	0.253	0.177	0.277	0.13
20	hypothetical protein, conserved	GeneDB|LinJ.28.1890	30 kDa	5	5	5	5	5	4	0.27	0.27	0.27	0.27	0.27	0.23
21	adaptor gamma-1 chain, putative	GeneDB|LinJ.34.3800	91 kDa	14	8	10	7	11	6	0.243	0.135	0.173	0.119	0.181	0.113
22	chaperonin HSP60, mitochondrial precursor	GeneDB|LinJ.36.2140	59 kDa	17	6	5	14	15	13	0.384	0.133	0.117	0.297	0.359	0.32
23	heat shock protein, putative	GeneDB|LinJ.18.1350	92 kDa	15	2	4	12	5	7	0.24	0.0182	0.0547	0.196	0.0547	0.128
24	glucose-regulated protein 78, putative	GeneDB|LinJ.28.1310	72 kDa	17	2	5	12	13	7	0.293	0.0456	0.0851	0.248	0.267	0.16
25	P-type H -ATPase, putative	GeneDB|LinJ.18.1500 (+1)	107 kDa	12	9	5	11	13	9	0.13	0.0975	0.0595	0.13	0.149	0.0975
26	hypothetical protein, conserved	GeneDB|LinJ.34.1620	17 kDa	9	7	7	10	10	9	0.399	0.51	0.497	0.477	0.529	0.51
27	heat shock protein 70-related protein	GeneDB|LinJ.26.1220	70 kDa	13	0	5	12	14	12	0.298	0	0.108	0.279	0.328	0.295
28	elongation factor 1-beta	GeneDB|LinJ.34.0870 (+1)	26 kDa	8	5	6	7	7	8	0.41	0.247	0.305	0.364	0.364	0.364
29	fructose-1,6-bisphosphate aldolase	GeneDB|LinJ.36.1320	41 kDa	9	5	6	5	13	8	0.256	0.14	0.235	0.191	0.329	0.218
30	T-complex protein 1, gamma subunit, putative	GeneDB|LinJ.23.1460	60 kDa	10	3	4	7	9	6	0.196	0.0544	0.0726	0.149	0.18	0.12
31	cyclophilin a	GeneDB|LinJ.25.0940	19 kDa	9	5	4	7	6	7	0.463	0.305	0.243	0.429	0.429	0.429
32	hypothetical protein, conserved	GeneDB|LinJ.24.2200	55 kDa	14	3	4	9	6	12	0.373	0.0579	0.122	0.23	0.126	0.351
33	ATP-dependent DEAD-box RNA helicase, putative	GeneDB|LinJ.35.0370	46 kDa	11	6	7	8	9	9	0.299	0.19	0.205	0.252	0.259	0.277
34	chaperonin alpha subunit, putative	GeneDB|LinJ.32.3470	59 kDa	7	5	6	7	6	7	0.192	0.125	0.147	0.176	0.167	0.176
35	40S ribosomal protein S18, putative	GeneDB|LinJ.36.0990 (+1)	19 kDa	9	3	7	6	9	7	0.331	0.139	0.271	0.271	0.331	0.271
36	paraflagellar rod protein 1D, putative	GeneDB|LinJ.29.1880	69 kDa	8	1	19	2	3	2	0.184	0.0237	0.393	0.044	0.0745	0.044
37	40S ribosomal protein S14	GeneDB|LinJ.30.3650	16 kDa	8	4	4	6	6	5	0.562	0.278	0.278	0.285	0.278	0.264
38	glutamate dehydrogenase	GeneDB|LinJ.15.1070	115 kDa	14	3	2	8	7	7	0.156	0.0392	0.0265	0.105	0.0853	0.0676
39	glycosomal malate dehydrogenase	GeneDB|LinJ.19.0710	34 kDa	11	4	11	7	7	6	0.385	0.0932	0.363	0.177	0.208	0.171
40	alkyldihydroxyacetonephosphate synthase	GeneDB|LinJ.30.0120	69 kDa	9	2	7	5	9	4	0.219	0.0467	0.184	0.119	0.233	0.108
41	hypothetical protein, conserved	GeneDB|LinJ.22.0180	61 kDa	10	3	9	7	5	3	0.198	0.0749	0.194	0.18	0.111	0.0446
42	actin	GeneDB|LinJ.04.1250	42 kDa	6	3	6	6	6	6	0.207	0.162	0.255	0.306	0.237	0.303
43	chaperonin HSP60, mitochondrial precursor	GeneDB|LinJ.36.2130	61 kDa	10	3	3	6	5	5	0.387	0.2	0.148	0.288	0.256	0.226
44	hexokinase, putative	GeneDB|LinJ.21.0300	52 kDa	8	3	4	7	7	7	0.231	0.104	0.13	0.248	0.202	0.238
45	ribosomal protein L1a, putative	GeneDB|LinJ.29.1160 (+2)	41 kDa	12	2	2	7	4	5	0.327	0.11	0.11	0.282	0.209	0.239
46	histone H2B	GeneDB|LinJ.09.1410 (+2)	12 kDa	9	3	5	2	6	2	0.721	0.288	0.369	0.189	0.586	0.189
47	60S ribosomal protein L23a, putative	GeneDB|LinJ.06.0590 (+1)	16 kDa	6	4	5	5	6	4	0.366	0.255	0.262	0.359	0.366	0.359
48	3-oxo-5-alpha-steroid 4-dehydrogenase, putative	GeneDB|LinJ.25.1850	34 kDa	9	4	3	4	7	5	0.219	0.163	0.134	0.144	0.209	0.173
49	inosine-guanosine transporter	GeneDB|LinJ.36.2040	54 kDa	7	3	6	8	8	8	0.166	0.0842	0.154	0.176	0.188	0.176
50	hypothetical protein, conserved	GeneDB|LinJ.25.1920	72 kDa	9	2	3	4	10	2	0.181	0.0394	0.0852	0.11	0.194	0.0394
51	calpain-like cysteine peptidase, putative,cysteine peptidase, Clan CA, family C2, putative	GeneDB|LinJ.20.1210	112 kDa	7	2	2	6	5	4	0.0799	0.0227	0.0227	0.0789	0.0582	0.0572
52	3-ketoacyl-CoA thiolase, putative	GeneDB|LinJ.23.0860	47 kDa	12	2	2	5	5	4	0.363	0.0839	0.0839	0.186	0.159	0.163
53	40S ribosomal protein S3A, putative	GeneDB|LinJ.35.0400 (+1)	30 kDa	10	2	5	8	9	7	0.451	0.0644	0.208	0.341	0.367	0.337
54	60S ribosomal protein L18, putative	GeneDB|LinJ.13.0450 (+1)	22 kDa	6	5	4	4	5	3	0.293	0.237	0.237	0.237	0.293	0.237
55	peroxidoxin	GeneDB|LinJ.23.0050	25 kDa	7	5	4	6	5	6	0.323	0.261	0.199	0.283	0.186	0.261
56	glycosomal phosphoenolpyruvate carboxykinase, putative	GeneDB|LinJ.27.1710 (+1)	58 kDa	11	2	6	5	8	5	0.265	0.04	0.133	0.11	0.183	0.11
57	pyrroline-5-carboxylate reductase	GeneDB|LinJ.13.1420	29 kDa	7	2	5	2	8	4	0.449	0.0846	0.283	0.0846	0.474	0.206
58	40S ribosomal protein S15A, putative	GeneDB|LinJ.11.1180 (+1)	15 kDa	8	4	4	4	7	4	0.646	0.377	0.377	0.377	0.562	0.408
59	eukaryotic initiation factor 4a, putative	GeneDB|LinJ.01.0790 (+1)	45 kDa	12	2	3	8	8	7	0.372	0.0521	0.0868	0.298	0.3	0.241
60	pyruvate dehydrogenase E1 component alpha subunit, putative	GeneDB|LinJ.18.1360	43 kDa	6	1	8	6	4	4	0.222	0.0291	0.278	0.214	0.148	0.161
61	aldehyde dehydrogenase, mitochondrial precursor	GeneDB|LinJ.25.1160	54 kDa	12	0	0	6	7	5	0.279	0	0	0.136	0.152	0.104
62	RNA helicase, putative	GeneDB|LinJ.21.1820	59 kDa	11	5	4	6	6	4	0.304	0.12	0.0967	0.135	0.135	0.0928
63	ATP-dependent RNA helicase, putative	GeneDB|LinJ.35.3150	101 kDa	13	2	3	3	4	6	0.201	0.0509	0.053	0.0606	0.0671	0.124
64	T-complex protein 1, eta subunit, putative	GeneDB|LinJ.35.3900	62 kDa	10	2	3	5	5	5	0.221	0.0246	0.0561	0.0895	0.0912	0.111
65	60S ribosomal protein L5, putative	GeneDB|LinJ.35.1870 (+1)	34 kDa	5	3	3	3	5	4	0.289	0.115	0.115	0.125	0.197	0.161
66	60S ribosomal protein L9, putative	GeneDB|LinJ.21.1290 (+1)	22 kDa	5	2	4	3	4	3	0.305	0.116	0.263	0.205	0.263	0.205
67	succinyl-CoA ligase [GDP-forming] beta-chain, putative;with	GeneDB|LinJ.36.3100	44 kDa	6	2	3	4	6	5	0.194	0.0847	0.126	0.15	0.22	0.184
68	acetyl-CoA synthetase, putative	GeneDB|LinJ.23.0880	77 kDa	6	1	1	8	2	8	0.0978	0.036	0.0317	0.161	0.0388	0.145
69	protein kinase , putative	GeneDB|LinJ.08.0540	216 kDa	5	2	2	4	7	2	0.0336	0.0133	0.0152	0.026	0.0521	0.0133
70	succinyl-CoA synthetase alpha subunit, putative	GeneDB|LinJ.25.2220 (+1)	31 kDa	5	2	4	3	4	2	0.201	0.087	0.171	0.117	0.171	0.087
71	Transitional endoplasmic reticulum ATPase, putative,valosin-containing protein homolog	GeneDB|LinJ.36.1420	76 kDa	8	2	3	7	7	5	0.187	0.0464	0.0726	0.118	0.131	0.0813
72	ADP,ATP carrier protein 1, mitochondrial precursor, putative,ADP/ATP translocase 1, putative	GeneDB|LinJ.19.0190 (+1)	35 kDa	6	4	5	6	8	5	0.24	0.161	0.218	0.246	0.322	0.218
73	T-complex protein 1, delta subunit, putative	GeneDB|LinJ.21.1330	60 kDa	6	3	2	6	4	2	0.111	0.0526	0.0381	0.132	0.0817	0.0381
74	enolase	GeneDB|LinJ.14.1240	46 kDa	12	0	0	5	4	5	0.42	0	0	0.203	0.133	0.221
75	hypothetical protein, conserved	GeneDB|LinJ.34.2410	22 kDa	6	3	5	6	6	5	0.424	0.253	0.424	0.424	0.424	0.374
76	heat shock protein DNAJ, putative	GeneDB|LinJ.27.2350	44 kDa	7	2	4	5	3	4	0.245	0.0909	0.159	0.159	0.111	0.159
77	S-adenosylhomocysteine hydrolase	GeneDB|LinJ.36.4100	48 kDa	14	0	0	7	4	7	0.316	0	0	0.169	0.146	0.243
78	D-lactate dehydrogenase-like protein	GeneDB|LinJ.29.0290	53 kDa	5	3	3	4	4	4	0.104	0.0591	0.0815	0.102	0.102	0.0835
79	hypothetical protein, conserved	GeneDB|LinJ.36.5330	103 kDa	11	2	1	5	6	4	0.144	0.0208	0.00936	0.0665	0.0873	0.0499
80	RNA-binding protein, putative, UPB2	GeneDB|LinJ.25.0510	19 kDa	4	3	4	5	3	4	0.287	0.287	0.317	0.317	0.287	0.317
81	calpain-like cysteine peptidase, putative,cysteine peptidase, Clan CA, family C2, putative	GeneDB|LinJ.27.0500	687 kDa	1	0	4	0	1	1	0.00201	0	0.00669	0	0.00201	0.00201
82	Keratin, type I cytoskeletal 9 Cont_type=Human skin	P35527-CONT	62 kDa	18	0	4	0	1	1	0.142	0	0.382	0	0.0267	0
83	paraflagellar rod protein 2C	GeneDB|LinJ.16.1510	69 kDa	6	0	19	0	1	0	0.453	0.268	0.307	0.391	0.385	0.285
84	ADP ribosylation factor 3, putative	GeneDB|LinJ.29.0950	20 kDa	6	4	5	5	5	4	0.373	0	0.155	0.373	0.257	0.299
85	prostaglandin f2-alpha synthase/D-arabinose dehydrogenase	GeneDB|LinJ.31.2210	32 kDa	7	0	2	7	5	5	0.34	0.12	0.3	0.12	0.12	0.12
86	histone H4	GeneDB|LinJ.15.0010 (+5)	11 kDa	6	3	6	3	3	3	0.192	0.0648	0.0648	0.105	0.13	0.189
87	ATPase beta subunit, putative	GeneDB|LinJ.25.1210	56 kDa	8	3	2	4	5	7	0.0914	0.0357	0.0357	0.0614	0.0357	0.0357
88	GTP-binding protein, putative	GeneDB|LinJ.29.2310	78 kDa	5	1	1	3	1	1	0.158	0.0481	0.109	0.0941	0.245	0.0963
89	orotidine-5-phosphate decarboxylase/orotate phosphoribosyltransferase, putative,OMPDCase-OPRTase, putative	GeneDB|LinJ.16.0560	50 kDa	5	2	4	4	8	4	0.405	0.141	0.0727	0.191	0.123	0.205
90	40S ribosomal protein S8, putative	GeneDB|LinJ.24.2160 (+1)	25 kDa	9	2	1	3	2	3	0.23	0.0312	0.0312	0.188	0.0966	0.151
91	NADP-dependent alcohol dehydrogenase, putative	GeneDB|LinJ.23.0410	38 kDa	8	1	1	6	3	4	0.0762	0.0289	0.0289	0.0289	0.0762	0.0289
92	polyubiquitin	GeneDB|LinJ.09.0950	98 kDa	5	2	2	2	5	2	0.118	0.0592	0.0265	0.098	0.0551	0.108
93	mitochondrial processing peptidase, beta subunit, putative,metallo-peptidase, Clan ME, Family M16	GeneDB|LinJ.35.1390	55 kDa	6	3	2	5	2	4	0.329	0.0675	0.0675	0.194	0.127	0.135
94	60S ribosomal protein L7, putative	GeneDB|LinJ.26.0160	29 kDa	8	1	1	3	2	2	0.0284	0.00444	0.00666	0.0253	0.0133	0.00355
95	hypothetical protein, conserved	GeneDB|LinJ.21.0880	249 kDa	5	1	2	4	3	1	0.413	0.228	0.217	0.326	0.326	0.207
96	kinetoplastid membrane protein-11	GeneDB|LinJ.35.2260 (+1)	11 kDa	5	2	3	3	3	2	0.093	0.0374	0.0952	0.0816	0.0726	0.0238
97	hypothetical protein, conserved	GeneDB|LinJ.23.0610	94 kDa	6	2	5	4	4	1	0.226	0.0528	0.166	0.14	0.151	0.0642
98	40S ribosomal protein S2	GeneDB|LinJ.19.0050 (+1)	29 kDa	5	2	4	3	4	2	0.184	0.0663	0.0663	0.16	0.0939	0.0368
99	hypothetical protein, conserved	GeneDB|LinJ.36.0800	61 kDa	7	2	3	7	4	2	0.137	0.0308	0.0308	0.137	0.0947	0.0925
100	citrate synthase, putative	GeneDB|LinJ.18.0700	50 kDa	5	1	1	5	4	3	0.121	0.0304	0.0891	0.0526	0.0709	0.0223
101	hypothetical protein, conserved	GeneDB|LinJ.32.0020	56 kDa	6	1	4	3	4	1	0.227	0.0416	0.0416	0.0709	0.0416	0.125
102	cystathione gamma lyase, putative	GeneDB|LinJ.35.3280	45 kDa	6	1	1	3	2	3	0.296	0	0.0925	0.17	0.17	0.17
103	d-isomer specific 2-hydroxyacid dehydrogenase- like protein	GeneDB|LinJ.34.4360	37 kDa	7	0	2	3	3	3	0.344	0.033	0.033	0.0879	0.114	0.0842
104	40S ribosomal protein S4, putative	GeneDB|LinJ.13.1120 (+1)	31 kDa	8	1	1	2	3	2	0.153	0.0466	0.0242	0.0875	0.0838	0.0912
105	T-complex protein 1, theta subunit, putative,chaperonin, putative	GeneDB|LinJ.36.7240	58 kDa	8	2	1	4	4	4	0.35	0.133	0.343	0.266	0.343	0.266
106	60S ribosomal protein L26, putative	GeneDB|LinJ.24.2140 (+1)	16 kDa	7	2	4	3	5	3	0.0854	0.0113	0.0113	0.0288	0.0209	0.0375
107	NADH-dependent fumarate reductase, putative	GeneDB|LinJ.35.1190	123 kDa	8	1	1	3	2	4	0.161	0.03	0.0558	0.118	0.118	0.0515
108	elongation factor Tu, putative	GeneDB|LinJ.18.0740	52 kDa	7	1	2	4	5	2	0.186	0.0377	0.0377	0.165	0.0406	0.113
109	adenosine kinase, putative	GeneDB|LinJ.30.0940	37 kDa	4	1	1	4	2	3	0.129	0.0114	0.0416	0.0114	0.0364	0
110	alpha-adaptin-like protein	GeneDB|LinJ.07.0060	108 kDa	9	1	3	1	3	0	0.351	0.159	0.291	0.291	0.291	0.205
111	40S ribosomal protein S13, putative	GeneDB|LinJ.19.0390 (+1)	17 kDa	5	2	4	4	5	3	0.229	0.0189	0	0.0454	0.119	0.0662
112	hypothetical protein, conserved	GeneDB|LinJ.27.1220	60 kDa	10	1	0	2	5	3	0.00827	0.00243	0.00243	0.00243	0	0
113	calpain-like cysteine peptidase, putative,cysteine peptidase, Clan CA, family C2, putative	GeneDB|LinJ.27.0510	702 kDa	4	1	1	1	0	0	0.0982	0	0	0.048	0.0134	0.0502
114	aconitase, putative	GeneDB|LinJ.18.0510	97 kDa	8	0	0	4	1	4	0.0579	0	0.18	0	0.0274	0
115	kinesin, putative	GeneDB|LinJ.23.0720	75 kDa	4	0	10	0	2	0	0.436	0.158	0.315	0.267	0.315	0.267
116	clathrin coat assembly protein ap19, putative,sigma adaptin, putative	GeneDB|LinJ.29.1530	19 kDa	6	3	5	4	5	3	0.378	0.104	0.145	0.285	0.209	0.209
117	40S ribosomal protein S6, putative	GeneDB|LinJ.21.2150 (+1)	28 kDa	7	2	3	6	4	5	0.345	0.0818	0.0909	0.159	0.209	0.118
118	60S ribosomal protein L13, putative	GeneDB|LinJ.29.2570 (+1)	25 kDa	8	1	2	3	4	2	0.367	0.111	0.111	0.226	0.327	0.111
119	tryparedoxin peroxidase	GeneDB|LinJ.15.1100	22 kDa	7	2	2	4	4	2	0.576	0.115	0.324	0.0576	0.403	0.201
120	60S ribosomal protein L23, putative	GeneDB|LinJ.35.3840	15 kDa	6	2	4	1	5	2	0.178	0.0279	0.108	0.0874	0.0706	0.108
121	chaperonin containing t-complex protein, putative	GeneDB|LinJ.32.1060	59 kDa	9	1	3	4	3	3	0.223	0.201	0.179	0.188	0.232	0
122	adaptor complex AP-1 medium subunit, putative,Mu-adaptin 1, putative	GeneDB|LinJ.22.0960	36 kDa	5	4	4	4	5	0	0.106	0.058	0.058	0.104	0.0918	0.0797
123	hypothetical protein, conserved	GeneDB|LinJ.21.0490	47 kDa	3	2	2	3	3	3	0.178	0.0312	0.0623	0.0368	0.19	0.0312
124	casein kinase, putative	GeneDB|LinJ.35.1030	40 kDa	6	1	2	1	6	1	0.0871	0.0662	0.0592	0.0679	0.0906	0.11
125	ATPase alpha subunit	GeneDB|LinJ.05.0500 (+1)	63 kDa	4	2	3	3	4	5	0.162	0.0694	0.0386	0.123	0.0206	0.175
126	2-oxoglutarate dehydrogenase, E2 component, dihydrolipoamide succinyltransferase, putative	GeneDB|LinJ.28.2600	42 kDa	5	2	1	4	1	5	0.0541	0.025	0.025	0.0437	0.0104	0.0239
127	hypothetical protein, conserved	GeneDB|LinJ.32.0380	106 kDa	5	2	2	3	1	2	0.393	0	0	0.137	0.177	0.066
128	GDP-mannose pyrophosphorylase	GeneDB|LinJ.23.0120	42 kDa	10	0	0	3	6	2	0.298	0.213	0.22	0.298	0.298	0.298
129	40S ribosomal protein S12, putative	GeneDB|LinJ.13.0460	16 kDa	5	3	3	4	4	4	0.262	0.131	0.119	0.185	0.119	0.131
130	60S ribosomal protein L34, putative	GeneDB|LinJ.18.1380 (+1)	19 kDa	4	3	2	4	2	3	0.161	0.0718	0.0747	0.106	0.0718	0.0661
131	60S ribosomal protein L7a, putative	GeneDB|LinJ.07.0550 (+1)	39 kDa	4	2	2	3	2	2	0.0047	0.0047	0.00939	0.0047	0.0047	0.0047
132	kinesin, putative	GeneDB|LinJ.21.1280	231 kDa	1	1	2	1	1	1	0.0677	0.0177	0.0177	0.0633	0.028	0.0707
133	dipeptidyl-peptidase III, putative,metallo-peptidase, Clan M-, Family M49	GeneDB|LinJ.05.0960	76 kDa	4	1	1	4	2	4	0.15	0.15	0.15	0.206	0.15	0.15
134	hypothetical protein, conserved	GeneDB|LinJ.36.4680	17 kDa	1	1	1	2	1	1	0.0855	0.0855	0.0285	0.053	0.0855	0.053
135	nucleoside transporter 1, putative	GeneDB|LinJ.15.1240 (+2)	54 kDa	3	3	1	2	3	2	0.0886	0	0	0.00875	0.0416	0.0547
136	pyruvate phosphate dikinase, putative	GeneDB|LinJ.11.1000	101 kDa	7	0	0	1	4	3	0.362	0.181	0.349	0.295	0.416	0.295
137	40S ribosomal protein S16, putative	GeneDB|LinJ.26.0840 (+1)	17 kDa	4	3	4	3	5	3	0.224	0.112	0.224	0.224	0.224	0.112
138	ribosomal protein S20, putative	GeneDB|LinJ.28.1100 (+1)	13 kDa	3	2	3	3	3	1	0.216	0.0288	0.0288	0.165	0.06	0.06
139	phosphoglycerate kinase B, cytosolic	GeneDB|LinJ.20.0120	45 kDa	7	1	1	4	2	2	0.252	0.062	0.062	0.093	0.062	0.062
140	hypothetical protein, conserved	GeneDB|LinJ.36.7070	29 kDa	5	1	1	2	1	1	0.115	0.0764	0.117	0.0334	0.0716	0
141	hypothetical protein, unknown function	GeneDB|LinJ.08.0810	48 kDa	3	2	4	2	3	0	0.11	0.0383	0	0.0383	0.069	0.0383
142	trypanothione synthetase, putative	GeneDB|LinJ.27.1770	74 kDa	5	1	0	1	2	1	0.0745	0	0.0248	0.104	0.0559	0.0807
143	ATP-dependent DNA helicase, putative,ruvb DNA helicase-like protein, putative	GeneDB|LinJ.34.2440	54 kDa	3	0	1	4	2	3	0.23	0	0	0.221	0.0809	0.277
144	RNA binding protein, putative	GeneDB|LinJ.32.0790	25 kDa	5	0	0	4	1	5	0	0	0	0	0	0
145	histone H2A, putative	GeneDB|LinJ.29.1850 (+2)	27 kDa	2	2	3	2	2	2	0.414	0.283	0.329	0.283	0.105	0.283
146	40S ribosomal protein S15, putative	GeneDB|LinJ.22.0310 (+1)	17 kDa	4	2	3	2	1	2	0.0991	0.0225	0.0225	0.0225	0.0225	0.0225
147	proteasome regulatory ATPase subunit 5, putative	GeneDB|LinJ.22.0490	50 kDa	4	1	1	1	1	1	0.352	0.0782	0.0782	0.134	0.134	0.134
148	60S ribosomal protein L18a, putative	GeneDB|LinJ.32.0930 (+1)	21 kDa	5	1	1	2	2	2	0.57	0.107	0.273	0.107	0.339	0.215
149	hypothetical protein, conserved	GeneDB|LinJ.13.0270	13 kDa	5	1	3	2	4	3	0.237	0	0.0714	0.0714	0.0457	0.131
150	pyruvate dehydrogenase E1 beta subunit, putative	GeneDB|LinJ.25.1790	38 kDa	5	0	2	2	1	3	0.246	0	0	0.166	0.205	0.151
151	hypothetical protein, conserved	GeneDB|LinJ.11.0820	37 kDa	5	0	0	3	4	3	0.0246	0.03	0	0.0193	0.03	0.0107
152	hypothetical protein, conserved	GeneDB|LinJ.32.1000	102 kDa	2	1	0	1	1	1	0.0638	0.0591	0.0449	0.078	0.0804	0.106
153	heat shock protein HslVU, ATPase subunit HslU, putative	GeneDB|LinJ.15.0090	47 kDa	3	2	2	3	3	4	0.0927	0.106	0.053	0.106	0.106	0.106
154	high mobility group protein homolog tdp-1, putative	GeneDB|LinJ.29.0890	34 kDa	2	3	1	3	2	3	0.49	0.28	0.3	0.49	0.26	0.42
155	10 kDa heat shock protein, putative	GeneDB|LinJ.26.0590 (+1)	11 kDa	5	2	2	4	2	3	0.205	0.0842	0.158	0.158	0.205	0.158
156	40S ribosomal protein S5	GeneDB|LinJ.11.0960	21 kDa	3	1	2	2	3	2	0.157	0.314	0.314	0.157	0.329	0.157
157	ribosomal protein L29, putative	GeneDB|LinJ.36.3550	8 kDa	1	2	2	1	3	1	0.119	0.0296	0.0296	0.0611	0.0296	0.0611
158	hypothetical protein, conserved	GeneDB|LinJ.33.2400	56 kDa	4	1	1	2	1	2	0.0736	0.129	0.245	0.245	0.178	0.0675
159	hypothetical protein, conserved	GeneDB|LinJ.19.0180	18 kDa	1	3	3	3	2	1	0.229	0	0.267	0.229	0.229	0.229
160	60S Ribosomal protein L36, putative	GeneDB|LinJ.21.0800	12 kDa	3	0	2	3	3	3	0.0999	0	0	0.048	0.0428	0.0272
161	lipophosphoglycan biosynthetic protein, putative,heat shock protein 90, putative,glucose regulated protein 94, putative	GeneDB|LinJ.29.0790	87 kDa	6	0	0	4	2	2	0.509	0.0692	0.0692	0.0881	0.314	0.157
162	60S ribosomal protein L21, putative	GeneDB|LinJ.16.0470	18 kDa	7	1	1	1	4	2	0.265	0.133	0.133	0.133	0.133	0.133
163	ribosomal protein L38, putative	GeneDB|LinJ.03.0240 (+1)	9 kDa	4	2	2	2	2	1	0.195	0.0718	0.138	0.138	0.0667	0.0667
164	60S ribosomal protein L6, putative	GeneDB|LinJ.15.1060 (+1)	21 kDa	4	1	3	2	1	1	0.186	0.152	0.195	0.11	0.152	0.0333
165	U2 splicing auxiliary factor, putative	GeneDB|LinJ.03.0180	25 kDa	4	3	4	2	3	1	0.0706	0.0151	0.0272	0.0101	0.0222	0
166	adaptin-related protein-like protein	GeneDB|LinJ.11.0990	108 kDa	5	1	2	1	2	0	0.222	0	0.0359	0.0948	0.0686	0.0588
167	hypothetical protein, conserved	GeneDB|LinJ.34.0010	33 kDa	5	0	1	2	2	1	0.0802	0.0624	0.066	0	0.066	0
168	hypothetical protein, conserved	GeneDB|LinJ.12.0300	60 kDa	2	1	3	0	3	0	0.126	0	0.0926	0.0185	0.0329	0.0391
169	ATP-dependent phosphofructokinase	GeneDB|LinJ.29.2620	54 kDa	6	0	4	1	1	2	0.00513	0	0.0475	0	0	0
170	kinesin K39, putative	GeneDB|LinJ.14.1190	326 kDa	1	0	8	0	0	0	0.151	0.109	0.136	0.109	0.109	0.125
171	hypothetical protein, conserved	GeneDB|LinJ.21.1420	29 kDa	3	2	3	2	2	2	0.0782	0.0782	0.0838	0.0978	0.0307	0.0475
172	cell differentiation protein-like protein	GeneDB|LinJ.34.4180	41 kDa	2	2	2	3	1	2	0.126	0.144	0.036	0.131	0.0856	0.176
173	60S ribosomal protein L13a, putative	GeneDB|LinJ.15.0220 (+1)	25 kDa	2	4	1	3	2	3	0.513	0.0957	0.0957	0.261	0.357	0.339
174	calpain-like cysteine peptidase, putative,cysteine peptidase, Clan CA, family C2, putative	GeneDB|LinJ.14.0910 (+1)	13 kDa	4	1	2	3	4	4	0.122	0.0867	0.0867	0.0867	0.0867	0.0867
175	4-methyl-5(beta-hydroxyethyl)-thiazole monophosphate synthesis protein, putative	GeneDB|LinJ.30.0800	21 kDa	2	1	1	2	2	2	0.0391	0.066	0.0367	0.12	0.0293	0.112
176	proteasome regulatory ATPase subunit	GeneDB|LinJ.36.4570	46 kDa	1	2	1	4	1	4	0.0738	0.0279	0.0279	0.0279	0.0426	0.0279
177	vacuolar ATP synthase catalytic subunit A, putative	GeneDB|LinJ.34.3460	68 kDa	3	1	1	1	2	1	0.0915	0.165	0.165	0.256	0.183	0.165
178	60S ribosomal protein L12, putative	GeneDB|LinJ.24.2300 (+1)	18 kDa	1	2	2	3	2	2	0.0894	0.0528	0.0528	0.0528	0.0854	0.138
179	40S ribosomal protein SA, putative	GeneDB|LinJ.36.5240 (+1)	28 kDa	2	1	1	1	1	2	0.057	0.057	0.057	0.0989	0.0989	0.0989
180	biotin/lipoate protein ligase-like protein	GeneDB|LinJ.31.1070	29 kDa	1	1	1	2	2	2	0.147	0.0414	0.0414	0.0414	0.0414	0.0414
181	nascent polypeptide associated complex subunit- like protein, copy 2	GeneDB|LinJ.04.0760 (+1)	29 kDa	2	1	1	1	1	1	0.093	0.031	0.0168	0.0556	0.0245	0.0659
182	hypothetical protein, conserved	GeneDB|LinJ.17.0010	88 kDa	5	2	1	3	1	4	0.323	0.0359	0.123	0.123	0.195	0.246
183	iron superoxide dismutase, putative	GeneDB|LinJ.32.1910	22 kDa	5	1	2	2	3	3	0.0436	0.016	0.016	0.0233	0.035	0.011
184	hypothetical protein, conserved	GeneDB|LinJ.32.1150	179 kDa	4	1	1	2	3	1	0.895	0.596	0.316	0.596	0.316	0.596
185	small hydrophilic endoplasmic reticulum-associated protein (sherp)	GeneDB|LinJ.23.1210 (+1)	6 kDa	4	2	1	3	2	3	0.368	0	0.38	0.368	0.313	0.153
186	hypothetical protein, unknown function	GeneDB|LinJ.02.0520	18 kDa	3	0	4	3	2	2	0.0988	0.0146	0.0146	0.0281	0.0249	0
187	alanyl-tRNA synthetase, putative	GeneDB|LinJ.22.1390	106 kDa	7	1	1	2	2	0	0.131	0.0227	0	0.089	0.0833	0.112
188	mitochondrial processing peptidase alpha subunit, putative,metallo-peptidase, Clan ME, Family M16	GeneDB|LinJ.13.0760	58 kDa	5	1	0	3	3	4	0.142	0.0761	0	0.218	0.142	0.147
189	reticulon domain protein, 22 kDa potentially aggravating protein (paple22)	GeneDB|LinJ.30.2570	22 kDa	3	1	0	4	2	4	0.246	0	0.0546	0.0546	0.0546	0.0546
190	40S ribosomal protein S21, putative	GeneDB|LinJ.11.0780	32 kDa	5	0	1	1	1	1	0.106	0.0189	0	0.11	0.0189	0.0945
191	T-complex protein 1, beta subunit, putative	GeneDB|LinJ.27.1150	58 kDa	4	1	0	5	1	4	0.147	0	0	0.0711	0.0182	0.0992
192	glucose-6-phosphate isomerase	GeneDB|LinJ.12.0490	67 kDa	6	0	0	3	1	4	0	0	0.326	0	0	0
193	hypothetical protein, conserved	GeneDB|LinJ.36.6110	58 kDa	0	0	11	0	0	0	0.177	0.0773	0.0773	0.177	0.177	0.177
194	ATP synthase, epsilon chain, putative	GeneDB|LinJ.30.3660	20 kDa	3	2	2	3	3	3	0.119	0.0367	0.0367	0.0706	0.0706	0.0706
195	cyclophilin 40	GeneDB|LinJ.35.4830	39 kDa	3	1	1	2	2	2	0.104	0.0252	0.0252	0.0726	0.0568	0.0252
196	mitochondrial phosphate transporter, putative	GeneDB|LinJ.35.4500	35 kDa	3	1	1	2	2	1	0.212	0.117	0.212	0.212	0.212	0.212
197	40S ribosomal protein S24e	GeneDB|LinJ.36.3010 (+1)	16 kDa	2	1	2	3	2	2	0.126	0.0339	0.0339	0.0659	0.0339	0.114
198	nucleobase transporter	GeneDB|LinJ.13.1110	55 kDa	3	1	1	2	1	3	0.166	0.0202	0.0202	0.0606	0.0263	0.0202
199	vacuolar ATP synthase subunit b, putative	GeneDB|LinJ.28.2610	56 kDa	6	1	1	2	1	1	0.0568	0.0284	0.0284	0.0852	0.0284	0
200	hypothetical protein, conserved	GeneDB|LinJ.29.0330	37 kDa	1	1	1	2	1	0	0.368	0.0989	0	0.214	0.176	0.0714
201	ADP-ribosylation factor, putative	GeneDB|LinJ.31.2350	21 kDa	6	2	0	3	3	1	0.0713	0.0294	0	0.126	0.0839	0.113
202	protein disulfide isomerase	GeneDB|LinJ.36.7280	52 kDa	2	1	0	4	2	3	0.0817	0	0.0927	0.0221	0.0419	0.0221
203	eukaryotic translation release factor, putative	GeneDB|LinJ.27.1610	51 kDa	4	0	3	2	2	1	0.0856	0	0	0.037	0.0486	0.0642
204	inosine-5'-monophosphate dehydrogenase	GeneDB|LinJ.19.1590	56 kDa	3	0	0	1	2	2	0.0318	0.0345	0.0663	0.0345	0.0318	0.0663
205	protein disulfide isomerase, putative	GeneDB|LinJ.26.0630	41 kDa	1	1	2	1	1	2	0.4	0.11	0.2	0.11	0.19	0.12
206	histone H4	GeneDB|LinJ.06.0010	11 kDa	3	1	3	1	2	2	0.06	0.0159	0.0159	0.0135	0.0135	0.0135
207	ATP-dependent Clp protease subunit, heat shock protein 78 (HSP78), putative,serine peptidase, putative	GeneDB|LinJ.02.0680	91 kDa	4	1	2	1	1	1	0.11	0	0.0243	0.102	0.0817	0.0817
208	elongation factor-1 gamma	GeneDB|LinJ.09.1020 (+1)	52 kDa	3	0	1	4	3	3	0.279	0	0.0548	0.146	0.137	0.201
209	40S ribosomal protein S3, putative	GeneDB|LinJ.15.1010 (+1)	24 kDa	4	0	1	2	2	3	0.113	0	0.019	0.019	0.0339	0
210	hypothetical protein, conserved	GeneDB|LinJ.10.0110	80 kDa	7	0	1	1	2	0	0.226	0	0	0.226	0.151	0.151
211	hypothetical protein, conserved	GeneDB|LinJ.14.0190	22 kDa	3	0	0	3	2	2	0.0409	0.105	0.111	0.0702	0.146	0.105
212	3,2-trans-enoyl-CoA isomerase, mitochondrial precursor, putative	GeneDB|LinJ.31.2320	39 kDa	1	2	2	3	3	2	0.172	0.0271	0.0331	0.12	0.0873	0.0271
213	hypothetical protein, conserved	GeneDB|LinJ.30.3130	36 kDa	4	1	1	2	2	1	0.453	0.151	0.151	0.337	0.372	0.151
214	40S ribosomal protein S27-1, putative	GeneDB|LinJ.36.3940	10 kDa	3	1	1	2	3	1	0.0297	0.0548	0.0548	0.0548	0.0548	0.0297
215	proteasome regulatory ATPase subunit 2, putative	GeneDB|LinJ.13.0990	49 kDa	1	2	2	2	2	1	0.0842	0.0367	0.0842	0.0842	0.0562	0.0842
216	dihydrolipoamide acetyltransferase precursor, putative	GeneDB|LinJ.36.2790	49 kDa	2	1	2	2	2	2	0.0502	0	0.0481	0.0481	0.0481	0.111
217	chaperone protein DNAj, putative	GeneDB|LinJ.35.3030	51 kDa	2	0	2	2	2	4	0.258	0.323	0.25	0.0726	0.258	0
218	kinetoplast-associated protein, putative	GeneDB|LinJ.36.6100	14 kDa	3	4	3	1	3	0	0.0137	0.0206	0.142	0.0206	0.0206	0
219	hypothetical protein, conserved,leucine-rich repeat protein, putative	GeneDB|LinJ.32.3200	96 kDa	1	1	8	1	1	0	0.0959	0	0	0.09	0.0587	0.0744
220	hypothetical protein, conserved	GeneDB|LinJ.32.0890	56 kDa	4	0	0	4	2	3	0.182	0	0	0.186	0.0356	0.111
221	14-3-3 protein, putative	GeneDB|LinJ.11.0350	29 kDa	4	0	0	4	1	2	0.0976	0	0	0.0778	0.0199	0.0452
222	2,3-bisphosphoglycerate-independent phosphoglycerate mutase	GeneDB|LinJ.36.6960	61 kDa	4	0	0	3	1	2	0.164	0.0388	0.276	0	0.0991	0
223	hypothetical protein, unknown function	GeneDB|LinJ.23.1170	26 kDa	3	1	5	0	2	0	0.0167	0	0	0.0346	0.0167	0.0167
224	hypothetical protein, conserved	GeneDB|LinJ.13.1260	91 kDa	1	0	0	2	1	1	0.297	0	0	0.393	0	0.352
225	tryparedoxin	GeneDB|LinJ.29.1250	17 kDa	5	0	0	4	0	5	0	0.0145	0	0.056	0.0145	0.0145
226	hypothetical protein, conserved	GeneDB|LinJ.22.0980	53 kDa	0	1	0	2	1	1	0	0	0.122	0	0	0
227	microtubule-associated protein, putative	GeneDB|LinJ.05.0380	165 kDa	0	0	13	0	0	0	0.14	0.14	0.14	0.14	0.14	0.185
228	ADP-ribosylation factor, putative	GeneDB|LinJ.31.2890	20 kDa	2	2	2	2	2	3	0.0991	0	0.0438	0.0438	0.0438	0.0438
229	3-hydroxy-3-methylglutaryl-CoA reductase, putative	GeneDB|LinJ.30.3230	46 kDa	3	0	1	1	1	1	0.0725	0.0363	0	0.0363	0.109	0.0302
230	heat shock protein DNAJ, putative	GeneDB|LinJ.22.0009	36 kDa	2	1	0	1	3	1	0.139	0	0.0926	0.0926	0.157	0.0509
231	rab1 small GTP-binding protein, putative	GeneDB|LinJ.10.1250	25 kDa	3	0	2	2	3	1	0.271	0	0	0.116	0.108	0.116
232	triosephosphate isomerase	GeneDB|LinJ.24.0870	27 kDa	5	0	0	2	2	2	0.145	0	0	0.0552	0.0644	0.0253
233	isocitrate dehydrogenase [NADP], mitochondrial precursor, putative	GeneDB|LinJ.10.0310	48 kDa	6	0	0	2	2	1	0.114	0.037	0.037	0.0716	0.037	0.037
234	eukaryotic translation initiation factor, putative	GeneDB|LinJ.28.2480	46 kDa	3	1	1	2	1	1	0.0149	0.00498	0.0149	0.00498	0.00498	0.00498
235	kinesin, putative	GeneDB|LinJ.16.1550	305 kDa	3	1	3	1	1	1	0.104	0	0.026	0.026	0.104	0.026
236	hydrolase, alpha/beta fold family, putative	GeneDB|LinJ.28.1700	38 kDa	2	0	1	1	2	1	0.148	0.0614	0	0.0614	0.0614	0.0614
237	1-acyl-sn-glycerol-3-phosphateacyltransferase-like protein, putative	GeneDB|LinJ.32.2070	31 kDa	3	1	0	1	1	1	0.352	0.11	0.11	0.2	0.269	0
238	60S ribosomal protein L27A/L29, putative	GeneDB|LinJ.35.3810 (+1)	16 kDa	4	1	1	2	3	0	0.0871	0.0261	0.0261	0.0261	0.0719	0
239	ruvb-like 1 DNA helicase, putative	GeneDB|LinJ.34.3280	50 kDa	3	1	1	1	3	0	0	0.0152	0.0262	0.0152	0	0.0152
240	DNA-directed RNA polymerase II subunit 2, putative	GeneDB|LinJ.31.0170	133 kDa	0	1	2	1	0	1	0.125	0	0.0277	0.0796	0.0796	0
241	NADH-cytochrome b5 reductase, putative	GeneDB|LinJ.22.0590	32 kDa	3	0	1	2	3	0	0.0342	0	0.0076	0	0.0076	0.0076
242	carbamoyl-phosphate synthase, putative	GeneDB|LinJ.16.0590	206 kDa	5	0	1	0	1	1	0.0979	0.043	0.043	0.0811	0.117	0.0811
243	ribosomal protein L3, putative	GeneDB|LinJ.32.3330 (+1)	48 kDa	3	1	1	2	3	2	0.233	0.175	0.0833	0.0833	0.225	0.233
244	ribosomal protein S25	GeneDB|LinJ.25.1220 (+1)	13 kDa	2	2	1	1	2	2	0.149	0.0564	0.0564	0.0564	0.103	0.128
245	ras-like small GTPases, putative	GeneDB|LinJ.05.0030	22 kDa	3	1	1	1	2	2	0.181	0.0509	0.0509	0.0509	0.116	0.0509
246	GTP-binding protein, putative	GeneDB|LinJ.25.1460	24 kDa	4	1	1	1	2	1	0.457	0.0952	0.0952	0.352	0.457	0.352
247	60S acidic ribosomal protein P2, putative	GeneDB|LinJ.30.3780 (+1)	10 kDa	3	1	1	2	3	2	0.0839	0.0839	0.161	0.0839	0.0839	0.0839
248	40S ribosomal protein S23, putative	GeneDB|LinJ.21.1300 (+1)	16 kDa	1	1	2	1	1	1	0.0494	0.0436	0.0436	0.0436	0.064	0.0436
249	1,2-Dihydroxy-3-keto-5-methylthiopentene dioxygenase, putative;with	GeneDB|LinJ.20.0980	39 kDa	2	1	1	1	2	1	0.0759	0.0557	0	0.106	0.0861	0.0861
250	hypothetical protein, conserved	GeneDB|LinJ.21.1830	47 kDa	3	1	0	3	2	2	0.0615	0.028	0	0.028	0.0196	0.0476
251	long-chain-fatty-acid-CoA ligase, putative	GeneDB|LinJ.01.0540	78 kDa	4	1	0	1	1	2	0.129	0	0.0169	0.0274	0.0295	0.0928
252	proteasome regulatory non-ATP-ase subunit 5, putative,19S proteasome regulatory subunit	GeneDB|LinJ.21.0840	54 kDa	5	0	1	1	1	3	0.0418	0	0	0.0286	0.0165	0.0121
253	proteasome regulatory non-ATPase subunit, putative	GeneDB|LinJ.29.0120	99 kDa	3	0	0	2	1	1	0.0694	0	0.117	0.0379	0.0379	0.0662
254	hypothetical protein, conserved	GeneDB|LinJ.36.5010	34 kDa	2	0	2	1	1	1	0.0971	0	0	0.0684	0.0971	0.0684
255	DnaJ protein, putative	GeneDB|LinJ.21.0550	50 kDa	3	0	0	2	3	2	0.0537	0	0	0.0787	0.0387	0.0549
256	vacuolar-type proton translocating pyrophosphatase 1, putative	GeneDB|LinJ.31.1240	83 kDa	4	0	0	4	2	3	0.0615	0	0.0393	0.0393	0.0188	0
257	poly(A)-binding protein 2,poly(a) binding protein, putative	GeneDB|LinJ.35.4200	65 kDa	4	0	2	2	1	0	0.122	0.0317	0	0.0635	0.0317	0.0317
258	eukaryotic translation initiation factor 5, putative	GeneDB|LinJ.34.0370	43 kDa	4	1	0	2	1	1	0.127	0	0	0.0805	0.0343	0.0462
259	transketolase	GeneDB|LinJ.24.2150	72 kDa	5	0	0	3	1	2	0.0916	0	0	0.0219	0.0239	0.0558
260	protein kinase A regulatory subunit, putative	GeneDB|LinJ.13.0160	56 kDa	4	0	0	1	1	2	0.302	0.101	0	0.101	0	0
261	14-3-3 protein-like protein	GeneDB|LinJ.36.3360	30 kDa	5	1	0	1	0	0	0.0875	0.064	0.064	0.111	0.0976	0.064
262	hypothetical protein, unknown function	GeneDB|LinJ.31.0780	32 kDa	2	1	1	2	2	1	0.155	0.05	0.1	0.045	0.045	0.05
263	ribosomal protein S7, putative	GeneDB|LinJ.01.0430 (+1)	24 kDa	3	1	2	1	1	1	0.229	0	0.108	0.108	0.108	0.108
264	60S ribosomal protein L37	GeneDB|LinJ.33.2070 (+1)	10 kDa	2	0	1	1	1	1	0.132	0	0.374	0.242	0.374	0.242
265	dynein light chain, flagellar outer arm, putative	GeneDB|LinJ.32.0240	11 kDa	2	0	3	1	3	1	0.131	0.0483	0.131	0.0483	0.0483	0.0483
266	histone H3 variant, putative	GeneDB|LinJ.19.0630	17 kDa	2	1	2	1	1	1	0.232	0	0	0.284	0.123	0.284
267	hypothetical protein, conserved	GeneDB|LinJ.23.1980	17 kDa	3	0	0	3	1	3	0.14	0	0	0.18	0.085	0.14
268	small GTP-binding protein Rab1, putative	GeneDB|LinJ.27.0620	22 kDa	2	0	0	3	1	2	0.0867	0	0	0.031	0.031	0.031
269	60S acidic ribosomal subunit protein, putative	GeneDB|LinJ.27.1300 (+1)	35 kDa	2	0	0	1	1	1	0.0682	0.0707	0	0.0707	0.0303	0.0303
270	26S protease regulatory subunit, putative,serine peptidase, Clan SJ, family S16, putative	GeneDB|LinJ.03.0520	44 kDa	2	1	0	1	0	0	0.134	0	0	0.0496	0.0233	0
271	cytochrome c oxidase subunit IV	GeneDB|LinJ.12.0620	40 kDa	4	0	0	1	1	0	0.0787	0.189	0.189	0.189	0.189	0.0787
272	60S ribosomal protein L35, putative	GeneDB|LinJ.26.2350 (+1)	15 kDa	1	2	2	2	2	1
273	LinJ.27.1000-DECOY	LinJ.27.1000-DECOY	?	2	0	0	2	2	1	0	0	0	0	0	0
274	60S ribosomal protein L28, putative	GeneDB|LinJ.11.1110 (+1)	16 kDa	3	1	1	2	1	2	0.204	0.102	0.102	0.197	0.102	0.197
275	histone H2B variant	GeneDB|LinJ.28.0210	16 kDa	3	1	3	2	1	0	0.218	0.0845	0.218	0.148	0.0845	0
276	isopentenyl-diphosphate delta-isomerase, putative,isomerase, putative	GeneDB|LinJ.35.5300	40 kDa	2	2	2	1	1	1	0.0392	0.0392	0.0392	0.0196	0.0196	0.0196
277	basic transcription factor 3a, putative	GeneDB|LinJ.36.3960	12 kDa	2	0	2	2	1	1	0.272	0	0.272	0.272	0.117	0.155
278	aldose 1-epimerase, putative	GeneDB|LinJ.35.0990	42 kDa	3	0	0	3	2	2	0.113	0	0	0.113	0.0836	0.0836
279	60S ribosomal protein L19, putative	GeneDB|LinJ.06.0410 (+1)	28 kDa	5	1	0	1	2	0	0.151	0.0531	0	0.0694	0.0571	0
280	60S ribosomal subunit protein L31, putative	GeneDB|LinJ.35.3330 (+1)	26 kDa	3	0	2	2	1	0	0.162	0	0.118	0.118	0.0655	0
281	NADH dehydrogenase, putative	GeneDB|LinJ.36.5620	57 kDa	2	0	1	1	0	1	0.0911	0	0.0361	0.0361	0	0.0361
282	dipeptylcarboxypeptidase	GeneDB|LinJ.02.0710	77 kDa	2	1	0	1	0	3	0.0162	0.0162	0	0.0162	0	0.0826
283	hypothetical protein, conserved	GeneDB|LinJ.32.2280	118 kDa	1	1	1	1	1	2	0.00832	0.00832	0.00832	0.00832	0.00832	0.0194
284	hypothetical protein, conserved	GeneDB|LinJ.36.5310	67 kDa	1	1	1	1	1	2	0.0129	0.0129	0.0129	0.0129	0.0129	0.0339
285	small myristoylated protein-1, putative;with	GeneDB|LinJ.20.1350	15 kDa	2	1	3	2	1	2	0.137	0.084	0.153	0.137	0.0534	0.137
286	small nuclear ribonucleoprotein polypeptide e, putative	GeneDB|LinJ.30.1270	10 kDa	1	1	1	1	0	2	0.128	0.128	0.128	0.128	0	0.267
287	adenine aminohydrolase	GeneDB|LinJ.35.2200	41 kDa	3	2	1	1	1	1	0.0994	0.0414	0.0193	0.0193	0.0193	0.0193
288	glycosomal membrane protein, putative	GeneDB|LinJ.28.2430	24 kDa	2	0	1	2	3	2	0.0946	0	0.036	0.117	0.176	0.117
289	hypothetical protein, conserved	GeneDB|LinJ.35.2190	48 kDa	2	0	0	1	1	1	0.0864	0	0	0.05	0.0364	0.05
290	malate dehydrogenase	GeneDB|LinJ.34.0150	33 kDa	4	0	0	2	2	2	0.145	0	0	0.0789	0.0789	0.123
291	prolyl-tRNA synthetase, putative,bifunctional aminoacyl-tRNA synthetase, putative	GeneDB|LinJ.18.1220	90 kDa	2	0	0	3	2	1	0.0457	0	0	0.0827	0.0494	0.0309
292	hypothetical protein, conserved	GeneDB|LinJ.08.1010	42 kDa	5	0	1	2	2	0	0.192	0	0.0274	0.0466	0.0466	0
293	protein phosphatase, putative	GeneDB|LinJ.25.0780	45 kDa	4	0	0	1	1	1	0.111	0	0	0.0246	0.0246	0.0246
294	DEAD box RNA helicase, putative	GeneDB|LinJ.36.2260	63 kDa	1	0	1	0	5	0	0.0333	0	0.0193	0	0.114	0
295	kinesin, putative	GeneDB|LinJ.19.0690	125 kDa	1	0	5	0	0	0	0.00819	0	0.0692	0	0	0
296	endoribonuclease L-PSP (pb5), putative	GeneDB|LinJ.23.0220	17 kDa	2	1	2	2	2	1	0.16	0.0613	0.16	0.16	0.16	0.0982
297	40S ribosomal protein S9, putative	GeneDB|LinJ.07.0760 (+1)	22 kDa	1	1	1	2	1	2	0.0579	0.0579	0.0579	0.147	0.0579	0.147
298	beta tubulin	GeneDB|LinJ.21.2240	50 kDa	1	1	2	1	1	1	0.352	0.228	0.54	0.237	0.343	0.201
299	activated protein kinase c receptor (LACK)	GeneDB|LinJ.28.2940 (+1)	34 kDa	3	0	1	1	2	2	0.109	0	0.0513	0.0513	0.0897	0.0897
300	la RNA binding protein, putative	GeneDB|LinJ.21.0600	37 kDa	1	1	1	2	0	1	0.0506	0.0357	0.0357	0.0893	0	0.0357
301	small GTP-binding protein Rab11, putative	GeneDB|LinJ.10.0960	23 kDa	3	0	1	3	1	2	0.188	0	0.0337	0.163	0.0625	0.101
302	RNA binding protein	GeneDB|LinJ.19.0300	43 kDa	2	1	2	0	0	1	0.0816	0.0357	0.0816	0	0	0.0357
303	isoleucyl-tRNA synthetase, putative	GeneDB|LinJ.36.5870	126 kDa	2	1	0	1	0	1	0.0191	0.00727	0	0.00727	0	0.00727
304	60S ribosomal protein L32	GeneDB|LinJ.21.2090	15 kDa	5	0	1	1	1	0	0.331	0	0.0902	0.0902	0.0977	0
305	40S ribosomal protein S17, putative	GeneDB|LinJ.28.2750 (+1)	16 kDa	3	2	1	1	1	0	0.245	0.0979	0.049	0.049	0.049	0
306	hypothetical protein, conserved	GeneDB|LinJ.23.0810	63 kDa	2	0	0	3	1	2	0.054	0	0	0.0683	0.0306	0.0378
307	stress-inducible protein STI1 homolog	GeneDB|LinJ.36.0080	29 kDa	5	0	0	1	1	0	0.255	0	0	0.0706	0.0667	0
308	ribonucleoprotein p18, mitochondrial precursor, putative	GeneDB|LinJ.15.0320	21 kDa	3	0	0	1	2	0	0.214	0	0	0.0374	0.123	0
309	hypothetical protein, conserved	GeneDB|LinJ.18.0970	211 kDa	2	1	1	0	0	0	0.0135	0.00953	0.00953	0	0	0
310	eukaryotic translation initiation factor 3 subunit 8, putative	GeneDB|LinJ.36.7320	82 kDa	5	0	0	0	0	1	0.0766	0	0	0	0	0.0192
311	hypothetical protein, conserved	GeneDB|LinJ.13.0770	76 kDa	3	0	0	2	0	0	0.0417	0	0	0.0475	0	0
312	nucleolar RNA-binding protein, putative	GeneDB|LinJ.07.1140	22 kDa	2	1	1	1	2	1	0.158	0.0478	0.0478	0.0478	0.158	0.0478
313	hypothetical protein, conserved	GeneDB|LinJ.33.1690	36 kDa	1	1	0	3	1	1	0.0307	0.0429	0	0.092	0.0307	0.0491
314	hypothetical protein, conserved	GeneDB|LinJ.25.1370	75 kDa	2	1	1	1	1	0	0.0241	0.0142	0.0142	0.0142	0.0142	0
315	hypothetical protein, conserved	GeneDB|LinJ.33.0820	45 kDa	1	1	2	2	1	0	0.0381	0.0381	0.0786	0.0786	0.0381	0
316	hypothetical protein, conserved	GeneDB|LinJ.30.2870	13 kDa	3	0	2	1	2	1	0.426	0	0.287	0.191	0.287	0.191
317	methionyl-tRNA synthetase, putative	GeneDB|LinJ.21.0890	84 kDa	1	1	1	4	0	2	0.0214	0.0201	0.0201	0.075	0	0.0388
318	60S ribosomal protein L17, putative	GeneDB|LinJ.24.0040 (+1)	19 kDa	0	1	2	2	0	2	0	0.114	0.114	0.114	0	0.114
319	hypothetical protein, conserved	GeneDB|LinJ.36.4040	26 kDa	1	0	1	0	2	1	0.0667	0	0.0667	0	0.129	0.0667
320	hypothetical protein, conserved	GeneDB|LinJ.20.1490	16 kDa	4	0	0	1	1	1	0.352	0	0	0.0759	0.0759	0.0759
321	hypothetical protein, conserved	GeneDB|LinJ.06.0030	75 kDa	4	0	0	3	1	2	0.0993	0	0	0.077	0.0415	0.0533
322	6-phosphogluconate dehydrogenase, decarboxylating, putative	GeneDB|LinJ.35.3390	52 kDa	5	0	0	1	1	2	0.146	0	0	0.0292	0.0564	0.0856
323	eukaryotic initiation factor 5a, putative	GeneDB|LinJ.25.0740 (+2)	18 kDa	3	0	0	2	0	1	0.241	0	0	0.139	0	0.0783
324	hypothetical protein, conserved	GeneDB|LinJ.35.4540	22 kDa	3	0	0	1	0	2	0.186	0	0	0.0503	0	0.126
325	succinyl-coA:3-ketoacid-coenzyme A transferase, mitochondrial precursor, putative	GeneDB|LinJ.33.2470	53 kDa	3	0	1	0	1	0	0.1	0	0.0409	0	0.0409	0
326	hypothetical protein, conserved	GeneDB|LinJ.23.0090	49 kDa	0	1	7	1	0	0	0	0.0286	0.191	0.0286	0	0
327	hypothetical protein, conserved	GeneDB|LinJ.36.5380	71 kDa	2	0	5	0	0	0	0.0368	0	0.109	0	0	0
328	hypothetical protein, conserved	GeneDB|LinJ.26.1960	89 kDa	3	0	3	0	0	0	0.0399	0	0.0349	0	0	0
329	hypothetical protein, conserved	GeneDB|LinJ.36.5370	56 kDa	2	1	1	1	0	1	0.0483	0.0193	0.0193	0.0193	0	0.0193
330	60S ribosomal protein L30	GeneDB|LinJ.35.0240	11 kDa	3	1	1	1	2	0	0.423	0.125	0.125	0.125	0.308	0
331	phosphomannomutase, putative	GeneDB|LinJ.36.2070	28 kDa	2	1	2	2	0	2	0.0972	0.0445	0.113	0.113	0	0.113
332	kinetoplast DNA-associated protein, putative	GeneDB|LinJ.32.3930	16 kDa	2	1	2	1	2	0	0.147	0.0735	0.154	0.0735	0.154	0
333	ribosomal protein L27, putative	GeneDB|LinJ.32.2830 (+1)	15 kDa	2	1	1	1	2	0	0.149	0.0597	0.0597	0.0896	0.149	0
334	short chain dehydrogenase, putative	GeneDB|LinJ.35.1240	28 kDa	1	1	0	2	2	2	0.0669	0.0512	0	0.118	0.0945	0.0945
335	hypothetical protein, conserved	GeneDB|LinJ.26.2000	39 kDa	0	1	1	2	0	1	0	0.0315	0.0315	0.043	0	0.0315
336	fatty acid elongase, putative	GeneDB|LinJ.14.0700	33 kDa	2	0	1	1	2	2	0.0578	0	0.0544	0.0578	0.0578	0.0578
337	thymine-7-hydroxylase, putative;with	GeneDB|LinJ.29.0260	36 kDa	2	0	0	3	1	2	0.0564	0	0	0.119	0.0627	0.0846
338	cyclophilin 4, putative	GeneDB|LinJ.33.1730	29 kDa	2	0	0	1	1	2	0.0814	0	0	0.0465	0.0465	0.0814
339	elongation initiation factor 2 alpha subunit, putative	GeneDB|LinJ.03.0960	47 kDa	2	0	1	1	0	1	0.0654	0	0.0266	0.0266	0	0.0266
340	hypothetical protein, conserved	GeneDB|LinJ.18.1640	13 kDa	2	0	2	1	2	0	0.161	0	0.161	0.102	0.161	0
341	hypothetical protein, conserved	GeneDB|LinJ.32.2330	26 kDa	4	0	0	2	0	1	0.3	0	0	0.12	0	0.0601
342	serine/threonine-protein kinase, putative,protein kinase, putative	GeneDB|LinJ.29.2680	56 kDa	1	0	0	0	2	1	0.024	0	0	0	0.0439	0.024
343	60S ribosomal protein L22, putative	GeneDB|LinJ.36.3430 (+1)	15 kDa	2	0	2	1	1	0	0.186	0	0.186	0.0543	0.0543	0
344	aspartyl-tRNA synthetase, putative	GeneDB|LinJ.30.0470	63 kDa	4	1	0	0	1	1	0.0709	0.0164	0	0	0.0164	0.0164
345	proteasome regulatory non-ATP-ase subunit 2, putative	GeneDB|LinJ.28.1850	108 kDa	2	0	1	1	0	0	0.0454	0	0.0121	0.0121	0	0
346	acyl-CoA dehydrogenase, putative	GeneDB|LinJ.28.2700	69 kDa	4	0	0	0	0	1	0.0986	0	0	0	0	0.0334
347	S-adenosylmethionine synthetase	GeneDB|LinJ.30.3560 (+1)	43 kDa	4	0	0	1	0	0	0.107	0	0	0.0383	0	0
348	hypothetical protein, conserved	GeneDB|LinJ.19.1150	41 kDa	1	0	5	0	0	0	0.0377	0	0.218	0	0	0
349	60S ribosomal protein L2, putative	GeneDB|LinJ.32.4050 (+2)	28 kDa	5	0	0	0	1	1	0.0846	0	0	0	0.0269	0.0538
350	protein kinase, putative	GeneDB|LinJ.19.0130	68 kDa	0	0	5	0	0	0	0	0	0.0983	0	0	0
351	40S ribosomal protein S19 protein, putative	GeneDB|LinJ.34.2620	20 kDa	2	0	1	2	1	1	0.134	0	0.0726	0.134	0.0726	0.0726
352	trifunctional enzyme alpha subunit, mitochondrial precursor-like protein	GeneDB|LinJ.26.1530	79 kDa	2	1	1	1	1	0	0.0289	0.0165	0.0165	0.0165	0.0165	0
353	hypothetical protein, conserved	GeneDB|LinJ.27.1140	35 kDa	1	1	0	1	2	2	0.0561	0.0312	0	0.0561	0.109	0.109
354	ATP-binding cassette protein subfamily G, member 5, putative	GeneDB|LinJ.23.0430	135 kDa	1	1	1	2	1	0	0.0136	0.00803	0.00803	0.0193	0.00803	0
355	calpain-like cysteine peptidase, putative,calpain-like cysteine peptidase, Clan CA, family C2	GeneDB|LinJ.20.1320	17 kDa	0	1	1	2	1	2	0	0.0464	0.0464	0.185	0.139	0.185
356	hypothetical protein, conserved	GeneDB|LinJ.24.1710	65 kDa	2	1	0	1	1	1	0.0587	0.0363	0	0.0363	0.0363	0.0363
357	ATP synthase F1 subunit gamma protein, putative	GeneDB|LinJ.21.2140	34 kDa	3	0	1	1	1	1	0.129	0	0.0528	0.0528	0.0528	0.0528
358	protein-l-isoaspartate o-methyltransferase, putative	GeneDB|LinJ.36.6860	29 kDa	3	1	0	1	1	1	0.116	0.0347	0	0.0347	0.0347	0.0347
359	prefoldin subunit 2, putative	GeneDB|LinJ.09.0720	15 kDa	2	0	0	2	1	2	0.159	0	0	0.159	0.145	0.159
360	hypothetical protein, conserved	GeneDB|LinJ.14.1410	65 kDa	1	0	0	2	2	1	0.0418	0	0	0.0767	0.0523	0.0348
361	mitochondrial RNA binding protein 2,MRP2, gBP25	GeneDB|LinJ.09.1180	27 kDa	3	0	0	1	1	1	0.182	0	0	0.0331	0.0331	0.0992
362	transcription like protein nupm1, putative	GeneDB|LinJ.31.1980	52 kDa	2	0	0	1	2	0	0.0418	0	0	0.0188	0.0586	0
363	hypothetical protein, conserved	GeneDB|LinJ.02.0430	32 kDa	3	0	0	1	2	0	0.0825	0	0	0.0309	0.0515	0
364	ADF/Cofilin	GeneDB|LinJ.29.0520	16 kDa	3	0	0	1	1	0	0.23	0	0	0.101	0.0719	0
365	60S ribosomal protein L44, putative	GeneDB|LinJ.13.1410 (+1)	12 kDa	2	0	0	1	2	0	0.142	0	0	0.132	0.142	0
366	cytochrome c oxidase subunit V, putative	GeneDB|LinJ.26.1690	22 kDa	5	0	0	1	0	1	0.301	0	0	0.0714	0	0.0714
367	translation initiation factor-like protein	GeneDB|LinJ.08.0570	38 kDa	0	1	0	0	2	2	0	0.029	0	0	0.0493	0.0667
368	immunodominant antigen, putative,tc40 antigen-like	GeneDB|LinJ.14.0990	91 kDa	2	0	0	2	0	1	0.0348	0	0	0.029	0	0.0116
369	proteasome regulatory ATPase subunittcc1l8.3, putative	GeneDB|LinJ.12.0190	46 kDa	2	0	0	0	0	1	0.0681	0	0	0	0	0.073
370	cytochrome c1, heme protein, mitochondrial precursor, putative	GeneDB|LinJ.07.0210	30 kDa	0	0	0	3	0	1	0	0	0	0.174	0	0.0271
371	hypothetical protein, conserved	GeneDB|LinJ.35.4940	43 kDa	2	0	0	1	0	0	0.11	0	0	0.0183	0	0
372	myosin XXI	GeneDB|LinJ.32.4020	119 kDa	2	0	0	0	0	0	0.0267	0	0	0	0	0
373	kinesin, putative	GeneDB|LinJ.19.0680	126 kDa	0	0	3	0	0	0	0	0	0.0781	0	0	0
374	adenylate kinase, putative	GeneDB|LinJ.21.1490	30 kDa	3	0	2	1	0	1	0.152	0	0.112	0.0558	0	0.0558
375	hypothetical protein, conserved	GeneDB|LinJ.15.0720	53 kDa	2	0	1	1	0	1	0.0367	0	0.0163	0.0163	0	0.0163
376	40S ribosomal protein S10, putative	GeneDB|LinJ.36.1040 (+1)	19 kDa	3	1	0	1	1	0	0.214	0.125	0	0.137	0.125	0
377	hypothetical protein, conserved	GeneDB|LinJ.18.1280 (+1)	33 kDa	0	0	0	2	1	1	0	0	0	0.0844	0.0487	0.0455
378	dihydrolipoamide dehydrogenase, putative	GeneDB|LinJ.32.3510	51 kDa	0	2	1	2	0	0	0	0.0483	0.0252	0.0483	0	0
379	hypothetical protein, conserved	GeneDB|LinJ.15.1590	13 kDa	2	0	0	1	0	1	0.183	0	0	0.174	0	0.174
380	fumarate hydratase, putative	GeneDB|LinJ.29.2080	63 kDa	2	0	0	1	2	0	0.0511	0	0	0.0299	0.0511	0
381	hypothetical protein, conserved	GeneDB|LinJ.22.0020	49 kDa	0	1	1	0	2	0	0	0.0329	0.0329	0	0.0351	0
382	valyl-tRNA synthetase, putative	GeneDB|LinJ.30.3170	110 kDa	2	0	1	1	0	0	0.0248	0	0.0155	0.0155	0	0
383	hypothetical protein, conserved	GeneDB|LinJ.07.0710	38 kDa	2	0	0	1	1	0	0.0448	0	0	0.0239	0.0209	0
384	thiol-dependent reductase 1	GeneDB|LinJ.33.0260	50 kDa	2	0	0	1	0	1	0.0533	0	0	0.0311	0	0.0311
385	hypothetical protein, conserved	GeneDB|LinJ.25.1680	17 kDa	3	0	1	1	1	0	0.221	0	0.0552	0.0552	0.0552	0
386	IgE-dependent histamine-releasing factor, putative	GeneDB|LinJ.24.1560 (+1)	19 kDa	3	0	0	0	2	0	0.188	0	0	0	0.124	0
387	guanosine monophosphate reductase, putative	GeneDB|LinJ.17.0870	52 kDa	2	0	0	1	0	0	0.0589	0	0	0.0285	0	0
388	hypothetical protein, conserved	GeneDB|LinJ.27.0720	85 kDa	0	0	4	0	0	0	0	0	0.0608	0	0	0
389	nucleolar GTP-binding protein, putative	GeneDB|LinJ.33.1970	74 kDa	3	0	0	0	0	0	0.0521	0	0	0	0	0
390	kinesin K39, putative	GeneDB|LinJ.14.1180	361 kDa	0	0	2	0	0	0	0	0	0.00701	0	0	0
391	hypothetical protein, conserved	GeneDB|LinJ.14.1540	112 kDa	0	0	3	0	0	0	0	0	0.0417	0	0	0
392	hypothetical protein, conserved	GeneDB|LinJ.36.5140	43 kDa	0	0	3	0	0	0	0	0	0.114	0	0	0
393	60S acidic ribosomal protein P2	GeneDB|LinJ.15.1190 (+1)	11 kDa	0	1	0	2	1	1	0	0.108	0	0.297	0.108	0.108
394	hypothetical protein, conserved	GeneDB|LinJ.11.1030	28 kDa	2	0	0	1	2	1	0.127	0	0	0.0858	0.127	0.0858
395	ATP binding protein-like protein	GeneDB|LinJ.32.3140	22 kDa	2	1	1	1	0	1	0.0899	0.037	0.037	0.037	0	0.037
396	hypothetical protein, conserved	GeneDB|LinJ.28.1040	15 kDa	2	1	1	1	1	0	0.183	0.0556	0.0556	0.0556	0.0556	0
397	Gim5A protein, putative,glycosomal membrane protein	GeneDB|LinJ.35.3750	25 kDa	2	0	0	2	2	0	0.08	0	0	0.08	0.08	0
398	LinJ.20.1640-DECOY	LinJ.20.1640-DECOY	?	2	1	2	0	1	0	0	0	0	0	0	0
399	translation elongation factor 1-beta, putative	GeneDB|LinJ.36.1490	23 kDa	2	0	0	1	0	1	0.36	0	0	0.275	0	0.275
400	stress-induced protein sti1	GeneDB|LinJ.08.1020	62 kDa	2	0	0	1	0	1	0.033	0	0	0.0147	0	0.0147
401	aspartate aminotransferase, putative	GeneDB|LinJ.35.0840	46 kDa	2	0	0	1	0	2	0.0898	0	0	0.0558	0	0.0825
402	LinJ.31.2520-DECOY	LinJ.31.2520-DECOY	?	2	0	1	1	0	1	0	0	0	0	0	0
403	glucosamine-6-phosphate isomerase, putative	GeneDB|LinJ.32.3460	31 kDa	2	0	0	0	2	0	0.0502	0	0	0	0.0502	0
404	cyclophilin 2	GeneDB|LinJ.06.0120	20 kDa	2	0	0	2	0	0	0.0963	0	0	0.0963	0	0
405	hypothetical protein, conserved	GeneDB|LinJ.35.2100	80 kDa	0	1	0	0	2	0	0	0.0138	0	0	0.0415	0
406	hypothetical protein SCD6.10	GeneDB|LinJ.25.0550	32 kDa	2	0	0	2	0	0	0.135	0	0	0.125	0	0
407	glycyl tRNA synthetase, putative	GeneDB|LinJ.36.4030	70 kDa	2	0	0	1	0	0	0.0334	0	0	0.0143	0	0
408	mevalonate kinase, putative	GeneDB|LinJ.31.0580	36 kDa	1	0	0	0	2	0	0.0304	0	0	0	0.106	0
409	glucokinase	GeneDB|LinJ.36.2450	44 kDa	1	0	0	0	2	0	0.0268	0	0	0	0.0779	0
410	clathrin coat assembly protein-like protein	GeneDB|LinJ.36.3180	49 kDa	2	0	1	0	1	0	0.0594	0	0.016	0	0.016	0
411	40S ribosomal protein S33, putative	GeneDB|LinJ.26.1610 (+2)	10 kDa	2	0	0	1	0	0	0.368	0	0	0.138	0	0
412	hypothetical protein, conserved	GeneDB|LinJ.11.0070	147 kDa	3	0	0	0	0	0	0.0345	0	0	0	0	0
413	replication factor A, 51kDa subunit, putative	GeneDB|LinJ.28.1940	52 kDa	4	0	0	0	0	0	0.109	0	0	0	0	0
414	C-terminal motor kinesin, putative	GeneDB|LinJ.19.0250	94 kDa	2	0	0	0	0	0	0.0333	0	0	0	0	0
415	hypothetical protein, conserved	GeneDB|LinJ.24.2060	30 kDa	0	0	3	0	0	0	0	0	0.0902	0	0	0
416	hypothetical protein, conserved	GeneDB|LinJ.32.0370	38 kDa	0	0	4	0	0	0	0	0	0.142	0	0	0
417	hypothetical protein, conserved	GeneDB|LinJ.36.3780	12 kDa	0	0	3	0	0	0	0	0	0.631	0	0	0
418	aminopeptidase, putative,metallo-peptidase, Clan MG, Family M24	GeneDB|LinJ.19.0150	43 kDa	3	0	0	0	0	0	0.0895	0	0	0	0	0
419	histone H2B	GeneDB|LinJ.17.1320	13 kDa	1	1	2	0	0	0	0.315	0.18	0.288	0	0.0991	0
420	hypothetical protein, conserved	GeneDB|LinJ.06.0950	49 kDa	2	0	1	0	1	0	0.0601	0	0.0245	0	0.0245	0
421	hypothetical protein, conserved,nima-related protein kinase, putative	GeneDB|LinJ.36.1580	57 kDa	2	0	0	1	0	1	0.049	0	0	0.0255	0	0.0255
422	hypothetical protein, conserved	GeneDB|LinJ.15.1280	46 kDa	2	0	1	0	1	0	0.103	0	0.0565	0	0.0565	0
423	eukaryotic translation initiation factor 2 subunit, putative	GeneDB|LinJ.09.1130	53 kDa	2	0	1	1	0	0	0.0438	0	0.0167	0.0167	0	0
424	NADH-cytochrome b5 reductase, putative	GeneDB|LinJ.13.0960	35 kDa	1	0	0	1	2	0	0.0357	0	0	0.039	0.0649	0
425	proteasome regulatory non-ATP-ase subunit 8, putative,26S proteasome regulatory subunit, putative	GeneDB|LinJ.32.0400	40 kDa	2	0	0	1	0	1	0.0669	0	0	0.0585	0	0.0585
426	replication Factor A 28 kDa subunit, putative	GeneDB|LinJ.15.0310	28 kDa	3	0	0	1	0	0	0.163	0	0	0.0428	0	0
427	LinJ.24.0430-DECOY	LinJ.24.0430-DECOY	?	2	1	1	0	0	0	0	0	0	0	0	0
428	hypothetical protein, conserved	GeneDB|LinJ.21.1380	33 kDa	2	0	0	0	1	0	0.135	0	0	0	0.066	0
429	mitochondrial RNA binding protein 1,gBP21, MRP1	GeneDB|LinJ.27.0980	27 kDa	3	1	0	0	0	0	0.197	0.0556	0	0	0	0
430	pyruvate kinase	GeneDB|LinJ.35.0030 (+1)	50 kDa	2	0	0	0	0	1	0.11	0	0	0	0	0.0286
431	dihydrolipoamide acetyltransferase precursorlike protein	GeneDB|LinJ.21.0610	40 kDa	3	0	0	0	1	0	0.102	0	0	0	0.0457	0
432	centrin, putative,Ca2 -binding EF-hand protein	GeneDB|LinJ.22.1260	16 kDa	2	0	2	0	0	0	0.128	0	0.114	0	0	0
433	ribosomal protein l35a, putative	GeneDB|LinJ.10.0050 (+1)	16 kDa	2	0	0	0	1	0	0.174	0	0	0	0.0694	0
434	mitochondrial RNA binding protein, putative	GeneDB|LinJ.23.0930	40 kDa	1	0	0	0	0	2	0.0489	0	0	0	0	0.0776
435	META domain containing protein, putative;with	GeneDB|LinJ.17.0970	48 kDa	3	0	0	0	1	0	0.11	0	0	0	0.045	0
436	alanine aminotransferase	GeneDB|LinJ.12.0580	55 kDa	2	0	0	1	0	0	0.0644	0	0	0.0241	0	0
437	hypothetical protein, conserved	GeneDB|LinJ.35.3770	51 kDa	0	0	2	0	0	0	0	0	0.0409	0	0	0
438	hypothetical protein, conserved	GeneDB|LinJ.33.2570	56 kDa	0	0	2	0	0	0	0	0	0.0909	0	0	0
439	hypothetical protein, conserved	GeneDB|LinJ.32.0660	21 kDa	3	0	0	0	0	0	0.177	0	0	0	0	0
440	ubiquitin-activating enzyme e1, putative	GeneDB|LinJ.23.0710	115 kDa	3	0	0	0	0	0	0.0383	0	0	0	0	0
441	hypothetical protein, conserved	GeneDB|LinJ.20.0890	24 kDa	2	0	0	0	0	0	0.141	0	0	0	0	0
442	RNA binding protein, putative	GeneDB|LinJ.19.0290	34 kDa	2	0	0	0	0	0	0.123	0	0	0	0	0
443	hypothetical protein, conserved	GeneDB|LinJ.15.1170	138 kDa	2	0	0	0	0	0	0.0144	0	0	0	0	0
444	squalene monooxygenase-like protein	GeneDB|LinJ.13.1360	63 kDa	2	0	0	0	0	0	0.0439	0	0	0	0	0
445	ras-related protein rab-5, putative	GeneDB|LinJ.18.1140	25 kDa	2	0	0	0	1	1	0.106	0	0	0	0.0678	0.0678
446	1,2-Dihydroxy-3-keto-5-methylthiopentene dioxygenase, putative;with	GeneDB|LinJ.34.4230	33 kDa	2	0	0	1	0	1	0.0932	0	0	0.0394	0	0.043
447	carboxypeptidase, putative,metallo-peptidase, Clan MA(E), Family M32	GeneDB|LinJ.14.0180	57 kDa	2	0	0	0	0	1	0.0476	0	0	0	0	0.0298
448	thimet oligopeptidase, putative,metallo-peptidase, Clan MA(E), Family M3	GeneDB|LinJ.26.1550	77 kDa	2	0	0	0	0	1	0.0292	0	0	0	0	0.0175
449	RNA-binding protein, putative	GeneDB|LinJ.04.1190	35 kDa	2	0	0	0	0	1	0.109	0	0	0	0	0.045
450	glycogen synthase kinase 3	GeneDB|LinJ.18.0270	41 kDa	3	0	0	1	0	0	0.127	0	0	0.0366	0	0
451	mitochondrial DNA polymerase beta	GeneDB|LinJ.08.0830	43 kDa	1	0	0	2	0	0	0.0372	0	0	0.0745	0	0
452	60S ribosomal protein L10a, putative	GeneDB|LinJ.18.0630 (+1)	25 kDa	3	0	0	0	0	1	0.14	0	0	0	0	0.0701
453	lanosterol 14-alpha-demethylase, putative	GeneDB|LinJ.11.1100	54 kDa	2	0	0	1	0	0	0.0396	0	0	0.0188	0	0
454	hypothetical protein, conserved	GeneDB|LinJ.14.0240	15 kDa	0	0	0	2	0	1	0	0	0	0.134	0	0.0493
455	hypothetical protein, conserved	GeneDB|LinJ.19.1280	31 kDa	1	0	2	0	0	0	0.053	0	0.187	0	0	0
456	fibrillarin, putative	GeneDB|LinJ.19.0090	31 kDa	3	0	0	1	0	0	0.0918	0	0	0.051	0	0
457	membrane-bound acid phosphatase 2, putative	GeneDB|LinJ.36.2720	63 kDa	0	0	2	0	0	0	0	0	0.0403	0	0	0
458	hypothetical protein, conserved	GeneDB|LinJ.30.3190	23 kDa	3	0	0	0	0	0	0.146	0	0	0	0	0
459	hypothetical protein, conserved	GeneDB|LinJ.36.4440	123 kDa	0	0	3	0	0	0	0	0	0.0427	0	0	0
460	PAS-domain containing phosphoglycerate kinase, putative	GeneDB|LinJ.30.3430	58 kDa	3	0	0	0	0	0	0.0816	0	0	0	0	0
461	hypothetical protein, conserved	GeneDB|LinJ.27.0550	49 kDa	2	0	0	0	0	0	0.0662	0	0	0	0	0
462	hypothetical protein, conserved	GeneDB|LinJ.28.1210	68 kDa	0	0	2	0	0	0	0	0	0.0397	0	0	0
463	hypothetical protein, conserved	GeneDB|LinJ.36.1230	71 kDa	2	0	0	0	0	0	0.0392	0	0	0	0	0
464	hypothetical protein, conserved	GeneDB|LinJ.18.1320	78 kDa	2	0	0	0	0	0	0.0404	0	0	0	0	0
465	signal recognition particle protein, putative	GeneDB|LinJ.19.0790	81 kDa	2	0	0	0	0	0	0.0364	0	0	0	0	0
466	threonyl-tRNA synthetase, putative	GeneDB|LinJ.35.1420	90 kDa	2	0	0	0	0	0	0.0254	0	0	0	0	0
467	poly(A)-binding protein 3, putative;with	GeneDB|LinJ.25.0080	61 kDa	2	0	0	0	0	0	0.0441	0	0	0	0	0
468	mitochondrial processing peptidase alpha subunit, putative,metallo-peptidase, Clan ME, Family M16	GeneDB|LinJ.21.0400	51 kDa	2	0	0	0	0	0	0.06	0	0	0	0	0
469	hypothetical protein, conserved,Zinc finger DHHC domain containing transmembrane protein, putative	GeneDB|LinJ.09.0690	56 kDa	2	1	0	0	0	0	0.044	0.03	0	0	0	0
470	serine/threonine kinase, putative,protein kinase, putative	GeneDB|LinJ.07.1030	34 kDa	2	0	0	0	1	0	0.0676	0	0	0	0.0304	0
471	flavoprotein subunit-like protein	GeneDB|LinJ.07.0910	61 kDa	1	0	0	0	2	0	0.0265	0	0	0	0.0635	0
472	ATP synthase, putative	GeneDB|LinJ.36.3250	25 kDa	2	1	0	0	0	0	0.116	0.0463	0	0	0	0
473	hypothetical protein, conserved	GeneDB|LinJ.25.2100	33 kDa	2	0	0	1	0	0	0.0787	0	0	0.059	0	0
474	eukaryotic translation initiation factor 3 subunit, putative	GeneDB|LinJ.36.4070	39 kDa	2	0	0	1	0	0	0.0674	0	0	0.0393	0	0
475	aldose 1-epimerase-like protein	GeneDB|LinJ.35.1000	40 kDa	2	0	0	0	0	0	0.0615	0	0	0	0	0
476	U-box domain protein, putative	GeneDB|LinJ.29.0810	67 kDa	3	0	0	0	0	0	0.0549	0	0	0	0	0
477	monoglyceride lipase, putative	GeneDB|LinJ.31.1150	35 kDa	3	0	0	0	0	0	0.125	0	0	0	0	0
478	mkiaa0324 protein-like protein	GeneDB|LinJ.36.6070	56 kDa	3	0	0	0	0	0	0.07	0	0	0	0	0
479	aminoacylase, putative,N-acyl-L-amino acid amidohydrolase, putative	GeneDB|LinJ.20.1720	44 kDa	2	0	0	0	0	0	0.0648	0	0	0	0	0
480	hypothetical protein, unknown function	GeneDB|LinJ.31.1050	39 kDa	0	0	2	0	0	0	0	0	0.0938	0	0	0
481	hypothetical protein, conserved	GeneDB|LinJ.27.1350	25 kDa	0	0	0	0	2	0	0	0	0	0	0.107	0
482	arginase	GeneDB|LinJ.35.1490	36 kDa	2	0	0	0	0	0	0.0942	0	0	0	0	0
483	cyclophilin 5, putative	GeneDB|LinJ.31.0060	25 kDa	2	0	0	0	0	0	0.127	0	0	0	0	0
484	phosphoribosylpyrophosphate synthetase, putative,phosphoribosyl transferase, putative	GeneDB|LinJ.33.2040	39 kDa	2	0	0	0	0	0	0.0787	0	0	0	0	0
485	i/6 autoantigen-like protein	GeneDB|LinJ.22.1310	23 kDa	0	0	2	0	0	0	0	0	0.111	0	0	0
486	cytochrome c oxidase subunit 10, putative;with	GeneDB|LinJ.23.0420	14 kDa	2	0	0	0	0	0	0.169	0	0	0	0	0
487	hypothetical protein, conserved	GeneDB|LinJ.25.2300	34 kDa	0	0	2	0	0	0	0	0	0.0742	0	0	0
488	axoneme central apparatus protein, putative	GeneDB|LinJ.20.1450	55 kDa	0	0	2	0	0	0	0	0	0.0451	0	0	0
489	hypothetical protein, conserved	GeneDB|LinJ.35.2380	99 kDa	2	0	0	0	0	0	0.025	0	0	0	0	0
490	serine/threonine-protein kinase, putative,protein kinase, putative	GeneDB|LinJ.30.3640	85 kDa	2	0	0	0	0	0	0.0294	0	0	0	0	0
491	hypothetical protein, conserved	GeneDB|LinJ.22.0940	50 kDa	2	0	0	0	0	0	0.118	0	0	0	0	0

## Sheet: C
HADHFR HAPTR1: replicate1				Exclusive Unique Peptide Count	Exclusive Unique Peptide Count	Percent Coverage	Percent Coverage
#	Identified Proteins (262)	Accession Number	Molecular Weight	HADTS-1	HAPTR1-1	HADTS-2	HAPTR1-2
1	dihydrofolate reductase-thymidylate synthase (DHFR-TS)	LinJ.06.0890	59 kDa	50	0	0.773	0
2	pteridine reductase 1 (PTR1)	LinJ.23.0310	30 kDa	0	24	0	0.743
3	ATP-dependent RNA helicase, putative	LinJ.32.0410	67 kDa	15	14	0.303	0.239
4	heat-shock protein hsp70, putative	LinJ.28.2960 (+2)	71 kDa	16	22	0.307	0.375
5	glyceraldehyde 3-phosphate dehydrogenase, glycosomal	LinJ.30.2990 (+1)	39 kDa	16	11	0.532	0.385
6	D-lactate dehydrogenase-like protein	LinJ.29.0290	53 kDa	16	1	0.295	0.0244
7	elongation factor 1-alpha	LinJ.17.0090 (+5)	49 kDa	9	13	0.352	0.47
8	elongation factor 2 (EF2-1)	LinJ.36.0190 (+2)	94 kDa	11	15	0.188	0.225
9	heat shock protein 83 (HSP83-2)	LinJ.33.0360 (+1)	81 kDa	9	14	0.161	0.229
10	40S ribosomal protein S4, putative	LinJ.13.1120 (+1)	31 kDa	10	3	0.363	0.106
11	chaperonin HSP60, mitochondrial precursor	LinJ.36.2140	59 kDa	8	13	0.196	0.304
12	alkyldihydroxyacetonephosphate synthase (ADS1)	LinJ.30.0120	69 kDa	15	3	0.351	0.0982
13	fructose-1,6-bisphosphate aldolase (ALD)	LinJ.36.1320	41 kDa	10	7	0.251	0.189
14	40S ribosomal protein S18, putative	LinJ.36.0990 (+1)	19 kDa	5	7	0.259	0.325
15	glycosomal phosphoenolpyruvate carboxykinase, putative	LinJ.27.1710 (+1)	58 kDa	12	5	0.242	0.0895
16	heat shock 70-related protein 1, mitochondrial precursor, putative	LinJ.30.2480 (+2)	72 kDa	8	8	0.138	0.179
17	calpain-like cysteine peptidase, putative,calpain-like cysteine peptidase, Clan CA, family C2	LinJ.20.1320	17 kDa	9	1	0.808	0.139
18	cyclophilin a (CYPA)	LinJ.25.0940	19 kDa	5	6	0.311	0.362
19	40S ribosomal protein S15A, putative	LinJ.11.1180 (+1)	15 kDa	6	3	0.423	0.254
20	acyl-CoA oxidase, putative	LinJ.27.2210	81 kDa	10	0	0.196	0
21	40S ribosomal protein S14	LinJ.28.1050 (+1)	16 kDa	7	5	0.354	0.354
22	RNA binding protein, putative	LinJ.32.0790	25 kDa	7	6	0.472	0.413
23	protein kinase, putative	LinJ.14.1140	113 kDa	12	0	0.12	0
24	enolase (ENOL)	LinJ.14.1240	46 kDa	6	6	0.235	0.238
25	heat shock protein 70-related protein (HSP70.4)	LinJ.26.1220	70 kDa	4	6	0.0655	0.133
26	S-adenosylhomocysteine hydrolase	LinJ.36.4100	48 kDa	4	7	0.16	0.249
27	tryparedoxin peroxidase (TRYP)	LinJ.15.1140	22 kDa	4	4	0.206	0.206
28	40S ribosomal protein S3A, putative	LinJ.35.0400 (+1)	30 kDa	7	4	0.398	0.28
29	40S ribosomal protein S13, putative	LinJ.19.0390 (+1)	17 kDa	5	2	0.265	0.172
30	60S ribosomal protein L9, putative	LinJ.21.1290 (+1)	22 kDa	5	1	0.332	0.0632
31	glutamate dehydrogenase (GDH)	LinJ.15.1070	115 kDa	2	4	0.0294	0.0471
32	splicing factor ptsr1-like protein	LinJ.07.1020	42 kDa	10	1	0.253	0.032
33	40S ribosomal protein S6, putative (RPS6)	LinJ.21.2150 (+1)	28 kDa	4	2	0.197	0.124
34	40S ribosomal protein S3, putative	LinJ.15.1010 (+1)	24 kDa	4	2	0.219	0.123
35	calmodulin, putative	LinJ.09.0970 (+1)	17 kDa	3	4	0.356	0.463
36	40S ribosomal protein S8, putative	LinJ.24.2160 (+1)	25 kDa	6	3	0.341	0.214
37	60S ribosomal protein L23, putative	LinJ.35.3840	15 kDa	3	4	0.187	0.331
38	glucose-regulated protein 78, putative	LinJ.28.1310	72 kDa	1	3	0.0198	0.0638
39	ATP-dependent phosphofructokinase	LinJ.29.2620	54 kDa	8	2	0.195	0.0391
40	ribosomal protein L1a, putative	LinJ.29.1160 (+2)	41 kDa	6	1	0.147	0.0617
41	hexokinase	LinJ.21.0300 (+1)	52 kDa	8	1	0.24	0.0276
42	isocitrate dehydrogenase [NADP], mitochondrial precursor, putative	LinJ.10.0310	48 kDa	4	4	0.0966	0.117
43	peroxidoxin,tryparedoxin peroxidase	LinJ.23.0050	25 kDa	2	4	0.111	0.199
44	hypothetical protein, conserved	LinJ.22.0180	61 kDa	2	2	0.0321	0.0321
45	pyruvate phosphate dikinase, putative	LinJ.11.1000	101 kDa	1	5	0.023	0.0722
46	NADH-dependent fumarate reductase, putative	LinJ.35.1190	123 kDa	8	0	0.075	0
47	calpain-like cysteine peptidase, putative,cysteine peptidase, Clan CA, family C2, putative	LinJ.14.0910 (+1)	13 kDa	3	4	0.174	0.374
48	hypothetical protein, conserved	LinJ.34.2410	22 kDa	4	4	0.232	0.232
49	U2 splicing auxiliary factor, putative	LinJ.03.0180	25 kDa	3	0	0.171	0
50	60S ribosomal protein L5, putative	LinJ.35.1870 (+1)	34 kDa	3	4	0.118	0.154
51	elongation factor 1-beta (eEF1B beta 1)	LinJ.34.0870 (+1)	26 kDa	3	2	0.134	0.0921
52	60S ribosomal protein L23a, putative	LinJ.06.0600	16 kDa	3	1	0.269	0.0759
53	60S ribosomal protein L13, putative	LinJ.29.2570 (+1)	25 kDa	7	2	0.382	0.0864
54	40S ribosomal protein SA, putative	LinJ.36.5240 (+1)	28 kDa	3	1	0.163	0.0325
55	carboxypeptidase, putative,metallo-peptidase, Clan MA(E), family 32	LinJ.13.0090	57 kDa	4	2	0.111	0.0616
56	60S ribosomal protein L21, putative	LinJ.34.3440	18 kDa	2	1	0.151	0.0881
57	60S ribosomal protein L7, putative	LinJ.26.0150 (+1)	31 kDa	4	1	0.177	0.0295
58	40S ribosomal protein S16, putative	LinJ.26.0840 (+1)	17 kDa	4	1	0.362	0.0738
59	heat shock protein 110, putative	LinJ.18.1350	92 kDa	1	4	0.0255	0.0718
60	eukaryotic initiation factor 4a, putative	LinJ.01.0790 (+1)	45 kDa	3	4	0.072	0.107
61	40S ribosomal protein S12, putative	LinJ.13.0460	16 kDa	4	3	0.333	0.319
62	3-hydroxy-3-methylglutaryl-CoA synthase, putative (HMGS)	LinJ.24.2200	55 kDa	3	5	0.0778	0.11
63	hypothetical protein, conserved	LinJ.23.1980	17 kDa	2	5	0.271	0.51
64	ribosomal protein S20, putative	LinJ.28.1100 (+1)	13 kDa	3	2	0.216	0.112
65	10 kDa heat shock protein, putative	LinJ.26.0590 (+1)	11 kDa	2	4	0.33	0.49
66	ribosomal protein L3, putative	LinJ.32.3330 (+1)	48 kDa	4	1	0.107	0.043
67	ATPase beta subunit, putative	LinJ.25.1210	56 kDa	5	4	0.154	0.101
68	60S ribosomal protein L14, putative	LinJ.22.1370 (+1)	26 kDa	2	2	0.0944	0.0944
69	60S ribosomal protein L18a, putative	LinJ.32.0930 (+1)	21 kDa	2	2	0.134	0.134
70	histone H2B	LinJ.09.1410 (+2)	12 kDa	2	1	0.189	0.108
71	ribosomal protein S7, putative	LinJ.01.0430 (+1)	24 kDa	3	1	0.225	0.04
72	elongation factor-1 gamma (EF1G)	LinJ.09.1020 (+1)	52 kDa	2	2	0.0751	0.0751
73	iron superoxide dismutase, putative (SODB1)	LinJ.32.1910	22 kDa	2	3	0.159	0.287
74	hypothetical protein, conserved	LinJ.17.0010	88 kDa	2	3	0.0297	0.053
75	hypothetical protein, conserved	LinJ.34.1620	17 kDa	2	2	0.137	0.144
76	14-3-3 protein-like protein	LinJ.36.3360	30 kDa	2	4	0.0698	0.217
77	cyclophilin 40 (CYP40)	LinJ.35.4830	39 kDa	1	2	0.0339	0.0621
78	2-oxoglutarate dehydrogenase, E2 component, dihydrolipoamide succinyltransferase, putative	LinJ.28.2600	42 kDa	1	2	0.0334	0.0617
79	ribosomal protein l35a, putative	LinJ.10.0050 (+1)	16 kDa	2	0	0.146	0
80	60S ribosomal protein L17, putative	LinJ.32.0440	19 kDa	3	1	0.205	0.0542
81	cystathione gamma lyase, putative	LinJ.35.3280	45 kDa	1	2	0.0293	0.0513
82	60S ribosomal protein L10, putative	LinJ.04.0750 (+1)	25 kDa	1	1	0.0657	0.0657
83	ribosomal protein L27, putative	LinJ.32.2830 (+1)	15 kDa	2	1	0.157	0.0896
84	prostaglandin f2-alpha synthase/D-arabinose dehydrogenase (PGFS)	LinJ.31.2210	32 kDa	1	3	0.0317	0.134
85	60S ribosomal protein L19, putative	LinJ.06.0410 (+1)	28 kDa	2	3	0.106	0.155
86	succinyl-CoA ligase [GDP-forming] beta-chain, putative	LinJ.36.3100	44 kDa	3	3	0.092	0.092
87	60S ribosomal protein L27A/L29, putative	LinJ.35.3810 (+1)	16 kDa	3	2	0.241	0.172
88	hypothetical protein, conserved	LinJ.35.4540	22 kDa	1	2	0.0603	0.161
89	aminopeptidase, putative,metallo-peptidase, Clan MF, Family M17	LinJ.11.0640	57 kDa	1	3	0.028	0.0692
90	ATPase alpha subunit	LinJ.05.0500 (+1)	63 kDa	1	2	0.0174	0.0383
91	ribosomal protein S25	LinJ.25.1220 (+1)	13 kDa	1	1	0.142	0.142
92	receptor for activated C kinase 1 (RACK1)	LinJ.28.2940 (+1)	34 kDa	0	2	0	0.0577
93	60S ribosomal protein L35, putative	LinJ.26.2350 (+1)	15 kDa	2	1	0.165	0.0866
94	40S ribosomal protein S27-1, putative	LinJ.36.3940	10 kDa	1	2	0.151	0.267
95	hypothetical protein, conserved	LinJ.34.0010	33 kDa	2	2	0.0719	0.0719
96	60S ribosomal protein L13a, putative	LinJ.15.0220 (+1)	25 kDa	2	2	0.122	0.0811
97	histone H2B variant	LinJ.28.0210	16 kDa	2	1	0.155	0.0845
98	high mobility group protein homolog tdp-1, putative	LinJ.29.0890	34 kDa	2	1	0.0894	0.043
99	cysteine peptidase, Clan CA, family C2, putative	LinJ.27.2520	490 kDa	0	1	0	0.00299
100	40S ribosomal protein S5	LinJ.11.0960	21 kDa	2	0	0.132	0
101	RNA-binding protein, putative	LinJ.27.2020	50 kDa	4	0	0.0757	0
102	LinJ.22.0780-DECOY	LinJ.22.0780-DECOY	?	0	1	0	0
103	60S ribosomal protein L36, putative	LinJ.21.0800 (+1)	12 kDa	4	0	0.305	0
104	poly(A)-binding protein 2,poly(a) binding protein, putative (PABP2)	LinJ.35.4200	65 kDa	4	0	0.0786	0
105	hypothetical protein, conserved	LinJ.32.0220	57 kDa	1	0	0.0154	0
106	succinyl-CoA synthetase alpha subunit, putative	LinJ.25.2220 (+1)	31 kDa	1	3	0.0502	0.13
107	hypothetical protein, conserved	LinJ.13.0270	13 kDa	2	2	0.157	0.198
108	3-oxo-5-alpha-steroid 4-dehydrogenase, putative,polyprenol reductase	LinJ.25.1850	34 kDa	2	3	0.085	0.0915
109	eukaryotic translation initiation factor 3 subunit 8, putative	LinJ.36.7320	82 kDa	1	3	0.015	0.0492
110	60S ribosomal protein L18, putative	LinJ.13.0450 (+1)	22 kDa	2	1	0.0909	0.0808
111	mitochondrial processing peptidase, beta subunit, putative,metallo-peptidase, Clan ME, Family M16	LinJ.35.1390	55 kDa	1	2	0.0184	0.051
112	basic transcription factor 3a, putative	LinJ.36.3960	12 kDa	2	1	0.233	0.155
113	60S acidic ribosomal protein P2, putative (LIP1)	LinJ.30.3780 (+1)	10 kDa	2	1	0.295	0.2
114	methylthioribulose-1-phosphate dehydratase, putative	LinJ.28.1960	25 kDa	2	1	0.08	0.04
115	long chain fatty Acyl CoA synthetase, putative	LinJ.03.0220	79 kDa	3	1	0.0511	0.017
116	thymine-7-hydroxylase, putative	LinJ.29.0260	36 kDa	1	1	0.0627	0.0627
117	hypothetical protein, conserved	LinJ.06.0030	75 kDa	1	2	0.0222	0.0356
118	hypothetical protein, conserved	LinJ.04.0060	59 kDa	1	1	0.0227	0.0227
119	60S acidic ribosomal protein P2	LinJ.15.1190 (+1)	11 kDa	3	1	0.414	0.108
120	40S ribosomal protein S17, putative	LinJ.28.2750 (+1)	16 kDa	2	1	0.168	0.0769
121	endoribonuclease L-PSP (pb5), putative	LinJ.23.0220	17 kDa	1	2	0.0613	0.184
122	flagellar attachment zone protein, putative	LinJ.34.0720	172 kDa	1	1	0.00523	0.00523
123	60S ribosomal protein L34, putative	LinJ.18.1380 (+1)	19 kDa	2	0	0.119	0
124	aconitase, putative	LinJ.18.0510	97 kDa	0	3	0	0.0469
125	orotidine-5-phosphate decarboxylase/orotate phosphoribosyltransferase, putative,OMPDCase-OPRTase, putative	LinJ.16.0560	50 kDa	2	0	0.0547	0
126	60S ribosomal protein L6, putative	LinJ.15.1060 (+1)	21 kDa	3	0	0.221	0
127	60S ribosomal protein L2, putative	LinJ.32.4050 (+2)	28 kDa	1	0	0.0423	0
128	40S ribosomal protein S9, putative	LinJ.07.0760 (+1)	22 kDa	2	0	0.147	0
129	hypothetical protein, conserved	LinJ.21.0490	47 kDa	1	2	0.0386	0.058
130	ribosomal protein L15, putative	LinJ.30.3710 (+1)	24 kDa	2	2	0.0588	0.0588
131	transketolase	LinJ.24.2150	72 kDa	2	3	0.0462	0.0626
132	eukaryotic initiation factor 5a, putative (EIF5A1)	LinJ.25.0740 (+2)	18 kDa	1	1	0.181	0.181
133	ribosomal protein S26, putative	LinJ.28.0570 (+1)	13 kDa	2	1	0.223	0.152
134	hypothetical protein, conserved	LinJ.14.0190	22 kDa	1	2	0.0603	0.136
135	2,3-bisphosphoglycerate-independent phosphoglycerate mutase (PGAM)	LinJ.36.6960	61 kDa	1	2	0.0235	0.0434
136	la RNA binding protein, putative	LinJ.21.0600	37 kDa	1	1	0.0506	0.0506
137	ribosomal protein L38, putative	LinJ.03.0240 (+1)	9 kDa	1	1	0.12	0.12
138	hypothetical protein, conserved	LinJ.27.1350	25 kDa	2	1	0.0744	0.0512
139	cyclophilin 11, putative (CYP11)	LinJ.23.0060	32 kDa	0	1	0	0.0405
140	protein kinase, putative	LinJ.15.1180	287 kDa	1	0	0.00297	0
141	3-ketoacyl-CoA thiolase, putative,ERG10	LinJ.23.0860	47 kDa	0	3	0	0.059
142	60S ribosomal protein L11 (L5, L16)	LinJ.04.0460 (+1)	22 kDa	3	0	0.25	0
143	60S ribosomal protein L7a, putative	LinJ.07.0550	39 kDa	2	0	0.0747	0
144	delta-1-pyrroline-5-carboxylate dehydrogenase, putative	LinJ.03.0190	62 kDa	1	0	0.0268	0
145	40S ribosomal protein S24e (S24E-1)	LinJ.36.3010 (+1)	16 kDa	2	2	0.212	0.212
146	ATP-dependent DEAD-box RNA helicase, putative	LinJ.35.0370	46 kDa	1	1	0.0296	0.0296
147	hypothetical protein, conserved	LinJ.17.0680 (+1)	11 kDa	1	2	0.107	0.146
148	pyruvate kinase	LinJ.35.5450	55 kDa	2	1	0.0394	0.0178
149	6-phosphogluconate dehydrogenase, decarboxylating, putative	LinJ.35.3390	52 kDa	0	2	0	0.0772
150	60S acidic ribosomal subunit protein, putative	LinJ.27.1300 (+1)	35 kDa	2	1	0.0836	0.0557
151	malate dehydrogenase	LinJ.34.0150	33 kDa	0	2	0	0.0883
152	40S ribosomal protein S19 protein, putative	LinJ.34.2620	20 kDa	1	1	0.0726	0.0726
153	nascent polypeptide associated complex subunit- like protein, copy 2	LinJ.04.0760 (+1)	29 kDa	1	1	0.0414	0.0414
154	protein kinase, putative	LinJ.25.1620	94 kDa	2	0	0.0301	0
155	chaperonin HSP60, mitochondrial precursor	LinJ.36.2130	61 kDa	0	2	0.0866	0.161
156	60S ribosomal protein L12, putative	LinJ.24.2300 (+1)	18 kDa	1	0	0.0915	0
157	kinetoplastid membrane protein-11 (KMP11-2)	LinJ.35.2250 (+2)	11 kDa	0	2	0	0.207
158	hypothetical protein, unknown function	LinJ.08.0810	48 kDa	3	0	0.105	0
159	dipeptidyl-peptidase III, putative,metallo-peptidase, Clan M-, Family M49	LinJ.05.0960	76 kDa	0	1	0	0.0133
160	ras-related protein RAB1A, putative (Rab1A)	LinJ.27.0620	22 kDa	0	2	0	0.125
161	hypothetical protein, conserved	LinJ.28.2000	140 kDa	2	0	0.0238	0
162	isoleucyl-tRNA synthetase, putative (ILERS)	LinJ.36.5870	126 kDa	1	0	0.0118	0
163	hypothetical protein, unknown function	LinJ.31.1050	39 kDa	1	2	0.0365	0.0729
164	60S acidic ribosomal protein P2, putative	LinJ.03.0420	11 kDa	2	1	0.459	0.144
165	40S ribosomal protein S2	LinJ.19.0050 (+1)	29 kDa	2	1	0.102	0.0604
166	40S ribosomal protein S21, putative	LinJ.11.0770 (+1)	17 kDa	1	1	0.0976	0.0976
167	40S ribosomal protein S33, putative (S33-1)	LinJ.26.1610 (+2)	10 kDa	1	1	0.138	0.138
168	mevalonate kinase, putative	LinJ.31.0580	36 kDa	1	0	0.0395	0
169	proteasome activator protein pa26, putative	LinJ.35.0770	24 kDa	1	1	0.0359	0.0359
170	acetyl-CoA synthetase, putative	LinJ.23.0880	77 kDa	0	1	0	0.0158
171	hypothetical protein, conserved	LinJ.32.0890	56 kDa	0	2	0	0.0431
172	translationally controlled tumor protein (TCTP), putative	LinJ.24.1560 (+1)	19 kDa	0	1	0	0.0529
173	NADP-dependent alcohol dehydrogenase, putative	LinJ.23.0410	38 kDa	0	1	0	0.0398
174	hypothetical protein, conserved	LinJ.11.0930	42 kDa	1	0	0.0451	0
175	hypothetical protein, conserved	LinJ.21.0440	25 kDa	3	0	0.186	0
176	GTP-binding protein, putative	LinJ.29.2310	78 kDa	2	0	0.0343	0
177	60S ribosomal protein L10a, putative	LinJ.18.0630 (+1)	25 kDa	2	0	0.0607	0
178	mitochondrial RNA binding protein 2,MRP2, gBP25	LinJ.09.1180	27 kDa	2	0	0.149	0
179	hypothetical protein, conserved	LinJ.35.3610	44 kDa	1	0	0.0726	0
180	protein phosphatase type 1 regulator-like protein	LinJ.05.1200	45 kDa	1	0	0.0253	0
181	eukaryotic translation initiation factor, putative	LinJ.28.2480	46 kDa	2	1	0.0593	0.0222
182	cytochrome-b5 reductase, putative	LinJ.32.2540	37 kDa	1	1	0.0325	0.0325
183	glutathione peroxidase-like protein, putative	LinJ.26.0780	19 kDa	1	2	0.0747	0.149
184	chaperonin alpha subunit, putative	LinJ.32.3470	59 kDa	1	2	0.0165	0.0348
185	actin (ACT)	LinJ.04.1250	42 kDa	0	1	0	0.0266
186	ribosomal protein S29, putative	LinJ.28.2360 (+1)	7 kDa	1	0	0.175	0
187	hypothetical protein, conserved	LinJ.11.0150	94 kDa	1	0	0.0159	0
188	eukaryotic translation initiation factor 3 subunit L, putative	LinJ.36.0270	63 kDa	0	1	0	0.0184
189	triosephosphate isomerase	LinJ.24.0870	27 kDa	0	1	0	0.0558
190	aldehyde dehydrogenase, mitochondrial precursor (ALDH2)	LinJ.25.1160	54 kDa	0	1	0	0.02
191	aspartyl-tRNA synthetase, putative	LinJ.30.0470	63 kDa	2	0	0.0418	0
192	pyruvate dehydrogenase E1 component alpha subunit, putative	LinJ.18.1360	43 kDa	0	2	0	0.0741
193	RNA helicase, putative	LinJ.21.1820	59 kDa	0	2	0	0.0677
194	60S ribosomal protein L22, putative	LinJ.36.3430 (+1)	15 kDa	2	0	0.202	0
195	protein kinase, putative	LinJ.20.0780	414 kDa	1	0	0.00303	0
196	40S ribosomal protein S23, putative	LinJ.21.1300 (+1)	16 kDa	2	1	0.168	0.0839
197	hypothetical protein, conserved	LinJ.21.1420	29 kDa	1	1	0.0717	0.0528
198	dihydrolipoamide acetyltransferase precursorlike protein	LinJ.21.0610	40 kDa	1	1	0.0305	0.0305
199	pyruvate dehydrogenase E1 beta subunit, putative	LinJ.25.1790	38 kDa	1	1	0.04	0.0457
200	40S ribosomal protein S15, putative	LinJ.22.0310 (+1)	17 kDa	1	1	0.105	0.105
201	RNA-binding protein 42 (RNA-binding motif protein 42), putative	LinJ.30.3130	36 kDa	0	2	0	0.0602
202	14-3-3 protein, putative	LinJ.11.0350	29 kDa	0	1	0	0.115
203	galactokinase-like protein	LinJ.35.2790	53 kDa	0	1	0	0.0357
204	SNF7-like protein	LinJ.36.3600	25 kDa	0	1	0	0.0369
205	sterol 24-c-methyltransferase, putative	LinJ.36.2510 (+1)	40 kDa	0	1	0	0.034
206	alanine aminotransferase (ALAT)	LinJ.12.0580	55 kDa	0	1	0	0.0241
207	ribonucleoprotein p18, mitochondrial precursor, putative	LinJ.15.0330	21 kDa	3	0	0.278	0
208	hypothetical protein, conserved	LinJ.35.0880	47 kDa	2	0	0.0841	0
209	hypothetical protein, unknown function	LinJ.22.1160	234 kDa	2	0	0.0184	0
210	protein tyrosine phosphatase-like protein	LinJ.16.0240	19 kDa	0	2	0	0.143
211	mitochondrial RNA binding protein 1,gBP21, MRP1	LinJ.27.0980	27 kDa	1	0	0.0427	0
212	hypothetical protein, conserved	LinJ.06.1010	114 kDa	1	0	0.0204	0
213	NADH-cytochrome b5 reductase, putative	LinJ.13.0960	35 kDa	1	0	0.0357	0
214	ribosomal protein S6, putative,NPH2/RS6-like protein	LinJ.15.1530	14 kDa	1	0	0.127	0
215	tubulin binding cofactor A-like protein	LinJ.32.3130	14 kDa	1	0	0.096	0
216	hypothetical protein, conserved	LinJ.24.1210	27 kDa	1	0	0.0645	0
217	eukaryotic translation initiation factor 3 subunit 7-like protein	LinJ.30.3080	61 kDa	0	1	0	0.0264
218	hypothetical protein, conserved	LinJ.33.2400	56 kDa	0	1	0	0.0296
219	60S ribosomal protein L28, putative	LinJ.11.1110 (+1)	16 kDa	1	0	0.102	0
220	serine/threonine-protein kinase, putative,protein kinase, putative	LinJ.30.3640	85 kDa	0	1	0	0.0134
221	eukaryotic initiation factor 2a, putative	LinJ.03.0960	47 kDa	1	0	0.0387	0
222	LinJ.36.0490-DECOY	LinJ.36.0490-DECOY	?	1	0	0	0
223	hypothetical protein, conserved	LinJ.32.1330	85 kDa	1	0	0.0104	0
224	ribosomal RNA adenine dimethylase family protein, putative	LinJ.30.0210	41 kDa	1	0	0.0401	0
225	ribosomal protein L24, putative	LinJ.36.1130 (+1)	15 kDa	0	1	0	0.113
226	ubiquitin/ribosomal protein S27a, putative	LinJ.14.1350 (+1)	17 kDa	1	1	0.0855	0.0855
227	hypothetical protein, conserved	LinJ.27.1920	22 kDa	1	1	0.066	0.066
228	40S ribosomal protein S19-like protein	LinJ.29.2970	18 kDa	1	1	0.0807	0.0807
229	paraflagellar rod component, putative (PFC16)	LinJ.33.0660	14 kDa	0	1	0	0.103
230	60S ribosomal protein L26, putative	LinJ.24.2140 (+1)	16 kDa	0	1	0	0.133
231	nucleosome assembly protein-like protein	LinJ.31.1770	45 kDa	0	2	0	0.0645
232	ysine decarboxylase-like protein	LinJ.17.0880	35 kDa	0	1	0	0.0373
233	flagellum targeting protein kharon1, putative (KH1)	LinJ.36.6110	58 kDa	0	1	0	0.0189
234	T-complex protein 1, beta subunit, putative	LinJ.27.1150	58 kDa	0	1	0	0.0548
235	3-methylcrotonoyl-CoA carboxylase beta subunit, putative	LinJ.11.0600	58 kDa	1	0	0.0168	0
236	helicase-like protein, putative	LinJ.25.2130	113 kDa	1	0	0.0134	0
237	glucose-6-phosphate isomerase (PGI)	LinJ.12.0490	67 kDa	0	1	0	0.0248
238	heat shock protein Hsp20, putative	LinJ.32.2410	20 kDa	0	1	0	0.0588
239	citrate synthase, putative	LinJ.18.0690	52 kDa	1	0	0.0404	0
240	clathrin heavy chain, putative	LinJ.36.1700	191 kDa	0	1	0	0.00591
241	translation initiation factor IF-2, putative	LinJ.33.2880	93 kDa	0	1	0	0.0147
242	ADP,ATP carrier protein 1, mitochondrial precursor, putative,ADP/ATP translocase 1, putative (ANC1)	LinJ.19.0190 (+1)	35 kDa	0	1	0	0.0252
243	co-chaperone GrpE, putative	LinJ.30.0760	24 kDa	0	1	0	0.0457
244	succinyl-diaminopimelate desuccinylase-like protein	LinJ.31.2060	51 kDa	0	1	0	0.0234
245	malic enzyme	LinJ.24.0780	63 kDa	0	1	0	0.0193
246	oligopeptidase B-like protein,serine peptidase, clan SC, family S9A-like protein	LinJ.06.0340	104 kDa	1	0	0.0133	0
247	hypothetical protein, unknown function	LinJ.02.0520	18 kDa	0	1	0	0.0552
248	RNA binding protein-like protein	LinJ.07.1150	39 kDa	0	1	0	0.0357
249	FKBP-type peptidyl-prolyl cis-trans isomerase, putative	LinJ.10.0940	17 kDa	0	1	0	0.0818
250	alpha tubulin	LinJ.13.0330 (+1)	50 kDa	0	1	0	0.0532
251	carboxypeptidase, putative,metallo-peptidase, Clan MA(E), Family M32	LinJ.14.0180	57 kDa	0	1	0	0.0179
252	hypothetical protein, conserved	LinJ.19.0020	28 kDa	0	1	0	0.035
253	metallo-peptidase, Clan MG, Family M24,aminopeptidase, putative	LinJ.19.0150	43 kDa	0	1	0	0.0237
254	Multiprotein-bridging factor 1, putative,hypothetical protein, conserved (mbf1)	LinJ.19.0180	18 kDa	0	1	0	0.104
255	adenine phosphoribosyltransferase (APRT)	LinJ.26.0120	26 kDa	0	1	0	0.0633
256	protein disulfide isomerase, putative	LinJ.26.0630	41 kDa	0	1	0	0.0292
257	kinetoplast-associated protein-like protein	LinJ.27.0250	72 kDa	0	1	0	0.0152
258	GTP binding protein, putative	LinJ.27.2260	44 kDa	0	1	0	0.0332
259	surface protein amastin, putative	LinJ.30.0920	21 kDa	0	1	0	0.0606
260	biotin/lipoate protein ligase-like protein	LinJ.31.1070	29 kDa	0	1	0	0.057
261	aldose 1-epimerase, putative	LinJ.35.0990	42 kDa	0	1	0	0.0512
262	hypothetical protein, conserved	LinJ.08.1010	42 kDa	0	1	0	0.0438

## Sheet: D
HADHFR HAPTR1 replicate 2 and 3
#	Identified Proteins (162)	Accession Number	Molecular Weight	Exclusive Unique Peptide Count	Exclusive Unique Peptide Count	Exclusive Unique Peptide Count	Exclusive Unique Peptide Count	Percent Coverage	Percent Coverage	Percent Coverage		Percent Coverage
1	pteridine reductase 1 (PTR1)	LinJ.23.0310	30 kDa	HADTS-2	HAPTR-2	HADTS-3	HAPTR-3	HADTS-2	HAPTR-2	HADTS-3		HAPTR-3
2	dihydrofolate reductase-thymidylate synthase (DHFR-TS)	LinJ.06.0890	59 kDa	0	27	1	28	0	0.806	0.0312		0.931
3	elongation factor 1-alpha	LinJ.17.0090 (+5)	49 kDa	56	0	51	0	0.804	0	0.727		0
4	heat-shock protein hsp70, putative	LinJ.28.2960 (+2)	71 kDa	15	22	19	22	0.459	0.595	0.483		0.601
5	40S ribosomal protein S18, putative	LinJ.36.0990 (+1)	19 kDa	15	19	22	26	0.294	0.369	0.385		0.43
6	ATP-dependent RNA helicase, putative	LinJ.32.0410	67 kDa	11	9	11	9	0.343	0.325	0.343		0.367
7	heat shock protein 83 (HSP83-2)	LinJ.33.0360 (+1)	81 kDa	14	7	14	9	0.285	0.155	0.272		0.191
8	40S ribosomal protein S4, putative	LinJ.13.1130	53 kDa	9	7	17	12	0.176	0.103	0.26		0.217
9	40S ribosomal protein S15A, putative	LinJ.11.1180 (+1)	15 kDa	8	10	12	9	0.185	0.223	0.256		0.188
10	heat shock 70-related protein 1, mitochondrial precursor, putative	LinJ.30.2480 (+2)	72 kDa	8	8	7	7	0.5	0.631	0.477		0.477
11	elongation factor 2 (EF2-1)	LinJ.36.0190 (+2)	94 kDa	7	6	13	9	0.13	0.124	0.277		0.173
12	40S ribosomal protein S14	LinJ.28.1050 (+1)	16 kDa	8	3	16	5	0.137	0.0426	0.226		0.0698
13	60S ribosomal protein L9, putative	LinJ.21.1290 (+1)	22 kDa	7	7	7	7	0.354	0.354	0.354		0.354
14	40S ribosomal protein S27-1, putative	LinJ.36.3940	10 kDa	7	4	7	7	0.432	0.253	0.421		0.389
15	60S ribosomal protein L23, putative	LinJ.35.3840	15 kDa	3	3	3	4	0.453	0.453	0.453		0.465
16	glyceraldehyde 3-phosphate dehydrogenase, glycosomal	LinJ.30.2990 (+1)	39 kDa	8	5	6	3	0.532	0.511	0.504		0.259
17	eukaryotic initiation factor 4a, putative	LinJ.01.0790 (+1)	45 kDa	8	7	10	7	0.249	0.191	0.382		0.211
18	40S ribosomal protein S13, putative	LinJ.19.0390 (+1)	17 kDa	3	4	8	8	0.0769	0.117	0.256		0.288
19	tryparedoxin peroxidase (TRYP)	LinJ.15.1140	22 kDa	5	4	4	4	0.305	0.225	0.265		0.225
20	chaperonin HSP60, mitochondrial precursor	LinJ.36.2140	59 kDa	4	4	5	4	0.201	0.201	0.241		0.226
21	60S ribosomal protein L23a, putative	LinJ.06.0590	16 kDa	4	2	13	6	0.073	0.0463	0.278		0.109
22	LinJ.22.0780-DECOY	LinJ.22.0780-DECOY	?	4	4	6	4	0.248	0.241	0.345		0.241
23	40S ribosomal protein S3A, putative	LinJ.35.0400 (+1)	30 kDa	0	2	0	2	0	0	0		0
24	ribosomal protein S25	LinJ.25.1220 (+1)	13 kDa	5	4	3	4	0.182	0.129	0.121		0.129
25	40S ribosomal protein S5	LinJ.11.0960	21 kDa	2	4	1	4	0.292	0.467	0.142		0.375
26	40S ribosomal protein S3, putative	LinJ.15.1010 (+1)	24 kDa	4	4	4	4	0.347	0.284	0.284		0.284
27	40S ribosomal protein S8, putative	LinJ.24.2160 (+1)	25 kDa	4	3	4	3	0.219	0.178	0.219		0.164
28	40S ribosomal protein S16, putative	LinJ.26.0840 (+1)	17 kDa	5	3	6	5	0.323	0.191	0.327		0.323
29	alkyldihydroxyacetonephosphate synthase (ADS1)	LinJ.30.0120	69 kDa	4	5	5	3	0.362	0.342	0.409		0.242
30	60S ribosomal protein L5, putative	LinJ.35.1870 (+1)	34 kDa	3	4	5	5	0.0644	0.101	0.127		0.121
31	ribosomal protein L1a, putative	LinJ.29.1160 (+2)	41 kDa	8	2	5	3	0.295	0.0951	0.207		0.108
32	60S ribosomal protein L27A/L29, putative	LinJ.35.3810 (+1)	16 kDa	3	3	6	3	0.0697	0.105	0.188		0.0938
33	fructose-1,6-bisphosphate aldolase (ALD)	LinJ.36.1320	41 kDa	3	3	3	2	0.262	0.241	0.241		0.172
34	RNA binding protein, putative	LinJ.32.0790	25 kDa	3	2	7	5	0.0916	0.062	0.224		0.164
35	basic transcription factor 3a, putative	LinJ.36.3960	12 kDa	4	5	7	4	0.285	0.362	0.468		0.298
36	10 kDa heat shock protein, putative	LinJ.26.0590 (+1)	11 kDa	6	2	4	3	0.495	0.233	0.476		0.243
37	hypothetical protein, conserved	LinJ.22.0180	61 kDa	4	3	5	3	0.4	0.33	0.56		0.33
38	ribosomal protein L38, putative	LinJ.03.0240 (+1)	9 kDa	3	4	3	6	0.0481	0.102	0.0481		0.134
39	40S ribosomal protein S6, putative (RPS6)	LinJ.21.2150 (+1)	28 kDa	2	3	2	3	0.133	0.229	0.133		0.265
40	60S ribosomal protein L30	LinJ.35.0240	11 kDa	4	1	4	4	0.197	0.0643	0.197		0.197
41	heat shock protein 70-related protein (HSP70.4)	LinJ.26.1220	70 kDa	3	5	2	2	0.404	0.5	0.288		0.288
42	cyclophilin a (CYPA)	LinJ.25.0940	19 kDa	4	1	5	2	0.0811	0.0187	0.0874		0.0406
43	glycosomal phosphoenolpyruvate carboxykinase, putative	LinJ.27.1710 (+1)	58 kDa	2	4	5	5	0.181	0.282	0.311		0.316
44	kinetoplastid membrane protein-11 (KMP11-2)	LinJ.35.2250 (+2)	11 kDa	2	3	3	5	0.0343	0.0552	0.0514		0.0933
45	ribosomal protein L3, putative	LinJ.32.3330 (+1)	48 kDa	3	2	3	3	0.326	0.207	0.326		0.217
46	60S ribosomal protein L13, putative	LinJ.29.2570 (+1)	25 kDa	5	3	1	3	0.155	0.0955	0.0167		0.103
47	60S ribosomal protein L14, putative	LinJ.22.1370 (+1)	26 kDa	6	4	5	1	0.386	0.209	0.264		0.0364
48	hypothetical protein, conserved	LinJ.34.0210	56 kDa	2	2	3	3	0.0944	0.0944	0.124		0.142
49	histone H2B	LinJ.09.1410	12 kDa	1	4	2	4	0.0305	0.108	0.0896		0.0998
50	hypothetical protein, conserved	LinJ.26.2000	39 kDa	3	3	2	3	0.279	0.279	0.189		0.279
51	S-adenosylhomocysteine hydrolase	LinJ.36.4100	48 kDa	3	2	4	2	0.103	0.0774	0.138		0.0659
52	ribosomal protein L27, putative	LinJ.32.2830 (+1)	15 kDa	3	2	4	2	0.0847	0.0572	0.16		0.0572
53	60S ribosomal protein L35, putative	LinJ.26.2350 (+1)	15 kDa	3	1	3	1	0.201	0.0896	0.201		0.0896
54	60S ribosomal protein L17, putative	LinJ.24.0040 (+1)	19 kDa	3	2	3	2	0.244	0.165	0.228		0.165
55	hypothetical protein, conserved	LinJ.34.2410	22 kDa	2	2	3	1	0.151	0.114	0.205		0.0602
56	RNA helicase, putative	LinJ.21.1820	59 kDa	2	1	5	2	0.111	0.0556	0.328		0.152
57	60S ribosomal protein L6, putative	LinJ.15.1060 (+1)	21 kDa	2	2	4	1	0.0658	0.0716	0.0735		0.0174
58	40S ribosomal protein SA, putative	LinJ.36.5240 (+1)	28 kDa	4	2	2	3	0.256	0.144	0.0769		0.221
59	long chain fatty Acyl CoA synthetase, putative	LinJ.03.0220	79 kDa	2	2	4	1	0.0854	0.0854	0.215		0.0325
60	ribosomal protein S20, putative	LinJ.28.1100 (+1)	13 kDa	2	2	4	3	0.0355	0.0384	0.0724		0.0639
61	beta tubulin	LinJ.08.1290 (+1)	50 kDa	3	2	4	2	0.31	0.207	0.319		0.207
62	60S ribosomal protein L13a, putative	LinJ.15.0220 (+1)	25 kDa	1	3	3	4	0.0339	0.0903	0.0948		0.122
63	glucose-regulated protein 78, putative	LinJ.28.1310	72 kDa	2	2	1	3	0.122	0.0811	0.045		0.158
64	60S ribosomal protein L7, putative	LinJ.26.0150	31 kDa	3	1	6	1	0.0562	0.0198	0.102		0.0198
65	elongation factor-1 gamma (EF1G)	LinJ.09.1020 (+1)	52 kDa	4	2	2	1	0.214	0.0996	0.118		0.0554
66	heat shock protein 110, putative	LinJ.18.1350	92 kDa	4	1	5	3	0.121	0.0419	0.137		0.0971
67	nuclear segregation protein, putative	LinJ.32.0020	56 kDa	1	1	5	2	0.0122	0.0146	0.0608		0.0401
68	60S ribosomal protein L18a, putative	LinJ.32.0930 (+1)	21 kDa	5	0	3	3	0.111	0	0.0769		0.0729
69	enolase (ENOL)	LinJ.14.1240	46 kDa	3	2	3	2	0.179	0.134	0.179		0.134
70	60S ribosomal protein L21, putative	LinJ.16.0470	18 kDa	2	2	5	2	0.0699	0.0699	0.2		0.0699
71	prostaglandin f2-alpha synthase/D-arabinose dehydrogenase (PGFS)	LinJ.31.2210	32 kDa	2	2	2	3	0.132	0.151	0.132		0.195
72	40S ribosomal protein S9, putative	LinJ.07.0760 (+1)	22 kDa	1	1	2	1	0.0317	0.0317	0.0986		0.0317
73	poly(A)-binding protein 2,poly(a) binding protein, putative (PABP2)	LinJ.35.4200	65 kDa	3	1	2	0	0.137	0.0895	0.0947		0
74	casein kinase, putative	LinJ.35.1030	40 kDa	2	0	5	1	0.0462	0	0.133		0.0154
75	ribosomal protein S7, putative	LinJ.01.0430 (+1)	24 kDa	4	2	2	2	0.127	0.0652	0.0652		0.0652
76	RNA-binding protein, putative, UPB1	LinJ.25.0500 (+1)	27 kDa	2	1	2	1	0.11	0.06	0.1		0.06
77	60S ribosomal protein L2, putative	LinJ.32.4050 (+2)	28 kDa	3	1	2	2	0.15	0.0343	0.0773		0.107
78	ribosomal protein L15, putative	LinJ.30.3710 (+1)	24 kDa	2	3	1	2	0.0538	0.154	0.0269		0.0692
79	calmodulin, putative	LinJ.09.0970 (+1)	17 kDa	2	3	2	2	0.113	0.181	0.098		0.113
80	translation elongation factor 1-beta, putative	LinJ.36.1490	23 kDa	2	2	3	1	0.154	0.154	0.403		0.107
81	hypothetical protein, conserved	LinJ.13.0270	13 kDa	2	2	4	3	0.128	0.104	0.28		0.19
82	actin (ACT)	LinJ.04.1250	42 kDa	2	2	3	2	0.124	0.149	0.256		0.165
83	ribosomal protein S26, putative	LinJ.28.0570 (+1)	13 kDa	4	0	4	1	0.0931	0	0.0931		0.0319
84	40S ribosomal protein S24e (S24E-1)	LinJ.36.3010 (+1)	16 kDa	0	1	2	2	0	0.152	0.223		0.223
85	ATPase alpha subunit	LinJ.05.0500 (+1)	63 kDa	2	2	2	2	0.212	0.212	0.212		0.212
86	40S ribosomal protein S2	LinJ.19.0050	29 kDa	2	1	3	3	0.0366	0.0192	0.0453		0.0592
87	40S ribosomal protein S23, putative	LinJ.21.1300 (+1)	16 kDa	3	4	1	2	0.128	0.211	0.0604		0.0943
88	3-oxo-5-alpha-steroid 4-dehydrogenase, putative,polyprenol reductase	LinJ.25.1850	34 kDa	2	3	3	1	0.168	0.357	0.168		0.0839
89	iron superoxide dismutase, putative (SODB1)	LinJ.32.1910 (+1)	22 kDa	2	1	3	1	0.0719	0.0359	0.121		0.0359
90	hypothetical protein, conserved	LinJ.35.4540	22 kDa	3	1	2	1	0.256	0.0718	0.159		0.0718
91	hypothetical protein, conserved	LinJ.27.1220	60 kDa	1	0	2	3	0.0603	0	0.111		0.211
92	60S ribosomal protein L36, putative	LinJ.21.0800 (+1)	12 kDa	0	0	4	1	0	0	0.0794		0.0208
93	60S ribosomal protein L18, putative	LinJ.13.0450 (+1)	22 kDa	2	2	2	4	0.143	0.229	0.143		0.305
94	hypothetical protein, conserved	LinJ.21.1420	29 kDa	2	2	3	3	0.177	0.126	0.222		0.222
95	60S acidic ribosomal protein P2	LinJ.15.1190 (+1)	11 kDa	2	4	3	2	0.0868	0.226	0.185		0.125
96	NADH dehydrogenase, putative	LinJ.36.5620	57 kDa	2	1	2	2	0.225	0.108	0.225		0.225
97	peroxidoxin,tryparedoxin peroxidase	LinJ.23.0050	25 kDa	1	1	3	2	0.0361	0.0361	0.0721		0.0645
98	40S ribosomal protein S17, putative	LinJ.28.2750 (+1)	16 kDa	1	1	2	1	0.0619	0.0487	0.111		0.0487
99	ATP-dependent RNA helicase, putative	LinJ.28.1420	100 kDa	2	0	3	3	0.168	0	0.168		0.175
100	S-adenosylmethionine synthetase (METK1)	LinJ.30.3560 (+1)	43 kDa	1	0	1	2	0.02	0	0.02		0.0222
101	receptor for activated C kinase 1 (RACK1)	LinJ.28.2940 (+1)	34 kDa	1	2	4	1	0.0536	0.0536	0.12		0.0332
102	chaperonin HSP60, mitochondrial precursor	LinJ.36.2130	61 kDa	2	1	2	2	0.0577	0.0513	0.0577		0.0833
103	60S ribosomal protein L34, putative	LinJ.18.1380 (+1)	19 kDa	1	1	3	3	0.0883	0.0247	0.161		0.0901
104	kinesin, putative	LinJ.16.1550	305 kDa	1	2	1	2	0.0476	0.119	0.0476		0.119
105	succinyl-CoA ligase [GDP-forming] beta-chain, putative	LinJ.36.3100	44 kDa	2	1	1	3	0.00996	0.00498	0.00498		0.0149
106	isocitrate dehydrogenase [NADP], mitochondrial precursor, putative	LinJ.10.0310	48 kDa	0	1	2	3	0	0.0266	0.0508		0.0726
107	hypothetical protein, conserved	LinJ.17.0010	88 kDa	1	0	4	3	0.0299	0	0.0966		0.0713
108	NADP-dependent alcohol dehydrogenase, putative	LinJ.23.0410	38 kDa	4	0	4	0	0.0646	0	0.0659		0
109	40S ribosomal protein S19-like protein	LinJ.29.2970	18 kDa	1	1	3	1	0.0398	0.0398	0.111		0.0398
110	40S ribosomal protein S12, putative	LinJ.13.0460	16 kDa	1	3	1	2	0.0807	0.217	0.0807		0.149
111	eukaryotic translation release factor, putative	LinJ.27.1610	51 kDa	1	1	2	2	0.0638	0.0638	0.163		0.149
112	hypothetical protein, conserved	LinJ.27.1350	25 kDa	1	0	3	2	0.0199	0	0.0993		0.0861
113	ATPase beta subunit, putative	LinJ.25.1210	56 kDa	4	0	3	0	0.13	0	0.093		0
114	ATP-dependent DEAD-box RNA helicase, putative	LinJ.35.0370	46 kDa	0	0	5	2	0	0	0.147		0.0629
115	60S ribosomal subunit protein L31, putative	LinJ.35.3330 (+1)	26 kDa	0	1	2	2	0	0.0296	0.0543		0.0864
116	60S acidic ribosomal subunit protein, putative	LinJ.27.1300 (+1)	35 kDa	2	1	2	0	0.0786	0.0437	0.048		0
117	eukaryotic initiation factor 5a, putative (EIF5A1)	LinJ.25.0740 (+2)	18 kDa	2	0	3	1	0.0836	0	0.0867		0.0279
118	hypothetical protein, conserved	LinJ.11.0820	37 kDa	1	0	1	3	0.181	0	0.0602		0.241
119	cysteine peptidase, Clan CA, family C2, putative	LinJ.27.2520	490 kDa	1	0	3	1	0.0386	0	0.145		0.0386
120	ribonucleoprotein p18, mitochondrial precursor, putative	LinJ.15.0330	21 kDa	0	0	3	0	0	0	0.00806		0
121	alpha tubulin	LinJ.13.0330 (+1)	50 kDa	2	0	4	2	0.193	0	0.316		0.171
122	chaperonin alpha subunit, putative	LinJ.32.3470	59 kDa	0	2	2	1	0	0.0532	0.051		0.0532
123	14-3-3 protein-like protein	LinJ.36.3360	30 kDa	1	0	2	2	0.0403	0	0.0348		0.0385
124	hypothetical protein, conserved	LinJ.21.0490	47 kDa	0	0	3	2	0	0	0.198		0.14
125	40S ribosomal protein S10, putative	LinJ.36.1040 (+1)	19 kDa	1	0	2	0	0.0386	0	0.058		0
126	eukaryotic translation initiation factor 3 subunit 8, putative	LinJ.36.7320	82 kDa	1	2	1	1	0.0595	0.161	0.101		0.101
127	translationally controlled tumor protein (TCTP), putative	LinJ.24.1560 (+1)	19 kDa	1	1	2	1	0.015	0.015	0.0274		0.0192
128	acetyl-CoA synthetase, putative	LinJ.23.0580	78 kDa	0	1	3	1	0	0.0529	0.141		0.0529
129	FtsJ cell division protein, putative	LinJ.27.1900	105 kDa	0	2	1	2	0	0.0369	0.0156		0.0369
130	eukaryotic translation initiation factor 3 subunit 7-like protein	LinJ.30.3080	61 kDa	0	1	1	2	0	0.0119	0.00973		0.0292
131	60S ribosomal protein L44, putative	LinJ.13.1410 (+1)	12 kDa	1	0	2	0	0.0207	0	0.0395		0
132	ribosomal protein L29, putative	LinJ.36.3560	8 kDa	0	0	1	3	0	0	0.0755		0.217
133	transketolase	LinJ.24.2150	72 kDa	2	2	0	0	0.271	0.271	0		0
134	eukaryotic translation initiation factor, putative	LinJ.28.2480	46 kDa	1	1	2	1	0.0238	0.0164	0.0402		0.0164
135	MCAK-like kinesin, putative	LinJ.13.1350	81 kDa	1	0	2	1	0.0222	0	0.0568		0.0346
136	cystathione gamma lyase, putative	LinJ.35.3280	45 kDa	1	0	3	0	0.0179	0	0.044		0
137	RNA-binding protein 42 (RNA-binding motif protein 42), putative	LinJ.30.3130	36 kDa	0	0	1	3	0	0	0.0293		0.0905
138	inosine-5'-monophosphate dehydrogenase	LinJ.19.1590	56 kDa	0	1	2	0	0	0.0331	0.0934		0
139	eukaryotic initiation factor 2a, putative	LinJ.03.0960	47 kDa	0	0	2	1	0	0	0.0603		0.0272
140	60S acidic ribosomal protein P2, putative (LIP1)	LinJ.30.3780 (+1)	10 kDa	2	0	1	0	0.0654	0	0.0387		0
141	histone H4	LinJ.15.0010 (+5)	11 kDa	1	0	2	2	0.2	0	0.19		0.295
142	aconitase, putative	LinJ.18.0510	97 kDa	2	1	1	0	0.19	0.08	0.11		0
143	long-chain-fatty-acid-CoA ligase, putative	LinJ.01.0540	78 kDa	0	1	2	1	0	0.01	0.0435		0.019
144	hypothetical protein, conserved	LinJ.14.0190	22 kDa	0	0	1	2	0	0	0.0196		0.0336
145	RNA-binding protein, putative	LinJ.27.2020	50 kDa	0	0	2	2	0	0	0.111		0.136
146	3-hydroxy-3-methylglutaryl-CoA synthase, putative (HMGS)	LinJ.24.2200	55 kDa	0	0	2	1	0	0	0.0557		0.0267
147	60S ribosomal protein L7a, putative	LinJ.07.0550 (+1)	39 kDa	0	0	2	1	0	0	0.0379		0.022
148	60S ribosomal protein L10a, putative	LinJ.18.0630 (+1)	25 kDa	2	0	0	0	0.0747	0	0		0
149	hypothetical protein, conserved	LinJ.35.0880	47 kDa	0	1	2	1	0	0.0561	0.107		0.0561
150	hypothetical protein, conserved	LinJ.34.0010	33 kDa	0	2	0	2	0	0.0841	0		0.0631
151	hypothetical protein, conserved	LinJ.32.2330	26 kDa	0	1	2	0	0	0.0392	0.0719		0
152	cyclophilin 40 (CYP40)	LinJ.35.4830	39 kDa	0	0	1	2	0	0	0.0644		0.124
153	hypothetical protein, conserved	LinJ.13.0250	56 kDa	1	0	2	0	0.0339	0	0.0621		0
154	pyruvate phosphate dikinase, putative	LinJ.11.1000	101 kDa	2	0	1	0	0.0375	0	0.0188		0
155	calpain-like cysteine peptidase, putative,cysteine peptidase, Clan CA, family C2, putative	LinJ.14.0910 (+1)	13 kDa	0	1	3	0	0	0.0252	0.0591		0
156	heat shock protein, putative	LinJ.33.2520	72 kDa	0	2	0	1	0	0.0957	0		0.087
157	T-complex protein 1, beta subunit, putative	LinJ.27.1150	58 kDa	0	0	2	0	0	0	0.0363		0
158	stress-induced protein sti1	LinJ.08.1020	62 kDa	0	0	2	0	0	0	0.0397		0
159	metallo-peptidase, Clan MG, Family M24,aminopeptidase, putative	LinJ.19.0150	43 kDa	0	0	2	0	0	0	0.0385		0
160	hypothetical protein, conserved	LinJ.08.1010	42 kDa	0	0	2	0	0	0	0.0474		0
161	fatty acid elongase, putative,beta-ketoacyl-coenzyme A,beta-ketoacyl-CoA synthase	LinJ.14.0680	32 kDa	0	0	2	0	0	0	0.0877		0
162	protein disulfide isomerase, putative	LinJ.26.0630	41 kDa	0	0	2	0	0	0	0.0563		0
				0	0	2	0	0	0	0.0531		0

## Sheet: E
WTCDPK1: interaction
Bait	Prey	PreyGene	Spec	SpecSum	AvgSpec	NumReplicates	ctrlCounts	AvgP	MaxP	TopoAvgP	TopoMaxP	SaintScore	logOddsScore	FoldChange	BFDR	boosted_by
CDPK1	LinJ.34.0210	LinJ.34.0210	33|19|30	82	27.33	3	0|1|2|0|5|6	1	1	1	1	1	8.07	7.81	0
CDPK1	LinJ.18.1510	LinJ.18.1510	32|21|24	77	25.67	3	0|0|0|0|0|0	1	1	1	1	1	33.78	256.67	0	LinJ.27.1220|LinJ.36.0800|
CDPK1	LinJ.36.1700	LinJ.36.1700	29|32|45	106	35.33	3	0|0|0|0|0|0	1	1	1	1	1	45.46	353.33	0
CDPK1	LinJ.08.1290	LinJ.08.1290	24|12|15	51	17	3	0|1|4|0|4|6	0.99	1	0.99	1	0.99	3.63	4.53	0	LinJ.10.0960|LinJ.10.1250|LinJ.13.0330|LinJ.18.0740|LinJ.25.1460|LinJ.29.0950|LinJ.30.2380|LinJ.31.2350|LinJ.31.2890|LinJ.32.1420|LinJ.33.1970|LinJ.33.2880|
CDPK1	LinJ.30.2540	LinJ.30.2540	19|10|21	50	16.67	3	0|0|0|0|0|0	1	1	1	1	1	17.35	166.67	0	LinJ.30.3290|LinJ.31.1880|LinJ.32.1060|LinJ.32.3470|LinJ.33.2520|LinJ.34.3280|LinJ.34.3460|LinJ.35.0370|LinJ.35.1420|LinJ.35.3150|LinJ.35.3900|LinJ.36.1420|LinJ.36.4570|LinJ.36.7240|
CDPK1	LinJ.13.1400	LinJ.13.1400	16|13|12	41	13.67	3	0|0|0|0|0|0	1	1	1	1	1	20.49	136.67	0	LinJ.14.1190|LinJ.15.0090|LinJ.16.0590|LinJ.18.0270|LinJ.18.1230|LinJ.18.1350|LinJ.21.0550|LinJ.21.1330|LinJ.21.1450|LinJ.21.1820|LinJ.22.0009|LinJ.22.0440|LinJ.22.0490|LinJ.22.0540|LinJ.22.1390|LinJ.23.0240|LinJ.23.0430|LinJ.23.0710|LinJ.23.0720|LinJ.23.1460|LinJ.27.1150|LinJ.27.2350|LinJ.28.2610|LinJ.29.0060|LinJ.29.2680|LinJ.30.0470|LinJ.30.0650|LinJ.30.2540|LinJ.30.3290|LinJ.31.1880|LinJ.32.1…
CDPK1	LinJ.25.1850	LinJ.25.1850	16|9|11	36	12	3	3|2|3|5|2|2	0.9	1	0.9	1	0.9	1.04	3.69	0.01
CDPK1	LinJ.13.0330	LinJ.13.0330	16|8|11	35	11.67	3	0|0|2|1|3|1	1	1	1	1	1	4.33	6.67	0	LinJ.18.0740|LinJ.25.1460|LinJ.29.0950|LinJ.30.2380|LinJ.31.2350|LinJ.31.2890|LinJ.32.1420|LinJ.33.1970|LinJ.33.2880|
CDPK1	LinJ.11.0770	LinJ.11.0770	16|6|7	29	9.67	3	0|0|0|0|0|0	1	1	1	1	1	11.07	96.67	0	LinJ.13.1120|LinJ.13.1410|LinJ.14.1350|LinJ.16.0470|LinJ.20.1620|LinJ.21.2090|LinJ.21.2190|LinJ.22.0310|LinJ.24.0040|LinJ.24.2140|LinJ.24.2300|LinJ.26.1610|LinJ.28.2360|LinJ.29.2970|LinJ.35.1900|LinJ.35.3330|
CDPK1	LinJ.34.1620	LinJ.34.1620	15|5|7	27	9	3	2|1|0|4|0|1	0.81	1	0.81	1	0.81	0.01	4.5	0.01
CDPK1	LinJ.19.0190	LinJ.19.0190	14|6|8	28	9.33	3	0|0|0|0|0|0	1	1	1	1	1	11.01	93.33	0
CDPK1	LinJ.13.1120	LinJ.13.1120	13|7|9	29	9.67	3	0|0|0|0|0|0	1	1	1	1	1	12.68	96.67	0	LinJ.13.1410|LinJ.14.1350|LinJ.16.0470|LinJ.19.0650|LinJ.20.1620|LinJ.21.2090|LinJ.21.2190|LinJ.22.0310|LinJ.24.0040|LinJ.24.2140|LinJ.24.2300|LinJ.26.1610|LinJ.27.1220|LinJ.28.2360|LinJ.29.2970|LinJ.32.0020|LinJ.35.1900|LinJ.35.3330|
CDPK1	LinJ.23.1460	LinJ.23.1460	13|10|12	35	11.67	3	0|0|0|0|0|0	1	1	1	1	1	17.38	116.67	0	LinJ.27.1150|LinJ.27.2350|LinJ.28.2610|LinJ.29.0060|LinJ.29.2680|LinJ.30.0470|LinJ.30.0650|LinJ.30.2540|LinJ.30.3290|LinJ.31.1880|LinJ.32.1060|LinJ.32.3470|LinJ.33.2520|LinJ.34.3280|LinJ.34.3460|LinJ.35.0370|LinJ.35.1420|LinJ.35.3150|LinJ.35.3900|LinJ.36.1420|LinJ.36.4570|LinJ.36.7240|
CDPK1	LinJ.35.0370	LinJ.35.0370	13|7|9	29	9.67	3	2|0|2|2|2|2	0.97	1	0.97	1	0.97	2.5	4.83	0	LinJ.35.1420|LinJ.35.2240|LinJ.35.3150|LinJ.35.3900|LinJ.36.1420|LinJ.36.4570|LinJ.36.7240|
CDPK1	LinJ.32.3470	LinJ.32.3470	10|9|8	27	9	3	1|0|3|2|0|2	0.99	1	0.99	1	0.99	3.66	4.5	0	LinJ.33.2520|LinJ.34.3280|LinJ.34.3460|LinJ.35.0370|LinJ.35.1420|LinJ.35.3150|LinJ.35.3900|LinJ.36.1420|LinJ.36.4570|LinJ.36.7240|
CDPK1	LinJ.16.0470	LinJ.16.0470	10|5|8	23	7.67	3	0|0|0|0|0|0	1	1	1	1	1	9.42	76.67	0	LinJ.20.1620|LinJ.21.2090|LinJ.21.2190|LinJ.22.0310|LinJ.24.0040|LinJ.24.2140|LinJ.24.2300|LinJ.26.1610|LinJ.28.2360|LinJ.29.2970|LinJ.35.1900|LinJ.35.3330|
CDPK1	LinJ.18.0740	LinJ.18.0740	10|5|7	22	7.33	3	0|0|0|0|0|0	1	1	1	1	1	9.4	73.33	0	LinJ.25.1460|LinJ.29.0950|LinJ.30.2380|LinJ.31.2350|LinJ.31.2890|LinJ.32.1420|LinJ.33.1970|LinJ.33.2880|
CDPK1	LinJ.11.0930	LinJ.11.0930	9|6|9	24	8	3	0|0|0|0|0|0	1	1	1	1	1	11.01	80	0
CDPK1	LinJ.36.7240	LinJ.36.7240	9|5|4	18	6	3	0|0|0|0|0|0	1	1	1	1	1	7.69	60	0
CDPK1	LinJ.25.1460	LinJ.25.1460	8|4|5	17	5.67	3	0|0|0|0|0|0	1	1	1	1	1	7.71	56.67	0	LinJ.29.0950|LinJ.30.2380|LinJ.31.2350|LinJ.31.2890|LinJ.32.1420|LinJ.33.1970|LinJ.33.2880|
CDPK1	LinJ.06.0590	LinJ.06.0590	8|6|4	18	6	3	0|0|0|0|0|0	1	1	1	1	1	7.76	60	0	LinJ.09.0950|LinJ.11.0770|LinJ.13.1120|LinJ.13.1410|LinJ.14.1350|LinJ.16.0470|LinJ.20.1620|LinJ.21.2090|LinJ.21.2190|LinJ.22.0310|LinJ.24.0040|LinJ.24.2140|LinJ.24.2300|LinJ.26.1610|LinJ.28.2360|LinJ.29.2970|LinJ.35.1900|LinJ.35.3330|
CDPK1	LinJ.31.1240	LinJ.31.1240	8|3|6	17	5.67	3	0|0|0|0|0|0	1	1	1	1	1	5.95	56.67	0
CDPK1	LinJ.18.0700	LinJ.18.0700	7|2|2	11	3.67	3	0|0|0|0|0|0	0.99	1	0.99	1	0.99	4.11	36.67	0
CDPK1	LinJ.36.5330	LinJ.36.5330	7|2|3	12	4	3	0|0|0|0|0|0	0.99	1	0.99	1	0.99	4.11	40	0
CDPK1	LinJ.35.1900	LinJ.35.1900	6|5|5	16	5.33	3	0|0|0|0|0|0	1	1	1	1	1	9.38	53.33	0	LinJ.35.3330|
CDPK1	LinJ.29.0950	LinJ.29.0950	6|4|5	15	5	3	0|0|0|0|0|0	1	1	1	1	1	7.71	50	0	LinJ.30.2380|LinJ.31.2350|LinJ.31.2890|LinJ.32.1420|LinJ.33.1970|LinJ.33.2880|
CDPK1	LinJ.15.0090	LinJ.15.0090	6|3|6	15	5	3	0|0|0|0|0|0	1	1	1	1	1	6.06	50	0	LinJ.16.0590|LinJ.18.0270|LinJ.18.1230|LinJ.18.1350|LinJ.21.1330|LinJ.21.1450|LinJ.21.1820|LinJ.22.0440|LinJ.22.0490|LinJ.22.1390|LinJ.23.0240|LinJ.23.0430|LinJ.23.0710|LinJ.23.0720|LinJ.23.1460|LinJ.27.1150|LinJ.28.2610|LinJ.29.0060|LinJ.29.2680|LinJ.30.0470|LinJ.30.0650|LinJ.30.2540|LinJ.30.3290|LinJ.31.1880|LinJ.32.1060|LinJ.32.3470|LinJ.33.2520|LinJ.34.3280|LinJ.34.3460|LinJ.35.0370|LinJ.35.1…
CDPK1	LinJ.19.0100	LinJ.19.0100	6|3|5	14	4.67	3	0|0|0|0|0|0	1	1	1	1	1	5.96	46.67	0	LinJ.32.1810|LinJ.36.1700|
CDPK1	LinJ.20.0120	LinJ.20.0120	5|3|3	11	3.67	3	0|0|0|0|0|0	1	1	1	1	1	5.95	36.67	0
CDPK1	LinJ.23.0860	LinJ.23.0860	5|4|9	18	6	3	0|0|1|3|0|0	0.91	0.99	0.91	0.99	0.91	1.63	6	0.01
CDPK1	LinJ.08.1010	LinJ.08.1010	5|3|5	13	4.33	3	0|0|2|1|0|0	0.93	0.98	0.93	0.98	0.93	1.5	5.78	0.01
CDPK1	LinJ.35.3330	LinJ.35.3330	5|2|4	11	3.67	3	0|0|0|0|0|0	0.99	1	0.99	1	0.99	4.11	36.67	0
CDPK1	LinJ.26.0160	LinJ.26.0160	5|2|2	9	3	3	0|0|0|0|0|0	0.99	1	0.99	1	0.99	4.11	30	0
CDPK1	LinJ.20.0110	LinJ.20.0110	5|3|2	10	3.33	3	0|0|0|0|0|0	0.99	1	0.99	1	0.99	4.11	33.33	0	LinJ.20.0120|
CDPK1	LinJ.19.0710	LinJ.19.0710	4|4|3	11	3.67	3	0|0|0|0|0|0	1	1	1	1	1	5.95	36.67	0
CDPK1	LinJ.27.2350	LinJ.27.2350	4|5|4	13	4.33	3	0|0|0|0|0|0	1	1	1	1	1	7.71	43.33	0	LinJ.30.2540|LinJ.32.1060|LinJ.33.2520|LinJ.35.3900|LinJ.36.7240|
CDPK1	LinJ.10.0960	LinJ.10.0960	4|4|3	11	3.67	3	0|0|0|0|0|0	1	1	1	1	1	5.99	36.67	0	LinJ.10.1250|LinJ.13.0330|LinJ.18.0740|LinJ.25.1460|LinJ.29.0950|LinJ.30.2380|LinJ.31.2350|LinJ.31.2890|LinJ.32.1420|LinJ.33.1970|LinJ.33.2880|
CDPK1	LinJ.24.0040	LinJ.24.0040	4|4|4	12	4	3	0|0|0|0|0|0	1	1	1	1	1	7.72	40	0	LinJ.24.2140|LinJ.24.2300|LinJ.26.1610|LinJ.28.2360|LinJ.29.2970|LinJ.35.1900|LinJ.35.3330|
CDPK1	LinJ.24.2140	LinJ.24.2140	4|2|3	9	3	3	0|0|0|0|0|0	0.99	1	0.99	1	0.99	4.13	30	0	LinJ.24.2300|LinJ.26.1610|LinJ.28.2360|LinJ.29.2970|LinJ.35.1900|LinJ.35.3330|
CDPK1	LinJ.31.2890	LinJ.31.2890	4|3|4	11	3.67	3	0|0|0|0|0|0	1	1	1	1	1	5.95	36.67	0	LinJ.32.1420|LinJ.33.1970|LinJ.33.2880|
CDPK1	LinJ.11.1110	LinJ.11.1110	3|2|2	7	2.33	3	0|0|0|0|0|0	0.99	1	0.99	1	0.99	4.11	23.33	0
CDPK1	LinJ.36.4680	LinJ.36.4680	3|5|2	10	3.33	3	0|0|0|0|0|0	0.99	1	0.99	1	0.99	4.11	33.33	0
CDPK1	LinJ.05.0580	LinJ.05.0580	3|2|3	8	2.67	3	0|0|0|0|0|0	0.99	1	0.99	1	0.99	4.11	26.67	0
CDPK1	LinJ.30.3660	LinJ.30.3660	3|2|3	8	2.67	3	0|0|0|0|0|0	0.99	1	0.99	1	0.99	4.11	26.67	0	LinJ.34.3460|LinJ.36.7070|
CDPK1	LinJ.34.3840	LinJ.34.3840	3|2|2	7	2.33	3	0|0|0|0|0|0	0.99	1	0.99	1	0.99	4.11	23.33	0
CDPK1	LinJ.10.1250	LinJ.10.1250	3|3|2	8	2.67	3	0|0|0|0|0|0	0.99	1	0.99	1	0.99	4.14	26.67	0	LinJ.13.0330|LinJ.18.0740|LinJ.25.1460|LinJ.29.0950|LinJ.30.2380|LinJ.31.2350|LinJ.31.2890|LinJ.32.1420|LinJ.33.1970|LinJ.33.2880|
CDPK1	LinJ.21.1330	LinJ.21.1330	2|2|2	6	2	3	0|0|0|0|0|0	0.98	0.98	0.99	0.99	0.99	4.21	20	0	LinJ.21.1450|LinJ.21.1820|LinJ.22.0009|LinJ.22.0440|LinJ.22.0490|LinJ.22.0540|LinJ.22.1390|LinJ.23.0240|LinJ.23.0430|LinJ.23.0710|LinJ.23.0720|LinJ.23.1460|LinJ.27.1150|LinJ.27.2350|LinJ.28.2610|LinJ.29.0060|LinJ.29.2680|LinJ.30.0470|LinJ.30.0650|LinJ.30.2540|LinJ.30.3290|LinJ.31.1880|LinJ.32.1060|LinJ.32.3470|LinJ.33.2520|LinJ.34.3280|LinJ.34.3460|LinJ.35.0370|LinJ.35.1420|LinJ.35.3150|LinJ.35.3…
CDPK1	LinJ.22.0310	LinJ.22.0310	2|2|2	6	2	3	0|0|0|0|0|0	0.98	0.98	0.98	0.98	0.98	4.14	20	0	LinJ.24.0040|LinJ.24.2140|LinJ.24.2300|LinJ.26.1610|LinJ.28.2360|LinJ.29.2970|LinJ.35.1900|LinJ.35.3330|
CDPK1	LinJ.12.0620	LinJ.12.0620	2|2|3	7	2.33	3	0|0|0|0|0|0	0.99	1	0.99	1	0.99	4.11	23.33	0
CDPK1	LinJ.22.0540	LinJ.22.0540	2|2|2	6	2	3	0|0|0|0|0|0	0.98	0.98	0.98	0.98	0.98	4.13	20	0	LinJ.23.1460|LinJ.27.1150|LinJ.27.2350|LinJ.30.2540|LinJ.32.1060|LinJ.33.2520|LinJ.35.3900|LinJ.36.7240|
CDPK1	LinJ.04.0760	LinJ.04.0760	2|2|3	7	2.33	3	0|0|0|0|0|0	0.99	1	0.99	1	0.99	4.11	23.33	0
CDPK1	LinJ.32.3920	LinJ.32.3920	2|2|2	6	2	3	0|0|0|0|0|0	0.98	0.98	0.98	0.98	0.98	4.11	20	0
CDPK1	LinJ.06.0010	LinJ.06.0010	2|2|3	7	2.33	3	0|0|0|0|0|0	0.99	1	0.99	1	0.99	4.13	23.33	0	LinJ.15.0310|LinJ.19.0180|LinJ.21.1160|LinJ.25.2520|LinJ.28.0900|LinJ.31.0170|LinJ.32.3930|

## Sheet: F
CDPK1K61G: interactions
Bait	Prey	PreyGene	Spec	SpecSum	AvgSpec	NumReplicates	ctrlCounts	AvgP	MaxP	TopoAvgP	TopoMaxP	SaintScore	logOddsScore	FoldChange	BFDR	boosted_by
CDPK1K61G	LinJ.36.1700	LinJ.36.1700	1738|456|612	2806	935.33	3	0|0|0|0|0|0	1	1	1	1	1	648.67	9353.33	0	LinJ.36.7080|
CDPK1K61G	LinJ.19.0100	LinJ.19.0100	48|28|40	116	38.67	3	0|0|0|0|0|0	1	1	1	1	1	44.22	386.67	0	LinJ.36.1700|
CDPK1K61G	LinJ.34.0210	LinJ.34.0210	46|27|37	110	36.67	3	0|1|2|0|5|6	1	1	1	1	1	9.06	15.71	0
CDPK1K61G	LinJ.36.0670	LinJ.36.0670	45|22|20	87	29	3	0|0|0|0|0|0	1	1	1	1	1	32.51	290	0
CDPK1K61G	LinJ.36.7080	LinJ.36.7080	44|27|31	102	34	3	0|0|0|0|0|0	1	1	1	1	1	42.76	340	0
CDPK1K61G	LinJ.25.0680	LinJ.25.0680	36|18|22	76	25.33	3	0|0|0|0|0|0	1	1	1	1	1	29.56	253.33	0
CDPK1K61G	LinJ.28.1890	LinJ.28.1890	27|14|12	53	17.67	3	0|0|0|0|0|0	1	1	1	1	1	20.57	176.67	0	LinJ.32.1150|
CDPK1K61G	LinJ.15.0810	LinJ.15.0810	23|13|17	53	17.67	3	0|0|0|0|0|0	1	1	1	1	1	22.25	176.67	0	LinJ.16.0590|LinJ.16.1550|LinJ.18.0270|LinJ.18.1220|LinJ.18.1350|LinJ.19.0130|LinJ.19.0250|LinJ.19.0680|LinJ.19.0690|LinJ.21.0300|LinJ.21.0890|LinJ.21.1280|LinJ.21.1330|LinJ.21.1490|LinJ.21.1820|LinJ.22.0490|LinJ.22.1390|LinJ.23.0430|LinJ.23.0710|LinJ.23.0720|LinJ.23.1460|LinJ.25.1210|LinJ.27.1150|LinJ.28.2610|LinJ.29.0790|LinJ.29.2620|LinJ.29.2680|LinJ.30.0470|LinJ.30.2480|LinJ.30.3170|LinJ.30.3…
CDPK1K61G	LinJ.08.1290	LinJ.08.1290	22|9|53	84	28	3	0|1|4|0|4|6	0.96	1	0.97	1	0.97	2.17	11.2	0	LinJ.09.1130|LinJ.10.0960|LinJ.10.1250|LinJ.13.0330|LinJ.18.0740|LinJ.18.1140|LinJ.21.2240|LinJ.25.1210|LinJ.25.1460|LinJ.27.0620|LinJ.29.0950|LinJ.29.2310|LinJ.31.2350|LinJ.31.2890|LinJ.33.1970|LinJ.36.0190|
CDPK1K61G	LinJ.21.2240	LinJ.21.2240	22|8|50	80	26.67	3	0|0|0|0|0|0	1	1	1	1	1	14.43	266.67	0	LinJ.25.1210|LinJ.25.1460|LinJ.27.0620|LinJ.29.0950|LinJ.29.2310|LinJ.31.2350|LinJ.31.2890|LinJ.33.1970|LinJ.36.0190|
CDPK1K61G	LinJ.13.1400	LinJ.13.1400	21|9|11	41	13.67	3	0|0|0|0|0|0	1	1	1	1	1	16.16	136.67	0	LinJ.14.1190|LinJ.15.0090|LinJ.15.0810|LinJ.16.0590|LinJ.16.1550|LinJ.18.0270|LinJ.18.1220|LinJ.18.1350|LinJ.19.0130|LinJ.19.0250|LinJ.19.0680|LinJ.19.0690|LinJ.21.0300|LinJ.21.0550|LinJ.21.0890|LinJ.21.1280|LinJ.21.1330|LinJ.21.1490|LinJ.21.1820|LinJ.22.0009|LinJ.22.0490|LinJ.22.1390|LinJ.23.0430|LinJ.23.0710|LinJ.23.0720|LinJ.23.1460|LinJ.25.1210|LinJ.27.1150|LinJ.27.2350|LinJ.28.2610|LinJ.29.0…
CDPK1K61G	LinJ.35.2240	LinJ.35.2240	20|12|18	50	16.67	3	0|0|0|0|0|0	1	1	1	1	1	20.58	166.67	0	LinJ.35.3150|LinJ.36.2260|
CDPK1K61G	LinJ.34.3800	LinJ.34.3800	20|11|15	46	15.33	3	0|0|0|0|0|0	1	1	1	1	1	19.06	153.33	0	LinJ.34.4180|LinJ.35.2380|LinJ.36.1700|LinJ.36.7080|
CDPK1K61G	LinJ.23.0860	LinJ.23.0860	18|2|3	23	7.67	3	0|0|1|3|0|0	0.87	1	0.86	1	0.87	1	11.5	0.01
CDPK1K61G	LinJ.18.1500	LinJ.18.1500	17|10|5	32	10.67	3	0|0|0|0|0|0	1	1	1	1	1	9.6	106.67	0	LinJ.19.0300|LinJ.21.0400|LinJ.27.1220|LinJ.35.1390|LinJ.35.1490|LinJ.36.0800|
CDPK1K61G	LinJ.15.1070	LinJ.15.1070	15|4|4	23	7.67	3	2|0|1|4|0|1	0.83	1	0.82	1	0.83	1.02	5.75	0.01
CDPK1K61G	LinJ.35.3150	LinJ.35.3150	14|4|4	22	7.33	3	0|0|0|0|0|0	1	1	1	1	1	7.94	73.33	0	LinJ.35.3900|LinJ.36.1420|LinJ.36.1580|LinJ.36.2130|LinJ.36.2260|LinJ.36.2450|LinJ.36.4030|LinJ.36.4570|LinJ.36.5380|LinJ.36.5870|LinJ.36.7240|
CDPK1K61G	LinJ.35.0370	LinJ.35.0370	13|6|8	27	9	3	2|0|2|2|2|2	0.97	1	0.97	1	0.97	2.54	5.4	0	LinJ.35.1030|LinJ.35.1420|LinJ.35.2240|LinJ.35.3150|LinJ.35.3900|LinJ.36.1420|LinJ.36.1580|LinJ.36.2130|LinJ.36.2260|LinJ.36.2450|LinJ.36.4030|LinJ.36.4570|LinJ.36.5380|LinJ.36.5870|LinJ.36.7240|
CDPK1K61G	LinJ.19.0710	LinJ.19.0710	13|4|11	28	9.33	3	0|0|0|0|0|0	1	1	1	1	1	7.9	93.33	0	LinJ.34.0150|
CDPK1K61G	LinJ.13.0330	LinJ.13.0330	12|9|41	62	20.67	3	0|0|2|1|3|1	1	1	1	1	1	8.25	17.71	0	LinJ.18.0740|LinJ.18.1140|LinJ.21.2240|LinJ.25.1210|LinJ.25.1460|LinJ.27.0620|LinJ.29.0950|LinJ.29.2310|LinJ.31.2350|LinJ.31.2890|LinJ.33.1970|LinJ.36.0190|
CDPK1K61G	LinJ.32.3470	LinJ.32.3470	12|7|8	27	9	3	1|0|3|2|0|2	1	1	1	1	1	5.32	6.75	0	LinJ.32.4020|LinJ.34.2440|LinJ.34.3280|LinJ.34.3460|LinJ.35.0370|LinJ.35.1030|LinJ.35.1420|LinJ.35.3150|LinJ.35.3900|LinJ.36.1420|LinJ.36.1580|LinJ.36.2130|LinJ.36.2260|LinJ.36.2450|LinJ.36.4030|LinJ.36.4570|LinJ.36.5380|LinJ.36.5870|LinJ.36.7240|
CDPK1K61G	LinJ.30.3650	LinJ.30.3650	12|5|6	23	7.67	3	0|0|0|0|0|0	1	1	1	1	1	9.59	76.67	0	LinJ.32.4050|LinJ.33.2070|LinJ.35.3330|LinJ.36.3550|
CDPK1K61G	LinJ.35.3900	LinJ.35.3900	12|2|3	17	5.67	3	0|0|0|0|0|0	1	1	1	1	1	4.35	56.67	0	LinJ.36.1420|LinJ.36.1580|LinJ.36.2130|LinJ.36.2260|LinJ.36.2450|LinJ.36.4030|LinJ.36.4570|LinJ.36.5380|LinJ.36.5870|LinJ.36.7240|
CDPK1K61G	LinJ.34.1620	LinJ.34.1620	11|11|9	31	10.33	3	2|1|0|4|0|1	1	1	1	1	1	4.98	7.75	0
CDPK1K61G	LinJ.23.1460	LinJ.23.1460	11|3|5	19	6.33	3	0|0|0|0|0|0	1	1	1	1	1	6.27	63.33	0	LinJ.25.1210|LinJ.27.1150|LinJ.27.2350|LinJ.28.2610|LinJ.29.0790|LinJ.29.2620|LinJ.29.2680|LinJ.30.0470|LinJ.30.2480|LinJ.30.3170|LinJ.30.3560|LinJ.30.3640|LinJ.31.0580|LinJ.32.1060|LinJ.32.3470|LinJ.32.4020|LinJ.34.2440|LinJ.34.3280|LinJ.34.3460|LinJ.35.0370|LinJ.35.1030|LinJ.35.1420|LinJ.35.3030|LinJ.35.3150|LinJ.35.3900|LinJ.36.1420|LinJ.36.1580|LinJ.36.2130|LinJ.36.2260|LinJ.36.2450|LinJ.36.4…
CDPK1K61G	LinJ.25.1920	LinJ.25.1920	11|2|4	17	5.67	3	0|0|0|0|0|0	1	1	1	1	1	4.31	56.67	0
CDPK1K61G	LinJ.27.2350	LinJ.27.2350	11|4|4	19	6.33	3	0|0|0|0|0|0	1	1	1	1	1	7.92	63.33	0	LinJ.29.0790|LinJ.30.2480|LinJ.32.1060|LinJ.35.3030|LinJ.35.3900|LinJ.36.7240|
CDPK1K61G	LinJ.20.1210	LinJ.20.1210	10|3|4	17	5.67	3	0|0|0|0|0|0	1	1	1	1	1	6.17	56.67	0	LinJ.27.0500|LinJ.27.0510|
CDPK1K61G	LinJ.13.1420	LinJ.13.1420	10|2|6	18	6	3	0|0|0|0|0|0	1	1	1	1	1	4.31	60	0
CDPK1K61G	LinJ.36.2040	LinJ.36.2040	9|3|6	18	6	3	0|0|0|0|0|0	1	1	1	1	1	6.16	60	0
CDPK1K61G	LinJ.36.1420	LinJ.36.1420	9|4|5	18	6	3	0|0|0|0|0|0	1	1	1	1	1	7.93	60	0	LinJ.36.1580|LinJ.36.2130|LinJ.36.2260|LinJ.36.2450|LinJ.36.4030|LinJ.36.4570|LinJ.36.5380|LinJ.36.5870|LinJ.36.7240|
CDPK1K61G	LinJ.29.0950	LinJ.29.0950	9|4|6	19	6.33	3	0|0|0|0|0|0	1	1	1	1	1	7.92	63.33	0	LinJ.29.2310|LinJ.31.2350|LinJ.31.2890|LinJ.33.1970|LinJ.36.0190|
CDPK1K61G	LinJ.35.2260	LinJ.35.2260	9|2|5	16	5.33	3	0|0|0|0|0|0	1	1	1	1	1	4.31	53.33	0
CDPK1K61G	LinJ.19.0190	LinJ.19.0190	8|4|6	18	6	3	0|0|0|0|0|0	1	1	1	1	1	7.9	60	0
CDPK1K61G	LinJ.25.0510	LinJ.25.0510	8|3|5	16	5.33	3	0|0|0|0|0|0	1	1	1	1	1	6.18	53.33	0	LinJ.30.0470|LinJ.32.1000|LinJ.35.0370|LinJ.35.2240|LinJ.35.3150|LinJ.36.2260|
CDPK1K61G	LinJ.09.0950	LinJ.09.0950	8|3|3	14	4.67	3	0|0|0|0|0|0	1	1	1	1	1	6.28	46.67	0	LinJ.10.0050|LinJ.11.0070|LinJ.11.0780|LinJ.13.1120|LinJ.13.1410|LinJ.14.0990|LinJ.14.1410|LinJ.14.1540|LinJ.15.1280|LinJ.16.0470|LinJ.18.0630|LinJ.18.0970|LinJ.20.1450|LinJ.21.0840|LinJ.21.2090|LinJ.22.0310|LinJ.22.0960|LinJ.24.0040|LinJ.24.2140|LinJ.24.2160|LinJ.24.2300|LinJ.25.0550|LinJ.26.1610|LinJ.27.1140|LinJ.28.1210|LinJ.28.2480|LinJ.29.0330|LinJ.29.1160|LinJ.30.3650|LinJ.32.0400|LinJ.32.3…
CDPK1K61G	LinJ.36.0800	LinJ.36.0800	8|2|3	13	4.33	3	0|0|0|0|0|0	1	1	0.99	1	1	4.31	43.33	0
CDPK1K61G	LinJ.24.2140	LinJ.24.2140	8|2|4	14	4.67	3	0|0|0|0|0|0	1	1	1	1	1	4.34	46.67	0	LinJ.24.2160|LinJ.24.2300|LinJ.26.1610|LinJ.29.1160|LinJ.30.3650|LinJ.32.4050|LinJ.33.2070|LinJ.35.3330|LinJ.36.3550|
CDPK1K61G	LinJ.15.1100	LinJ.15.1100	8|2|2	12	4	3	0|0|0|0|0|0	0.99	1	0.99	1	0.99	4.32	40	0	LinJ.23.0050|
CDPK1K61G	LinJ.08.0540	LinJ.08.0540	7|3|2	12	4	3	0|0|0|0|0|0	1	1	1	1	1	4.51	40	0	LinJ.11.1000|LinJ.12.0190|LinJ.13.0990|LinJ.13.1400|LinJ.14.1190|LinJ.15.0090|LinJ.15.0810|LinJ.16.0590|LinJ.16.1550|LinJ.18.0270|LinJ.18.1220|LinJ.18.1350|LinJ.19.0130|LinJ.19.0250|LinJ.19.0680|LinJ.19.0690|LinJ.21.0300|LinJ.21.0890|LinJ.21.1280|LinJ.21.1330|LinJ.21.1490|LinJ.21.1820|LinJ.22.0490|LinJ.22.1390|LinJ.23.0430|LinJ.23.0710|LinJ.23.0720|LinJ.23.1460|LinJ.25.1210|LinJ.27.1150|LinJ.28.2…
CDPK1K61G	LinJ.15.0010	LinJ.15.0010	7|4|11	22	7.33	3	0|2|1|0|1|0	0.99	1	0.99	1	0.99	4.03	11	0	LinJ.15.0310|LinJ.17.1320|LinJ.19.0180|LinJ.19.0630|LinJ.27.0980|LinJ.28.0210|LinJ.28.1940|LinJ.29.1850|LinJ.31.0170|LinJ.32.3930|
CDPK1K61G	LinJ.23.0610	LinJ.23.0610	7|2|5	14	4.67	3	0|0|0|0|0|0	1	1	1	1	1	4.31	46.67	0
CDPK1K61G	LinJ.29.1530	LinJ.29.1530	7|3|6	16	5.33	3	0|0|0|0|0|0	1	1	1	1	1	6.17	53.33	0	LinJ.34.3800|LinJ.36.7080|
CDPK1K61G	LinJ.06.0590	LinJ.06.0590	6|5|8	19	6.33	3	0|0|0|0|0|0	1	1	1	1	1	9.65	63.33	0	LinJ.09.0950|LinJ.10.0050|LinJ.11.0780|LinJ.13.1120|LinJ.13.1410|LinJ.16.0470|LinJ.18.0630|LinJ.21.2090|LinJ.22.0310|LinJ.24.0040|LinJ.24.2140|LinJ.24.2160|LinJ.24.2300|LinJ.26.1610|LinJ.29.1160|LinJ.30.3650|LinJ.32.4050|LinJ.33.2070|LinJ.35.3330|LinJ.36.3550|
CDPK1K61G	LinJ.21.1330	LinJ.21.1330	6|4|3	13	4.33	3	0|0|0|0|0|0	1	1	1	1	1	6.3	43.33	0	LinJ.21.1490|LinJ.21.1820|LinJ.22.0009|LinJ.22.0490|LinJ.22.1390|LinJ.23.0430|LinJ.23.0710|LinJ.23.0720|LinJ.23.1460|LinJ.25.1210|LinJ.27.1150|LinJ.27.2350|LinJ.28.2610|LinJ.29.0790|LinJ.29.2620|LinJ.29.2680|LinJ.30.0470|LinJ.30.2480|LinJ.30.3170|LinJ.30.3560|LinJ.30.3640|LinJ.31.0580|LinJ.32.1060|LinJ.32.3470|LinJ.32.4020|LinJ.34.2440|LinJ.34.3280|LinJ.34.3460|LinJ.35.0370|LinJ.35.1030|LinJ.35.1…
CDPK1K61G	LinJ.16.0560	LinJ.16.0560	6|2|4	12	4	3	4|0|1|0|0|0	0.84	0.96	0.84	0.96	0.84	0.67	4.8	0.01
CDPK1K61G	LinJ.35.1390	LinJ.35.1390	6|3|3	12	4	3	2|0|1|2|0|0	0.88	1	0.88	1	0.88	1.48	4.8	0.01	LinJ.35.1490|LinJ.36.0800|LinJ.36.3100|
CDPK1K61G	LinJ.22.0960	LinJ.22.0960	6|4|4	14	4.67	3	0|0|0|0|0|0	1	1	1	1	1	7.94	46.67	0	LinJ.25.0550|LinJ.27.1140|LinJ.28.1210|LinJ.28.2480|LinJ.29.0330|LinJ.32.0400|LinJ.32.3200|LinJ.32.4020|LinJ.33.0260|LinJ.34.0370|LinJ.35.4940|LinJ.36.0080|LinJ.36.3180|LinJ.36.4070|
CDPK1K61G	LinJ.07.0550	LinJ.07.0550	6|3|3	12	4	3	4|2|0|0|0|0	0.82	0.95	0.82	0.95	0.82	1.12	4	0.01
CDPK1K61G	LinJ.33.2400	LinJ.33.2400	6|2|2	10	3.33	3	0|0|0|0|0|0	0.99	1	0.99	1	0.99	4.31	33.33	0
CDPK1K61G	LinJ.29.2310	LinJ.29.2310	5|3|3	11	3.67	3	3|0|0|0|0|0	0.94	0.97	0.94	0.97	0.94	2.42	7.33	0	LinJ.31.2350|LinJ.31.2890|LinJ.33.1970|LinJ.36.0190|
CDPK1K61G	LinJ.32.0380	LinJ.32.0380	5|2|3	10	3.33	3	0|0|0|0|0|0	0.99	1	0.99	1	0.99	4.31	33.33	0
CDPK1K61G	LinJ.36.7070	LinJ.36.7070	5|2|3	10	3.33	3	0|0|0|0|0|0	0.99	1	0.99	1	0.99	4.31	33.33	0
CDPK1K61G	LinJ.08.0810	LinJ.08.0810	5|3|6	14	4.67	3	4|0|0|0|0|1	0.91	0.96	0.91	0.96	0.91	1.58	5.6	0
CDPK1K61G	LinJ.22.0310	LinJ.22.0310	5|2|3	10	3.33	3	0|0|0|0|0|0	0.99	1	1	1	1	4.35	33.33	0	LinJ.24.0040|LinJ.24.2140|LinJ.24.2160|LinJ.24.2300|LinJ.26.1610|LinJ.29.1160|LinJ.30.3650|LinJ.32.4050|LinJ.33.2070|LinJ.35.3330|LinJ.36.3550|
CDPK1K61G	LinJ.30.3660	LinJ.30.3660	5|2|2	9	3	3	0|0|0|0|0|0	0.99	1	0.99	1	0.99	4.33	30	0	LinJ.34.3460|LinJ.36.3250|LinJ.36.7070|
CDPK1K61G	LinJ.06.0010	LinJ.06.0010	5|2|3	10	3.33	3	0|0|0|0|0|0	0.99	1	1	1	1	4.36	33.33	0	LinJ.08.0830|LinJ.09.1180|LinJ.09.1410|LinJ.15.0010|LinJ.15.0310|LinJ.17.1320|LinJ.19.0180|LinJ.19.0630|LinJ.27.0980|LinJ.28.0210|LinJ.28.1940|LinJ.29.1850|LinJ.31.0170|LinJ.32.3930|
CDPK1K61G	LinJ.29.1850	LinJ.29.1850	4|3|8	15	5	3	0|0|0|0|0|0	1	1	1	1	1	6.17	50	0	LinJ.31.0170|LinJ.32.3930|
CDPK1K61G	LinJ.36.6100	LinJ.36.6100	4|4|3	11	3.67	3	0|0|0|0|0|0	1	1	1	1	1	6.16	36.67	0
CDPK1K61G	LinJ.17.1320	LinJ.17.1320	4|2|5	11	3.67	3	0|0|0|0|0|0	1	1	1	1	1	4.35	36.67	0	LinJ.19.0180|LinJ.19.0630|LinJ.27.0980|LinJ.28.0210|LinJ.28.1940|LinJ.29.1850|LinJ.31.0170|LinJ.32.3930|
CDPK1K61G	LinJ.15.0090	LinJ.15.0090	3|2|2	7	2.33	3	0|0|0|0|0|0	0.99	1	0.99	1	0.99	4.49	23.33	0	LinJ.15.0810|LinJ.16.0590|LinJ.16.1550|LinJ.18.0270|LinJ.18.1220|LinJ.18.1350|LinJ.19.0130|LinJ.19.0250|LinJ.19.0680|LinJ.19.0690|LinJ.21.0300|LinJ.21.0890|LinJ.21.1280|LinJ.21.1330|LinJ.21.1490|LinJ.21.1820|LinJ.22.0490|LinJ.22.1390|LinJ.23.0430|LinJ.23.0710|LinJ.23.0720|LinJ.23.1460|LinJ.25.1210|LinJ.27.1150|LinJ.28.2610|LinJ.29.0790|LinJ.29.2620|LinJ.29.2680|LinJ.30.0470|LinJ.30.2480|LinJ.30.3…
CDPK1K61G	LinJ.36.3550	LinJ.36.3550	3|3|3	9	3	3	0|0|0|0|0|0	1	1	1	1	1	6.16	30	0
CDPK1K61G	LinJ.34.4180	LinJ.34.4180	3|3|2	8	2.67	3	0|0|0|0|0|0	0.99	1	0.99	1	0.99	4.33	26.67	0	LinJ.35.2380|LinJ.36.1700|LinJ.36.7080|
CDPK1K61G	LinJ.19.0180	LinJ.19.0180	2|4|3	9	3	3	0|0|0|0|0|0	0.99	1	0.99	1	0.99	4.34	30	0	LinJ.19.0630|LinJ.27.0980|LinJ.28.0210|LinJ.28.1940|LinJ.29.1850|LinJ.31.0170|LinJ.32.3930|
CDPK1K61G	LinJ.30.0800	LinJ.30.0800	2|2|2	6	2	3	0|0|0|0|0|0	0.99	0.99	0.99	0.99	0.99	4.31	20	0
CDPK1K61G	LinJ.31.2890	LinJ.31.2890	2|2|2	6	2	3	0|0|0|0|0|0	0.99	0.99	0.99	0.99	0.99	4.32	20	0	LinJ.33.1970|LinJ.36.0190|
CDPK1K61G	LinJ.20.0980	LinJ.20.0980	2|2|2	6	2	3	0|0|0|0|0|0	0.99	0.99	0.99	0.99	0.99	4.32	20	0	LinJ.34.4230|
CDPK1K61G	LinJ.19.0630	LinJ.19.0630	2|2|4	8	2.67	3	0|0|0|0|0|0	0.99	1	0.99	1	0.99	4.34	26.67	0	LinJ.27.0980|LinJ.28.0210|LinJ.28.1940|LinJ.29.1850|LinJ.31.0170|LinJ.32.3930|
CDPK1K61G	LinJ.35.5300	LinJ.35.5300	2|2|2	6	2	3	0|0|0|0|0|0	0.99	0.99	0.99	0.99	0.99	4.32	20	0	LinJ.36.5620|

## Sheet: G
CDPK1V366E: interactions
Bait	Prey	PreyGene	Spec	SpecSum	AvgSpec	NumReplicates	ctrlCounts	AvgP	MaxP	TopoAvgP	TopoMaxP	SaintScore	logOddsScore	FoldChange	BFDR	boosted_by
CDPK1V366E	LinJ.36.1700	LinJ.36.1700	485|654|423	1562	520.67	3	0|0|0|0|0|0	1	1	1	1	1	602.44	5206.67	0	LinJ.36.7080|
CDPK1V366E	LinJ.34.0210	LinJ.34.0210	33|42|30	105	35	3	0|1|2|0|5|6	1	1	1	1	1	16.41	10	0
CDPK1V366E	LinJ.36.7080	LinJ.36.7080	31|37|20	88	29.33	3	0|0|0|0|0|0	1	1	1	1	1	32.69	293.33	0
CDPK1V366E	LinJ.19.0100	LinJ.19.0100	27|31|17	75	25	3	0|0|0|0|0|0	1	1	1	1	1	28.25	250	0	LinJ.36.1700|
CDPK1V366E	LinJ.25.0680	LinJ.25.0680	24|32|18	74	24.67	3	0|0|0|0|0|0	1	1	1	1	1	29.73	246.67	0
CDPK1V366E	LinJ.36.0670	LinJ.36.0670	23|27|19	69	23	3	0|0|0|0|0|0	1	1	1	1	1	31.21	230	0
CDPK1V366E	LinJ.28.1890	LinJ.28.1890	16|16|10	42	14	3	0|0|0|0|0|0	1	1	1	1	1	17.68	140	0	LinJ.32.1150|
CDPK1V366E	LinJ.13.1400	LinJ.13.1400	15|14|16	45	15	3	0|0|0|0|0|0	1	1	1	1	1	23.76	150	0	LinJ.15.0090|LinJ.15.0810|LinJ.16.0590|LinJ.18.0270|LinJ.18.1220|LinJ.18.1350|LinJ.21.0300|LinJ.21.0550|LinJ.21.0890|LinJ.21.1280|LinJ.21.1330|LinJ.21.1490|LinJ.22.0009|LinJ.22.0490|LinJ.22.1390|LinJ.23.0430|LinJ.23.0720|LinJ.23.1460|LinJ.27.1150|LinJ.27.2350|LinJ.28.2610|LinJ.29.0790|LinJ.29.2680|LinJ.30.0470|LinJ.30.3170|LinJ.31.0580|LinJ.32.1060|LinJ.32.3470|LinJ.34.2440|LinJ.34.3280|LinJ.34.3…
CDPK1V366E	LinJ.28.1310	LinJ.28.1310	15|13|10	38	12.67	3	2|3|5|6|1|1	0.85	1	0.85	1	0.85	0.28	3.17	0.01
CDPK1V366E	LinJ.35.2240	LinJ.35.2240	14|20|12	46	15.33	3	0|0|0|0|0|0	1	1	1	1	1	20.74	153.33	0	LinJ.35.3150|LinJ.36.2260|
CDPK1V366E	LinJ.08.1290	LinJ.08.1290	13|16|11	40	13.33	3	0|1|4|0|4|6	0.98	1	0.98	1	0.98	2.65	3.56	0	LinJ.09.1130|LinJ.10.0960|LinJ.10.1250|LinJ.13.0330|LinJ.18.0740|LinJ.18.1140|LinJ.21.2240|LinJ.25.1460|LinJ.27.0620|LinJ.29.0950|LinJ.29.2310|LinJ.31.2350|LinJ.31.2890|
CDPK1V366E	LinJ.13.0330	LinJ.13.0330	13|14|9	36	12	3	0|0|2|1|3|1	1	1	1	1	1	5.79	6.86	0	LinJ.18.0740|LinJ.18.1140|LinJ.21.2240|LinJ.25.1460|LinJ.27.0620|LinJ.29.0950|LinJ.29.2310|LinJ.31.2350|LinJ.31.2890|
CDPK1V366E	LinJ.18.1500	LinJ.18.1500	13|17|12	42	14	3	0|0|0|0|0|0	1	1	1	1	1	20.74	140	0	LinJ.19.0300|LinJ.27.1220|LinJ.35.1390|LinJ.36.0800|
CDPK1V366E	LinJ.34.1620	LinJ.34.1620	13|14|12	39	13	3	2|1|0|4|0|1	1	1	1	1	1	8.44	6.5	0
CDPK1V366E	LinJ.15.0810	LinJ.15.0810	11|19|7	37	12.33	3	0|0|0|0|0|0	1	1	1	1	1	13	123.33	0	LinJ.16.0590|LinJ.18.0270|LinJ.18.1220|LinJ.18.1350|LinJ.21.0300|LinJ.21.0890|LinJ.21.1280|LinJ.21.1330|LinJ.21.1490|LinJ.22.0490|LinJ.22.1390|LinJ.23.0430|LinJ.23.0720|LinJ.23.1460|LinJ.27.1150|LinJ.28.2610|LinJ.29.0790|LinJ.29.2680|LinJ.30.0470|LinJ.30.3170|LinJ.31.0580|LinJ.32.1060|LinJ.32.3470|LinJ.34.2440|LinJ.34.3280|LinJ.34.3460|LinJ.35.0370|LinJ.35.1030|LinJ.35.3150|LinJ.35.3900|LinJ.36.1…
CDPK1V366E	LinJ.34.3800	LinJ.34.3800	11|15|6	32	10.67	3	0|0|0|0|0|0	1	1	1	1	1	11.39	106.67	0	LinJ.34.4180|LinJ.36.1700|LinJ.36.7080|
CDPK1V366E	LinJ.32.3470	LinJ.32.3470	11|8|10	29	9.67	3	1|0|3|2|0|2	0.99	1	0.99	1	0.99	4.01	4.83	0	LinJ.34.2440|LinJ.34.3280|LinJ.34.3460|LinJ.35.0370|LinJ.35.1030|LinJ.35.3150|LinJ.35.3900|LinJ.36.1420|LinJ.36.1580|LinJ.36.2260|LinJ.36.2450|LinJ.36.4030|LinJ.36.4570|LinJ.36.5870|LinJ.36.7240|
CDPK1V366E	LinJ.04.1250	LinJ.04.1250	10|9|7	26	8.67	3	1|4|4|1|0|1	0.92	0.99	0.92	0.99	0.92	1.36	3.47	0	LinJ.06.0010|LinJ.08.0830|LinJ.15.0010|LinJ.15.0310|LinJ.17.1320|LinJ.19.0180|LinJ.19.0630|LinJ.29.1850|LinJ.31.0170|LinJ.32.3930|
CDPK1V366E	LinJ.21.2240	LinJ.21.2240	10|15|9	34	11.33	3	0|0|0|0|0|0	1	1	1	1	1	16.14	113.33	0	LinJ.25.1460|LinJ.27.0620|LinJ.29.0950|LinJ.29.2310|LinJ.31.2350|LinJ.31.2890|
CDPK1V366E	LinJ.23.1460	LinJ.23.1460	9|12|9	30	10	3	0|0|0|0|0|0	1	1	1	1	1	16.14	100	0	LinJ.27.1150|LinJ.27.2350|LinJ.28.2610|LinJ.29.0790|LinJ.29.2680|LinJ.30.0470|LinJ.30.3170|LinJ.31.0580|LinJ.32.1060|LinJ.32.3470|LinJ.34.2440|LinJ.34.3280|LinJ.34.3460|LinJ.35.0370|LinJ.35.1030|LinJ.35.3030|LinJ.35.3150|LinJ.35.3900|LinJ.36.1420|LinJ.36.1580|LinJ.36.2260|LinJ.36.2450|LinJ.36.4030|LinJ.36.4570|LinJ.36.5870|LinJ.36.7240|
CDPK1V366E	LinJ.15.1070	LinJ.15.1070	9|8|9	26	8.67	3	2|0|1|4|0|1	0.99	0.99	0.99	0.99	0.99	4.01	4.33	0
CDPK1V366E	LinJ.36.2040	LinJ.36.2040	9|11|10	30	10	3	0|0|0|0|0|0	1	1	1	1	1	16.14	100	0
CDPK1V366E	LinJ.20.1210	LinJ.20.1210	9|7|7	23	7.67	3	0|0|0|0|0|0	1	1	1	1	1	13	76.67	0	LinJ.27.0500|LinJ.27.0510|
CDPK1V366E	LinJ.35.0370	LinJ.35.0370	8|11|11	30	10	3	2|0|2|2|2|2	0.99	1	0.99	1	0.99	4.01	5	0	LinJ.35.1030|LinJ.35.2240|LinJ.35.3150|LinJ.35.3900|LinJ.36.1420|LinJ.36.1580|LinJ.36.2260|LinJ.36.2450|LinJ.36.4030|LinJ.36.4570|LinJ.36.5870|LinJ.36.7240|
CDPK1V366E	LinJ.30.3650	LinJ.30.3650	8|12|8	28	9.33	3	0|0|0|0|0|0	1	1	1	1	1	14.58	93.33	0	LinJ.33.2070|LinJ.35.3330|LinJ.36.3550|
CDPK1V366E	LinJ.06.0590	LinJ.06.0590	8|10|6	24	8	3	0|0|0|0|0|0	1	1	1	1	1	11.39	80	0	LinJ.09.0950|LinJ.11.0780|LinJ.13.1120|LinJ.13.1410|LinJ.16.0470|LinJ.21.2090|LinJ.22.0310|LinJ.24.0040|LinJ.24.2140|LinJ.24.2300|LinJ.26.1610|LinJ.30.3650|LinJ.33.2070|LinJ.35.3330|LinJ.36.3550|
CDPK1V366E	LinJ.18.1360	LinJ.18.1360	8|6|6	20	6.67	3	0|0|1|2|0|0	1	1	1	1	1	5.76	8.89	0
CDPK1V366E	LinJ.36.1420	LinJ.36.1420	8|7|6	21	7	3	0|0|0|0|0|0	1	1	1	1	1	11.39	70	0	LinJ.36.1580|LinJ.36.2260|LinJ.36.2450|LinJ.36.4030|LinJ.36.4570|LinJ.36.5870|LinJ.36.7240|
CDPK1V366E	LinJ.19.0710	LinJ.19.0710	7|8|6	21	7	3	0|0|0|0|0|0	1	1	1	1	1	11.39	70	0	LinJ.34.0150|
CDPK1V366E	LinJ.23.0860	LinJ.23.0860	7|7|6	20	6.67	3	0|0|1|3|0|0	0.98	0.98	0.98	0.98	0.98	3.34	6.67	0
CDPK1V366E	LinJ.21.1330	LinJ.21.1330	7|5|2	14	4.67	3	0|0|0|0|0|0	1	1	1	1	1	4.49	46.67	0	LinJ.21.1490|LinJ.22.0009|LinJ.22.0490|LinJ.22.1390|LinJ.23.0430|LinJ.23.0720|LinJ.23.1460|LinJ.27.1150|LinJ.27.2350|LinJ.28.2610|LinJ.29.0790|LinJ.29.2680|LinJ.30.0470|LinJ.30.3170|LinJ.31.0580|LinJ.32.1060|LinJ.32.3470|LinJ.34.2440|LinJ.34.3280|LinJ.34.3460|LinJ.35.0370|LinJ.35.1030|LinJ.35.3030|LinJ.35.3150|LinJ.35.3900|LinJ.36.1420|LinJ.36.1580|LinJ.36.2260|LinJ.36.2450|LinJ.36.4030|LinJ.36.4…
CDPK1V366E	LinJ.27.2350	LinJ.27.2350	7|5|8	20	6.67	3	0|0|0|0|0|0	1	1	1	1	1	9.75	66.67	0	LinJ.29.0790|LinJ.32.1060|LinJ.35.3030|LinJ.35.3900|LinJ.36.7240|
CDPK1V366E	LinJ.25.0510	LinJ.25.0510	7|5|6	18	6	3	0|0|0|0|0|0	1	1	1	1	1	9.75	60	0	LinJ.30.0470|LinJ.32.1000|LinJ.35.0370|LinJ.35.2240|LinJ.35.3150|LinJ.36.2260|
CDPK1V366E	LinJ.29.0950	LinJ.29.0950	7|5|5	17	5.67	3	0|0|0|0|0|0	1	1	1	1	1	9.75	56.67	0	LinJ.29.2310|LinJ.31.2350|LinJ.31.2890|
CDPK1V366E	LinJ.35.1390	LinJ.35.1390	7|3|5	15	5	3	2|0|1|2|0|0	0.83	0.99	0.83	0.99	0.83	0.27	4	0.01	LinJ.36.0800|
CDPK1V366E	LinJ.36.0800	LinJ.36.0800	7|5|2	14	4.67	3	0|0|0|0|0|0	1	1	1	1	1	4.49	46.67	0
CDPK1V366E	LinJ.18.0700	LinJ.18.0700	7|5|6	18	6	3	0|0|0|0|0|0	1	1	1	1	1	9.75	60	0
CDPK1V366E	LinJ.36.7280	LinJ.36.7280	7|2|3	12	4	3	0|0|0|0|0|0	1	1	1	1	1	4.49	40	0
CDPK1V366E	LinJ.25.1160	LinJ.25.1160	6|7|6	19	6.33	3	0|0|0|2|0|0	0.99	1	0.99	1	0.99	4.87	12.67	0	LinJ.33.1690|LinJ.35.1240|LinJ.35.2190|LinJ.35.5300|
CDPK1V366E	LinJ.35.3900	LinJ.35.3900	6|6|5	17	5.67	3	0|0|0|0|0|0	1	1	1	1	1	9.75	56.67	0	LinJ.36.1420|LinJ.36.1580|LinJ.36.2260|LinJ.36.2450|LinJ.36.4030|LinJ.36.4570|LinJ.36.5870|LinJ.36.7240|
CDPK1V366E	LinJ.08.0540	LinJ.08.0540	6|8|2	16	5.33	3	0|0|0|0|0|0	1	1	1	1	1	4.49	53.33	0	LinJ.12.0190|LinJ.13.0990|LinJ.13.1400|LinJ.15.0090|LinJ.15.0810|LinJ.16.0590|LinJ.18.0270|LinJ.18.1220|LinJ.18.1350|LinJ.21.0300|LinJ.21.0890|LinJ.21.1280|LinJ.21.1330|LinJ.21.1490|LinJ.22.0490|LinJ.22.1390|LinJ.23.0430|LinJ.23.0720|LinJ.23.1460|LinJ.27.1150|LinJ.28.2610|LinJ.29.0790|LinJ.29.2680|LinJ.30.0470|LinJ.30.3170|LinJ.31.0580|LinJ.32.1060|LinJ.32.3470|LinJ.34.2440|LinJ.34.3280|LinJ.34.3…
CDPK1V366E	LinJ.19.0190	LinJ.19.0190	6|9|5	20	6.67	3	0|0|0|0|0|0	1	1	1	1	1	9.75	66.67	0
CDPK1V366E	LinJ.36.5330	LinJ.36.5330	5|7|4	16	5.33	3	0|0|0|0|0|0	1	1	1	1	1	8.07	53.33	0
CDPK1V366E	LinJ.29.2310	LinJ.29.2310	5|2|4	11	3.67	3	3|0|0|0|0|0	0.88	0.96	0.88	0.96	0.88	1.09	4.89	0.01	LinJ.31.2350|LinJ.31.2890|
CDPK1V366E	LinJ.36.7240	LinJ.36.7240	5|4|4	13	4.33	3	0|0|0|0|0|0	1	1	1	1	1	8.07	43.33	0
CDPK1V366E	LinJ.15.1100	LinJ.15.1100	5|5|3	13	4.33	3	0|0|0|0|0|0	1	1	1	1	1	6.33	43.33	0
CDPK1V366E	LinJ.32.1060	LinJ.32.1060	5|3|3	11	3.67	3	0|0|0|0|0|0	1	1	1	1	1	6.33	36.67	0	LinJ.32.3470|LinJ.34.2440|LinJ.34.3280|LinJ.34.3460|LinJ.35.0370|LinJ.35.1030|LinJ.35.3030|LinJ.35.3150|LinJ.35.3900|LinJ.36.1420|LinJ.36.1580|LinJ.36.2260|LinJ.36.2450|LinJ.36.4030|LinJ.36.4570|LinJ.36.5870|LinJ.36.7240|
CDPK1V366E	LinJ.05.0960	LinJ.05.0960	5|2|4	11	3.67	3	0|0|0|4|0|0	0.81	0.93	0.81	0.93	0.81	0.45	3.67	0.01
CDPK1V366E	LinJ.36.7070	LinJ.36.7070	5|2|3	10	3.33	3	0|0|0|0|0|0	1	1	1	1	1	4.49	33.33	0
CDPK1V366E	LinJ.11.0820	LinJ.11.0820	5|4|3	12	4	3	0|0|3|1|0|0	0.86	0.94	0.86	0.93	0.86	1.16	4	0.01
CDPK1V366E	LinJ.29.0790	LinJ.29.0790	5|2|2	9	3	3	0|0|0|0|0|0	0.99	1	0.99	1	0.99	4.49	30	0	LinJ.29.2680|LinJ.30.0470|LinJ.30.3170|LinJ.31.0580|LinJ.32.1060|LinJ.32.3470|LinJ.34.2440|LinJ.34.3280|LinJ.34.3460|LinJ.35.0370|LinJ.35.1030|LinJ.35.3030|LinJ.35.3150|LinJ.35.3900|LinJ.36.1420|LinJ.36.1580|LinJ.36.2260|LinJ.36.2450|LinJ.36.4030|LinJ.36.4570|LinJ.36.5870|LinJ.36.7240|
CDPK1V366E	LinJ.24.2300	LinJ.24.2300	5|2|5	12	4	3	0|0|0|0|0|0	1	1	1	1	1	4.49	40	0	LinJ.26.1610|LinJ.30.3650|LinJ.33.2070|LinJ.35.3330|LinJ.36.3550|
CDPK1V366E	LinJ.31.1070	LinJ.31.1070	5|3|3	11	3.67	3	0|0|0|0|0|0	1	1	1	1	1	6.33	36.67	0
CDPK1V366E	LinJ.30.2570	LinJ.30.2570	5|2|4	11	3.67	3	0|0|0|0|0|0	1	1	1	1	1	4.49	36.67	0
CDPK1V366E	LinJ.25.1920	LinJ.25.1920	4|13|2	19	6.33	3	0|0|0|0|0|0	1	1	1	1	1	4.49	63.33	0
CDPK1V366E	LinJ.35.3150	LinJ.35.3150	4|4|7	15	5	3	0|0|0|0|0|0	1	1	1	1	1	8.07	50	0	LinJ.35.3900|LinJ.36.1420|LinJ.36.1580|LinJ.36.2260|LinJ.36.2450|LinJ.36.4030|LinJ.36.4570|LinJ.36.5870|LinJ.36.7240|
CDPK1V366E	LinJ.15.0010	LinJ.15.0010	4|4|4	12	4	3	0|2|1|0|1|0	0.91	0.91	0.91	0.91	0.91	2.3	4	0	LinJ.15.0310|LinJ.17.1320|LinJ.19.0180|LinJ.19.0630|LinJ.29.1850|LinJ.31.0170|LinJ.32.3930|
CDPK1V366E	LinJ.16.0560	LinJ.16.0560	4|8|5	17	5.67	3	4|0|1|0|0|0	0.89	0.97	0.89	0.97	0.89	1.48	4.53	0.01
CDPK1V366E	LinJ.26.0160	LinJ.26.0160	4|3|2	9	3	3	0|0|0|0|0|0	1	1	1	1	1	4.49	30	0
CDPK1V366E	LinJ.35.2260	LinJ.35.2260	4|4|3	11	3.67	3	0|0|0|0|0|0	1	1	1	1	1	6.33	36.67	0
CDPK1V366E	LinJ.34.4360	LinJ.34.4360	4|4|5	13	4.33	3	0|0|0|0|0|0	1	1	1	1	1	8.07	43.33	0
CDPK1V366E	LinJ.24.2140	LinJ.24.2140	4|6|4	14	4.67	3	0|0|0|0|0|0	1	1	1	1	1	8.07	46.67	0	LinJ.24.2300|LinJ.26.1610|LinJ.30.3650|LinJ.33.2070|LinJ.35.3330|LinJ.36.3550|
CDPK1V366E	LinJ.18.0740	LinJ.18.0740	4|6|2	12	4	3	0|0|0|0|0|0	1	1	1	1	1	4.49	40	0	LinJ.18.1140|LinJ.21.2240|LinJ.25.1460|LinJ.27.0620|LinJ.29.0950|LinJ.29.2310|LinJ.31.2350|LinJ.31.2890|
CDPK1V366E	LinJ.30.0940	LinJ.30.0940	4|2|4	10	3.33	3	0|0|0|0|0|0	1	1	1	1	1	4.49	33.33	0
CDPK1V366E	LinJ.29.1530	LinJ.29.1530	4|5|3	12	4	3	0|0|0|0|0|0	1	1	1	1	1	6.33	40	0	LinJ.34.3800|LinJ.36.7080|
CDPK1V366E	LinJ.36.4680	LinJ.36.4680	4|4|5	13	4.33	3	0|0|0|0|0|0	1	1	1	1	1	8.07	43.33	0
CDPK1V366E	LinJ.20.0120	LinJ.20.0120	4|2|2	8	2.67	3	0|0|0|0|0|0	0.99	1	0.99	1	0.99	4.49	26.67	0	LinJ.35.0030|
CDPK1V366E	LinJ.34.2440	LinJ.34.2440	4|3|3	10	3.33	3	0|0|0|0|0|0	1	1	1	1	1	6.33	33.33	0	LinJ.34.3280|LinJ.34.3460|LinJ.35.0370|LinJ.35.1030|LinJ.35.3150|LinJ.35.3900|LinJ.36.1420|LinJ.36.1580|LinJ.36.2260|LinJ.36.2450|LinJ.36.4030|LinJ.36.4570|LinJ.36.5870|LinJ.36.7240|
CDPK1V366E	LinJ.29.0890	LinJ.29.0890	4|3|3	10	3.33	3	3|0|0|1|0|0	0.8	0.88	0.8	0.88	0.8	1.16	3.33	0.01
CDPK1V366E	LinJ.33.2400	LinJ.33.2400	4|2|4	10	3.33	3	0|0|0|0|0|0	1	1	1	1	1	4.49	33.33	0
CDPK1V366E	LinJ.23.1210	LinJ.23.1210	4|2|4	10	3.33	3	0|0|0|0|0|0	1	1	1	1	1	4.49	33.33	0
CDPK1V366E	LinJ.02.0520	LinJ.02.0520	4|3|3	10	3.33	3	0|0|0|0|0|0	1	1	1	1	1	6.33	33.33	0
CDPK1V366E	LinJ.24.0870	LinJ.24.0870	4|2|4	10	3.33	3	0|0|0|0|0|0	1	1	1	1	1	4.49	33.33	0
CDPK1V366E	LinJ.31.1240	LinJ.31.1240	4|2|3	9	3	3	0|0|0|0|0|0	1	1	1	1	1	4.49	30	0
CDPK1V366E	LinJ.35.0990	LinJ.35.0990	4|2|3	9	3	3	0|0|0|0|0|0	1	1	1	1	1	4.49	30	0	LinJ.36.7280|
CDPK1V366E	LinJ.13.1420	LinJ.13.1420	3|12|5	20	6.67	3	0|0|0|0|0|0	1	1	1	1	1	6.33	66.67	0
CDPK1V366E	LinJ.09.0950	LinJ.09.0950	3|6|3	12	4	3	0|0|0|0|0|0	1	1	1	1	1	6.33	40	0	LinJ.11.0780|LinJ.13.1120|LinJ.13.1410|LinJ.14.0990|LinJ.14.1410|LinJ.15.1280|LinJ.16.0470|LinJ.21.0840|LinJ.21.2090|LinJ.22.0310|LinJ.22.0960|LinJ.24.0040|LinJ.24.2140|LinJ.24.2300|LinJ.25.0550|LinJ.26.1610|LinJ.27.1140|LinJ.29.0330|LinJ.30.3650|LinJ.32.0400|LinJ.32.3200|LinJ.33.0260|LinJ.33.2070|LinJ.34.0370|LinJ.35.3330|LinJ.35.4940|LinJ.36.0080|LinJ.36.3180|LinJ.36.3550|LinJ.36.4070|
CDPK1V366E	LinJ.23.0120	LinJ.23.0120	3|6|2	11	3.67	3	0|0|0|0|0|0	1	1	1	1	1	4.49	36.67	0
CDPK1V366E	LinJ.15.1240	LinJ.15.1240	3|4|3	10	3.33	3	0|0|0|0|0|0	1	1	1	1	1	6.33	33.33	0	LinJ.36.2040|
CDPK1V366E	LinJ.27.1770	LinJ.27.1770	3|3|2	8	2.67	3	0|0|0|0|0|0	1	1	1	1	1	4.49	26.67	0
CDPK1V366E	LinJ.15.0090	LinJ.15.0090	3|3|4	10	3.33	3	0|0|0|0|0|0	1	1	1	1	1	6.33	33.33	0	LinJ.15.0810|LinJ.16.0590|LinJ.18.0270|LinJ.18.1220|LinJ.18.1350|LinJ.21.0300|LinJ.21.0890|LinJ.21.1280|LinJ.21.1330|LinJ.21.1490|LinJ.22.0490|LinJ.22.1390|LinJ.23.0430|LinJ.23.0720|LinJ.23.1460|LinJ.27.1150|LinJ.28.2610|LinJ.29.0790|LinJ.29.2680|LinJ.30.0470|LinJ.30.3170|LinJ.31.0580|LinJ.32.1060|LinJ.32.3470|LinJ.34.2440|LinJ.34.3280|LinJ.34.3460|LinJ.35.0370|LinJ.35.1030|LinJ.35.3150|LinJ.35.3…
CDPK1V366E	LinJ.13.0760	LinJ.13.0760	3|3|4	10	3.33	3	0|0|0|0|0|0	1	1	1	1	1	6.33	33.33	0	LinJ.14.0240|LinJ.16.0590|LinJ.18.1500|LinJ.19.0300|LinJ.25.0780|LinJ.25.1790|LinJ.25.2220|LinJ.27.1220|LinJ.31.2320|LinJ.35.1390|LinJ.36.0800|
CDPK1V366E	LinJ.11.0780	LinJ.11.0780	3|2|3	8	2.67	3	0|0|0|0|0|0	1	1	1	1	1	4.49	26.67	0	LinJ.13.1120|LinJ.13.1410|LinJ.16.0470|LinJ.21.2090|LinJ.22.0310|LinJ.24.0040|LinJ.24.2140|LinJ.24.2300|LinJ.26.1610|LinJ.30.3650|LinJ.33.2070|LinJ.35.3330|LinJ.36.3550|
CDPK1V366E	LinJ.30.3660	LinJ.30.3660	3|3|3	9	3	3	0|0|0|0|0|0	1	1	1	1	1	6.33	30	0	LinJ.34.3460|LinJ.36.7070|
CDPK1V366E	LinJ.13.1110	LinJ.13.1110	3|2|4	9	3	3	0|0|0|0|0|0	1	1	1	1	1	4.49	30	0	LinJ.15.1240|LinJ.36.2040|
CDPK1V366E	LinJ.31.2320	LinJ.31.2320	3|3|2	8	2.67	3	0|0|0|0|0|0	1	1	1	1	1	4.49	26.67	0	LinJ.35.1390|
CDPK1V366E	LinJ.36.2790	LinJ.36.2790	3|3|3	9	3	3	0|0|0|0|0|0	1	1	1	1	1	6.33	30	0
CDPK1V366E	LinJ.21.1830	LinJ.21.1830	3|3|2	8	2.67	3	0|0|0|0|0|0	1	1	1	1	1	4.49	26.67	0
CDPK1V366E	LinJ.21.0550	LinJ.21.0550	3|3|2	8	2.67	3	0|0|0|0|0|0	1	1	1	1	1	4.49	26.67	0	LinJ.21.1330|LinJ.22.0009|LinJ.23.1460|LinJ.27.1150|LinJ.27.2350|LinJ.29.0790|LinJ.32.1060|LinJ.35.3030|LinJ.35.3900|LinJ.36.7240|
CDPK1V366E	LinJ.29.1880	LinJ.29.1880	2|3|3	8	2.67	3	0|0|0|0|0|0	1	1	1	1	1	4.49	26.67	0
CDPK1V366E	LinJ.13.1120	LinJ.13.1120	2|3|2	7	2.33	3	0|0|0|0|0|0	0.99	1	0.99	1	0.99	4.49	23.33	0	LinJ.13.1410|LinJ.16.0470|LinJ.19.0090|LinJ.21.2090|LinJ.22.0310|LinJ.24.0040|LinJ.24.2140|LinJ.24.2300|LinJ.26.1610|LinJ.27.1220|LinJ.30.3650|LinJ.33.2070|LinJ.35.3330|LinJ.36.3550|
CDPK1V366E	LinJ.29.1850	LinJ.29.1850	2|3|2	7	2.33	3	0|0|0|0|0|0	0.99	1	0.99	1	0.99	4.49	23.33	0	LinJ.31.0170|LinJ.32.3930|
CDPK1V366E	LinJ.22.0310	LinJ.22.0310	2|2|3	7	2.33	3	0|0|0|0|0|0	0.99	1	0.99	1	0.99	4.49	23.33	0	LinJ.24.0040|LinJ.24.2140|LinJ.24.2300|LinJ.26.1610|LinJ.30.3650|LinJ.33.2070|LinJ.35.3330|LinJ.36.3550|
CDPK1V366E	LinJ.30.0800	LinJ.30.0800	2|3|4	9	3	3	0|0|0|0|0|0	1	1	1	1	1	4.49	30	0
CDPK1V366E	LinJ.34.3460	LinJ.34.3460	2|3|2	7	2.33	3	0|0|0|0|0|0	0.99	1	0.99	1	0.99	4.49	23.33	0	LinJ.35.0370|LinJ.35.1030|LinJ.35.3150|LinJ.35.3900|LinJ.36.1420|LinJ.36.1580|LinJ.36.2260|LinJ.36.2450|LinJ.36.4030|LinJ.36.4570|LinJ.36.5870|LinJ.36.7240|
CDPK1V366E	LinJ.04.0760	LinJ.04.0760	2|2|2	6	2	3	0|0|0|0|0|0	0.99	0.99	0.99	0.99	0.99	4.49	20	0
CDPK1V366E	LinJ.06.0010	LinJ.06.0010	2|3|2	7	2.33	3	0|0|0|0|0|0	0.99	1	0.99	1	0.99	4.49	23.33	0	LinJ.08.0830|LinJ.15.0010|LinJ.15.0310|LinJ.17.1320|LinJ.19.0180|LinJ.19.0630|LinJ.29.1850|LinJ.31.0170|LinJ.32.3930|
CDPK1V366E	LinJ.35.3030	LinJ.35.3030	2|2|4	8	2.67	3	0|0|0|0|0|0	0.99	1	0.99	1	0.99	4.49	26.67	0	LinJ.35.3900|LinJ.36.7240|
CDPK1V366E	LinJ.31.2890	LinJ.31.2890	2|2|3	7	2.33	3	0|0|0|0|0|0	0.99	1	0.99	1	0.99	4.49	23.33	0
CDPK1V366E	LinJ.28.2430	LinJ.28.2430	2|3|2	7	2.33	3	0|0|0|0|0|0	0.99	1	0.99	1	0.99	4.49	23.33	0
CDPK1V366E	LinJ.35.1240	LinJ.35.1240	2|2|2	6	2	3	0|0|0|0|0|0	0.99	0.99	0.99	0.99	0.99	4.49	20	0	LinJ.35.2190|LinJ.35.5300|
