# Supplementary material for: Coupling chemical mutagenesis to next generation sequencing for the identification of drug resistance mutations in Leishmania
Source: Nat Commun. 2019 Dec 9;10:5627. doi: 10.1038/s41467-019-13344-6 (PMC6901541; doi:10.1038/s41467-019-13344-6)
Supplement: Supplementary file 8 — Supplementary Data 4 [file 41467_2019_13344_MOESM8_ESM.xlsx]

## Sheet: A
				Exclusive Unique Peptide Count	Exclusive Unique Peptide Count	Exclusive Unique Peptide Count	Exclusive Unique Peptide Count	Exclusive Unique Peptide Count	Percent Coverage	Percent Coverage	Percent Coverage	Percent Coverage	Percent Coverage
#	Identified Proteins (206)	Accession Number	Molecular Weight	75kDa	55Kda	35kDa	25kDa	20kDa	75kDa	55kDa	35kDa	25kDa	20kDa
1	protein kinase, putative	LinJ.33.1810	72 kDa	39	19	27	13	18	48.3	26.6	37.2	15.8	19.2
2	heat-shock protein hsp70, putative	LinJ.28.2960 (+2)	71 kDa	19	10	11	9	13	28.1	15.9	24.6	13.8	30
3	elongation factor 1-alpha	LinJ.17.0090 (+5)	49 kDa	2	14	13	12	14	4.01	27.6	27.6	22.5	27.2
4	glyceraldehyde 3-phosphate dehydrogenase, glycosomal	LinJ.30.2990 (+1)	39 kDa	2	4	13	12	17	6.37	11.1	29.9	26.6	36.3
5	hypothetical protein, conserved	LinJ.34.0210	56 kDa	11	5	3	0	5	15.9	8.55	5.09	0	10.8
6	heat shock 70-related protein 1, mitochondrial precursor, putative	LinJ.30.2480 (+1)	72 kDa	12	4	9	3	5	16.5	6.36	19.5	4.55	8.48
7	ATP-dependent RNA helicase, putative	LinJ.32.0410	67 kDa	12	10	6	1	5	22.6	17.8	15	2.12	9.61
8	beta tubulin	LinJ.21.2240	50 kDa	0	9	9	4	10	0	21.4	21	8.8	25.3
9	ubiquitin-fusion protein	LinJ.31.1930 (+1)	15 kDa	1	1	2	4	7	7.03	10.2	17.2	28.9	35.9
10	chaperonin HSP60, mitochondrial precursor	LinJ.36.2140	59 kDa	6	5	5	3	8	11.4	10.5	12.3	5.52	14.9
11	nucleoside diphosphate kinase b	LinJ.32.3100 (+1)	17 kDa	2	3	6	5	5	13.9	23.2	49.7	40.4	43.7
12	histone H2B	LinJ.09.1410 (+2)	12 kDa	2	3	4	3	5	17.1	24.3	25.2	27.9	36
13	tryparedoxin peroxidase (TRYP)	LinJ.15.1140	22 kDa	1	1	6	4	9	5.53	4.52	30.2	15.6	39.7
14	alpha tubulin	LinJ.13.0330 (+1)	50 kDa	4	4	5	3	5	8.43	8.65	8.65	5.99	9.76
15	elongation factor 2 (EF2-1)	LinJ.36.0190 (+2)	94 kDa	6	4	5	2	2	7.57	4.85	5.92	2.25	2.49
16	40S ribosomal protein S4, putative	LinJ.13.1130	53 kDa	2	0	6	3	9	4.17	0	12.3	6.04	16.2
17	40S ribosomal protein S18, putative	LinJ.36.0990 (+1)	19 kDa	0	0	1	0	16	0	0	5.42	0	51.8
18	60S ribosomal protein L23, putative	LinJ.35.3840	15 kDa	0	0	2	2	8	0	0	11.5	11.5	33.8
19	60S ribosomal protein L9, putative	LinJ.21.1290 (+1)	22 kDa	0	0	0	8	7	0	0	0	36.8	25.8
20	40S ribosomal protein S14	LinJ.28.1050 (+1)	16 kDa	0	0	1	0	7	0	0	7.64	0	29.2
21	hypothetical protein, unknown function	LinJ.31.2480	133 kDa	0	0	3	2	10	0	0	2.28	1.71	11.7
22	hypothetical protein, conserved	LinJ.26.2510	173 kDa	0	0	6	0	7	0	0	8.33	0	8.01
23	ATPase alpha subunit	LinJ.05.0500 (+1)	63 kDa	1	2	3	3	4	1.92	3.14	5.23	3.83	6.27
24	60S ribosomal protein L30	LinJ.35.0240	11 kDa	0	0	0	0	8	0	0	0	0	64.4
25	40S ribosomal protein S3A, putative	LinJ.35.0400 (+1)	30 kDa	3	4	3	2	2	9.47	14.8	11.4	6.06	6.06
26	histone H2A	LinJ.21.1160 (+1)	14 kDa	1	2	4	2	3	11.4	14.4	31.1	18.9	25.8
27	eukaryotic initiation factor 4a, putative	LinJ.01.0790 (+1)	45 kDa	1	0	6	2	4	3.47	0	15.9	6.2	10.9
28	ribosomal protein S7, putative	LinJ.01.0430 (+1)	24 kDa	0	1	2	4	5	0	3	8.5	17.5	16
29	S-adenosylhomocysteine hydrolase	LinJ.36.4100	48 kDa	0	8	0	1	3	0	15.6	0	1.83	5.49
30	fructose-1,6-bisphosphate aldolase (ALD)	LinJ.36.1320	41 kDa	0	1	6	0	0	0	3.23	19.9	0	0
31	cyclophilin a (CYPA)	LinJ.25.0940	19 kDa	0	2	2	2	5	0	11.3	11.3	11.3	29.4
32	histone H4	LinJ.15.0010 (+5)	11 kDa	0	1	2	1	7	0	8	20	10	53
33	glycosomal membrane protein, putative	LinJ.28.2430	24 kDa	0	1	1	4	5	0	3.15	3.6	16.2	21.6
34	60S ribosomal protein L23a, putative	LinJ.06.0590 (+1)	16 kDa	0	0	1	2	5	0	0	6.21	15.2	29
35	40S ribosomal protein S15A, putative	LinJ.11.1180 (+1)	15 kDa	0	0	1	0	5	0	0	6.92	0	34.6
36	ATPase beta subunit, putative	LinJ.25.1210	56 kDa	1	3	3	0	3	2.67	6.48	6.48	0	10.3
37	ribosomal protein L3, putative	LinJ.32.3320	48 kDa	1	4	4	1	1	2.15	7.4	11.2	1.67	2.63
38	ADP,ATP carrier protein 1, mitochondrial precursor, putative,ADP/ATP translocase 1, putative (ANC1)	LinJ.19.0190 (+1)	35 kDa	0	1	3	4	2	0	2.52	7.89	11.7	5.36
39	3-oxo-5-alpha-steroid 4-dehydrogenase, putative,polyprenol reductase	LinJ.25.1850	34 kDa	0	0	0	5	5	0	0	0	15	15.7
40	hypothetical protein, conserved	LinJ.10.1040	87 kDa	1	1	1	1	2	0.993	0.993	0.993	0.993	1.86
41	kinetoplastid membrane protein-11 (KMP11-2)	LinJ.35.2250 (+2)	11 kDa	0	1	1	1	5	0	9.78	9.78	9.78	21.7
42	60S ribosomal protein L11 (L5, L16)	LinJ.04.0460 (+1)	22 kDa	0	1	3	3	3	0	4.26	14.4	13.8	13.8
43	chaperonin containing t-complex protein, putative	LinJ.32.1060	59 kDa	2	4	3	0	1	2.97	5.95	5.2	0	1.3
44	ribosomal protein L27, putative	LinJ.32.2830 (+1)	15 kDa	0	0	3	2	5	0	0	20.9	11.9	32.1
45	Cytoplasmic dynein 2 heavy chain (DYNC2H1), putative	LinJ.34.3990	478 kDa	0	1	1	1	4	0	0.189	0.189	0.189	1.23
46	40S ribosomal protein S13, putative	LinJ.19.0390 (+1)	17 kDa	0	0	1	3	6	0	0	5.3	18.5	41.1
47	glucose-regulated protein 78, putative	LinJ.28.1310	72 kDa	5	0	3	0	1	7.14	0	4.56	0	1.67
48	RNA helicase, putative	LinJ.21.1820	59 kDa	0	0	7	0	1	0	0	17.8	0	1.93
49	14-3-3 protein-like protein	LinJ.36.3360	30 kDa	0	1	2	5	1	0	3.1	6.2	20.9	6.2
50	60S ribosomal protein L26, putative	LinJ.24.2140 (+1)	16 kDa	0	1	2	1	5	0	6.29	12.6	6.29	27.3
51	60S ribosomal protein L2, putative	LinJ.32.4050 (+2)	28 kDa	0	4	4	0	1	0	12.7	12.7	0	2.69
52	GDP-mannose pyrophosphorylase (GDPMP)	LinJ.23.0120	42 kDa	0	0	5	1	1	0	0	14.2	2.9	2.9
53	RNA-binding protein, putative, UPB2	LinJ.25.0510	19 kDa	1	1	1	1	4	4.79	4.79	7.19	4.79	28.1
54	40S ribosomal protein S9, putative	LinJ.07.0760 (+1)	22 kDa	0	1	2	2	1	0	5.79	9.47	10	5.79
55	60S ribosomal protein L27A/L29, putative	LinJ.35.3810 (+1)	16 kDa	1	1	0	1	5	6.21	6.21	0	6.21	22.8
56	ribosomal protein S20, putative	LinJ.28.1100 (+1)	13 kDa	0	1	1	1	3	0	10.3	10.3	10.3	31.9
57	prostaglandin f2-alpha synthase/D-arabinose dehydrogenase (PGFS)	LinJ.31.2210	32 kDa	1	0	3	1	3	2.82	0	10.9	2.82	8.8
58	poly(A)-binding protein 2,poly(a) binding protein, putative (PABP2)	LinJ.35.4200	65 kDa	2	4	0	0	2	2.91	6.67	0	0	2.56
59	T-complex protein 1, gamma subunit, putative	LinJ.23.1460	60 kDa	0	2	0	1	4	0	3.63	0	2	12.5
60	40S ribosomal protein S12, putative	LinJ.13.0460	16 kDa	0	0	1	2	4	0	0	6.38	11.3	26.2
61	Ras-related protein RabX1, putative (RABX1)	LinJ.10.1250	25 kDa	0	0	1	3	3	0	0	5.09	13.4	14.8
62	40S ribosomal protein S2	LinJ.32.0460	29 kDa	0	2	5	0	1	0	6.82	11	0	2.65
63	mitochondrial processing peptidase, beta subunit, putative,metallo-peptidase, Clan ME, Family M16	LinJ.35.1390	55 kDa	0	6	2	0	0	0	13.7	4.49	0	0
64	60S ribosomal protein L6, putative	LinJ.15.1060 (+1)	21 kDa	0	0	1	6	0	0	0	6.67	22.1	0
65	nuclear segregation protein, putative	LinJ.32.0020	56 kDa	0	0	6	0	0	0	0	11.1	0	0
66	ADP-ribosylation factor, putative	LinJ.31.2890	20 kDa	0	0	0	0	5	0	0	0	0	27.5
67	heat shock protein HslVU, ATPase subunit HslU, putative	LinJ.15.0090	47 kDa	0	6	0	0	0	0	10.9	0	0	0
68	60S ribosomal protein L21, putative	LinJ.34.3440	18 kDa	1	0	2	2	2	4.4	0	10.7	13.2	13.2
69	40S ribosomal protein S17, putative	LinJ.28.2750 (+1)	16 kDa	1	0	1	3	1	7.69	0	7.69	22.4	7.69
70	glyceraldehyde 3-phosphate dehydrogenase, cytosolic	LinJ.36.2480	35 kDa	1	1	2	1	2	4.53	2.11	9.06	4.53	9.06
71	60S ribosomal protein L18a, putative	LinJ.32.0930 (+1)	21 kDa	0	0	1	2	2	0	0	7.82	13.4	13.4
72	60S ribosomal protein L34, putative	LinJ.18.1380 (+1)	19 kDa	1	1	5	0	0	4.76	4.76	29.8	0	0
73	peroxidoxin,tryparedoxin peroxidase	LinJ.23.0050	25 kDa	0	0	0	2	4	0	0	0	9.73	17.7
74	3-hydroxy-3-methylglutaryl-CoA synthase, putative (HMGS)	LinJ.24.2200	55 kDa	0	3	0	0	4	0	5.19	0	0	13.2
75	succinyl-CoA ligase [GDP-forming] beta-chain, putative	LinJ.36.3100	44 kDa	0	0	4	0	2	0	0	9.93	0	4.84
76	ATP-dependent DEAD-box RNA helicase, putative	LinJ.35.0370	46 kDa	0	0	5	0	1	0	0	15.8	0	2.72
77	40S ribosomal protein S6, putative (RPS6)	LinJ.21.2150 (+1)	28 kDa	0	1	5	0	0	0	3.61	20.1	0	0
78	RNA binding protein, putative	LinJ.32.0790	25 kDa	0	0	0	5	0	0	0	0	24.3	0
79	basic transcription factor 3a, putative	LinJ.36.3960	12 kDa	0	0	0	0	6	0	0	0	0	34
80	kinetoplast-associated protein, putative	LinJ.36.6100	14 kDa	0	0	0	0	6	0	0	0	0	36.3
81	ribonucleoprotein p18, mitochondrial precursor, putative	LinJ.15.0320	21 kDa	0	0	0	0	6	0	0	0	0	26.2
82	protein disulfide isomerase, putative	LinJ.26.0630	41 kDa	0	0	6	0	0	0	0	17.5	0	0
83	heat shock protein 83,heat shock protein 83-1 (HSP83-1)	LinJ.33.0350 (+2)	79 kDa	2	2	0	2	0	3.06	3.21	0	3.64	0
84	P-type H+-ATPase, putative (H1A-1)	LinJ.18.1500 (+1)	107 kDa	1	4	1	0	0	0.924	4.31	0.924	0	0
85	60S ribosomal protein L19, putative	LinJ.06.0410 (+1)	28 kDa	2	1	3	0	0	6.12	3.67	10.2	0	0
86	chaperonin TCP20, putative	LinJ.13.1400	59 kDa	0	4	1	1	0	0	6.13	1.86	1.49	0
87	aldehyde dehydrogenase, mitochondrial precursor (ALDH2)	LinJ.25.1160	54 kDa	0	4	1	0	1	0	7.21	2.2	0	1.4
88	pyruvate kinase	LinJ.35.5450	55 kDa	0	3	3	0	0	0	7.69	13.8	0	0
89	mitochondrial phosphate transporter, putative	LinJ.35.4500	35 kDa	0	0	0	2	2	0	0	0	5.68	5.36
90	hypothetical protein, conserved	LinJ.34.2410	22 kDa	0	0	1	3	0	0	0	5.56	11.1	0
91	carboxypeptidase, putative,metallo-peptidase, Clan MA(E), Family M32	LinJ.33.2670	57 kDa	0	5	1	0	0	0	10.4	2.4	0	0
92	60S ribosomal protein L36, putative	LinJ.21.0800 (+1)	12 kDa	0	0	0	1	5	0	0	0	5.71	28.6
93	40S ribosomal protein S23, putative	LinJ.21.1300 (+1)	16 kDa	0	0	0	0	4	0	0	0	0	22.4
94	ribosomal protein L38, putative	LinJ.03.0240 (+1)	9 kDa	0	0	0	0	4	0	0	0	0	26.5
95	small myristoylated protein-1, putative,small myristoylated protein-1, putative (SMP-1)	LinJ.20.1350	15 kDa	0	0	0	0	3	0	0	0	0	16.8
96	casein kinase, putative	LinJ.35.1030	40 kDa	0	0	4	0	0	0	0	11	0	0
97	calpain-like cysteine peptidase, putative,cysteine peptidase, Clan CA, family C2, putative	LinJ.14.0910 (+1)	13 kDa	0	0	0	0	4	0	0	0	0	30.4
98	ribosomal protein S25	LinJ.25.1220 (+1)	13 kDa	0	0	1	1	2	0	0	8.33	9.17	19.2
99	T-complex protein 1, eta subunit, putative	LinJ.35.3900	62 kDa	0	2	1	0	2	0	2.46	1.23	0	2.46
100	iron superoxide dismutase, putative (SODB1)	LinJ.32.1910 (+1)	22 kDa	0	0	1	2	2	0	0	3.59	10.8	11.8
101	translationally controlled tumor protein (TCTP), putative	LinJ.24.1560 (+1)	19 kDa	0	0	0	3	2	0	0	0	12.4	12.4
102	fatty acid elongase, putative,beta-ketoacyl-coenzyme A,beta-ketoacyl-CoA synthase	LinJ.14.0670	32 kDa	0	0	0	2	3	0	0	0	6.67	10.2
103	hypothetical protein, conserved	LinJ.36.5330	103 kDa	2	3	0	0	0	4.05	3.22	0	0	0
104	histone H3, putative	LinJ.16.0600 (+1)	15 kDa	0	0	1	0	3	0	0	5.38	0	40
105	60S ribosomal protein L32	LinJ.35.2040	15 kDa	0	0	0	0	4	0	0	0	0	21.8
106	profilin, putative	LinJ.32.0550	16 kDa	0	0	0	0	5	0	0	0	0	28
107	GTP-binding protein, putative	LinJ.25.1460	24 kDa	0	0	0	4	0	0	0	0	15.7	0
108	(H+)-ATPase G subunit, putative	LinJ.23.0380	12 kDa	0	0	0	0	5	0	0	0	0	49.1
109	mitochondrial RNA binding protein, putative (RBP38)	LinJ.23.0930	40 kDa	0	0	4	0	0	0	0	10.9	0	0
110	hypothetical protein, unknown function	LinJ.35.1380	14 kDa	0	0	0	0	4	0	0	0	0	28.3
111	60S ribosomal protein L13, putative	LinJ.29.2570 (+1)	25 kDa	0	0	3	0	0	0	0	14.5	0	0
112	eukaryotic initiation factor 5a, putative (EIF5A1)	LinJ.25.0740 (+2)	18 kDa	0	0	0	0	3	0	0	0	0	11.4
113	40S ribosomal protein S15, putative	LinJ.22.0310 (+1)	17 kDa	0	0	0	0	3	0	0	0	0	10.5
114	RNA binding protein, putative	LinJ.19.0290	34 kDa	0	0	0	0	2	0	0	0	0	14.2
115	40S ribosomal protein S16, putative	LinJ.26.0840 (+1)	17 kDa	0	0	2	1	1	0	0	14.1	6.71	6.71
116	histone H2A, putative	LinJ.17.0330	19 kDa	0	0	1	1	2	0	0	5.08	5.08	24.3
117	60S ribosomal protein L14, putative	LinJ.22.1370 (+1)	26 kDa	0	0	0	2	2	0	0	0	9.01	8.58
118	40S ribosomal protein S3, putative	LinJ.15.1010 (+1)	24 kDa	0	0	1	2	0	0	0	3.65	7.76	0
119	RNA-binding protein, putative	LinJ.35.2240	30 kDa	0	0	0	1	3	0	0	0	2.92	9.49
120	3,2-trans-enoyl-CoA isomerase, mitochondrial precursor, putative	LinJ.31.2320	39 kDa	0	0	3	0	1	0	0	7.31	0	4.09
121	replication Factor A 28 kDa subunit, putative	LinJ.15.0310	28 kDa	0	0	0	3	1	0	0	0	18.3	3.89
122	ATP-dependent DNA helicase, putative,ruvb DNA helicase-like protein, putative	LinJ.34.2440	54 kDa	0	2	0	0	1	0	3.73	0	0	1.45
123	heat shock protein 110, putative	LinJ.18.1350	92 kDa	0	0	1	0	3	0	0	1.09	0	5.35
124	10 kDa heat shock protein, putative	LinJ.26.0590 (+1)	11 kDa	0	0	0	1	3	0	0	0	14	33
125	60S ribosomal protein L7a, putative	LinJ.07.0550 (+1)	39 kDa	0	1	3	0	0	0	2.01	10.1	0	0
126	pyruvate dehydrogenase E1 beta subunit, putative	LinJ.25.1790	38 kDa	0	0	3	0	1	0	0	8.57	0	3.14
127	isopentenyl-diphosphate delta-isomerase (type II), putative (idi1)	LinJ.35.5300	40 kDa	0	0	4	0	0	0	0	9.52	0	0
128	ADF/Cofilin,cofilin-like protein	LinJ.29.0520	16 kDa	0	0	0	0	4	0	0	0	0	18
129	triosephosphate isomerase	LinJ.24.0870	27 kDa	0	0	0	4	0	0	0	0	17.1	0
130	ADP-ribosylation factor, putative	LinJ.31.2350	21 kDa	0	0	0	0	3	0	0	0	0	13.7
131	ribosomal protein S29, putative	LinJ.28.2360 (+1)	7 kDa	0	0	0	0	4	0	0	0	0	50.9
132	endoribonuclease L-PSP (pb5), putative	LinJ.23.0220	17 kDa	0	0	0	0	3	0	0	0	0	13.5
133	universal minicircle sequence binding protein, putative (UMSBP1)	LinJ.36.1680	13 kDa	0	0	0	0	2	0	0	0	0	22.6
134	proteasome regulatory non-ATP-ase subunit 5, putative,19S proteasome regulatory subunit 5, putative (RPN5)	LinJ.21.0840	54 kDa	0	4	0	0	0	0	6.96	0	0	0
135	hypothetical protein, conserved	LinJ.34.1620 (+1)	17 kDa	0	0	0	0	4	0	0	0	0	26.1
136	hypothetical protein, conserved	LinJ.25.1680	17 kDa	0	0	0	0	4	0	0	0	0	24.1
137	cytochrome c oxidase subunit IV	LinJ.12.0620	40 kDa	0	0	4	0	0	0	0	8.75	0	0
138	cytochrome c oxidase subunit 10, putative	LinJ.23.0420	14 kDa	0	0	0	0	3	0	0	0	0	23.7
139	RNA-binding protein 42 (RNA-binding motif protein 42), putative	LinJ.30.3130	36 kDa	0	0	0	0	3	0	0	0	0	10.5
140	60S ribosomal protein L37a, putative	LinJ.21.2190 (+1)	10 kDa	0	0	0	0	4	0	0	0	0	43.5
141	60S acidic ribosomal subunit protein, putative	LinJ.27.1300 (+1)	35 kDa	0	0	4	0	0	0	0	15.2	0	0
142	eukaryotic translation initiation factor 3 subunit 2, putative	LinJ.36.4070	39 kDa	0	0	4	0	0	0	0	12.4	0	0
143	cytochrome c, putative	LinJ.16.1380	24 kDa	0	0	0	0	4	0	0	0	0	12.7
144	60S ribosomal protein L7, putative	LinJ.26.0150 (+1)	31 kDa	0	0	0	4	0	0	0	0	8.12	0
145	histone H4	LinJ.06.0010	11 kDa	0	0	1	0	2	0	0	20	0	43
146	40S ribosomal protein S19 protein, putative	LinJ.34.2620	20 kDa	0	0	1	2	0	0	0	7.26	13.4	0
147	receptor for activated C kinase 1 (RACK1)	LinJ.28.2940 (+1)	34 kDa	0	0	1	0	2	0	0	2.24	0	5.77
148	hypothetical protein, conserved	LinJ.30.1420	56 kDa	1	0	0	0	2	1.65	0	0	0	1.65
149	60S acidic ribosomal protein P2	LinJ.15.1190 (+1)	11 kDa	0	0	0	1	2	0	0	0	10.8	22.5
150	60S ribosomal protein L13a, putative	LinJ.15.0220 (+1)	25 kDa	0	0	1	2	0	0	0	2.7	7.66	0
151	proteasome alpha 7 subunit, putative	LinJ.11.0240	28 kDa	0	0	0	2	1	0	0	0	8.5	4.05
152	hypothetical protein, unknown function	LinJ.02.0520	18 kDa	0	0	0	0	3	0	0	0	0	12.3
153	hypothetical protein, conserved	LinJ.26.2000	39 kDa	0	0	3	0	0	0	0	8.6	0	0
154	60S acidic ribosomal protein P2, putative (LIP1)	LinJ.30.3780 (+1)	10 kDa	0	0	0	0	3	0	0	0	0	27.6
155	ADP-ribosylation factor-like protein 3A, putative (arl3a)	LinJ.29.0950	20 kDa	0	0	0	0	2	0	0	0	0	11.7
156	3-hydroxyisobutyryl-coenzyme a hydrolase-like protein	LinJ.32.3810	39 kDa	0	0	3	0	0	0	0	9.67	0	0
157	hypothetical protein, conserved	LinJ.13.0270	13 kDa	0	0	0	0	3	0	0	0	0	13.2
158	proteasome beta 6 subunit, putative,20S proteasome beta 6 subunit, putative	LinJ.06.0140	28 kDa	0	0	0	3	0	0	0	0	10.9	0
159	dihydrolipoamide dehydrogenase, putative (GCVL-2)	LinJ.32.3510	51 kDa	0	3	0	0	0	0	7.56	0	0	0
160	adenine aminohydrolase,adenine deaminase (AAH)	LinJ.35.2200	41 kDa	0	0	3	0	0	0	0	8.29	0	0
161	hypothetical protein, conserved	LinJ.25.1920	72 kDa	0	0	3	0	0	0	0	5.84	0	0
162	protein tyrosine phosphatase-like protein	LinJ.16.0240	19 kDa	0	0	0	0	3	0	0	0	0	16
163	glutathione peroxidase-like protein, putative	LinJ.26.0780	19 kDa	0	0	0	0	2	0	0	0	0	14.9
164	hypothetical protein, conserved	LinJ.14.0190	22 kDa	0	0	0	3	0	0	0	0	16.6	0
165	paraflagellar rod protein 1D, putative	LinJ.29.1880 (+1)	69 kDa	0	0	3	0	0	0	0	10.5	0	0
166	hypothetical protein, conserved	LinJ.17.0680	11 kDa	0	0	0	0	3	0	0	0	0	24.3
167	sre-2/carboxylate carrier-like protein	LinJ.05.0680	38 kDa	0	0	2	0	0	0	0	9.54	0	0
168	FKBP-type peptidyl-prolyl cis-trans isomerase, putative	LinJ.10.0940	17 kDa	0	0	0	0	2	0	0	0	0	13.2
169	proliferative cell nuclear antigen (PCNA), putative	LinJ.15.1500	32 kDa	0	0	3	0	0	0	0	10.6	0	0
170	phenylalanyl-tRNA synthetase alpha chain, putative	LinJ.32.0920	57 kDa	0	3	0	0	0	0	5.61	0	0	0
171	acyl-CoA binding protein, putative	LinJ.34.2430	10 kDa	0	0	0	0	3	0	0	0	0	23.6
172	hypothetical protein, conserved	LinJ.14.0840	21 kDa	0	0	0	0	3	0	0	0	0	17.2
173	fructose-1,6-bisphosphatase, cytosolic, putative	LinJ.04.1170	39 kDa	0	0	3	0	0	0	0	9.69	0	0
174	hypothetical protein, conserved	LinJ.36.7070	29 kDa	0	0	0	2	0	0	0	0	6.98	0
175	COP-coated vesicle membrane protein gp25L precursor, putative,ER--golgi transport protein gp25L, putative	LinJ.35.1840	24 kDa	0	0	0	0	3	0	0	0	0	22.4
176	alkyldihydroxyacetonephosphate synthase (ADS1)	LinJ.30.0120	69 kDa	3	0	0	0	0	3.54	0	0	0	0
177	heat shock protein DNAJ, putative	LinJ.22.0009	36 kDa	0	0	3	0	0	0	0	15.1	0	0
178	ATP synthase, epsilon chain, putative	LinJ.30.3660	20 kDa	0	0	0	0	2	0	0	0	0	13.3
179	hypothetical protein, conserved	LinJ.32.1210	33 kDa	0	0	3	0	0	0	0	12.8	0	0
180	hypothetical protein, conserved	LinJ.11.0930	42 kDa	2	0	0	0	0	5.04	0	0	0	0
181	elongation factor-1 gamma (EF1G)	LinJ.09.1020 (+1)	52 kDa	0	2	0	0	0	0	5.74	0	0	0
182	ras-related protein RAB1A, putative (Rab1A)	LinJ.27.0620	22 kDa	0	0	0	0	2	0	0	0	0	15
183	short chain dehydrogenase, putative	LinJ.35.1230	25 kDa	0	0	0	2	0	0	0	0	7.3	0
184	alanine racemase, putative	LinJ.23.1880	27 kDa	0	0	0	2	0	0	0	0	8.98	0
185	fatty acid elongase, putative,beta-ketoacyl-coenzyme A,beta-ketoacyl-CoA synthase	LinJ.14.0700	33 kDa	0	0	0	2	0	0	0	0	5.78	0
186	small nuclear ribonucleoprotein, putative	LinJ.32.1130	9 kDa	0	0	0	0	2	0	0	0	0	19.8
187	hypothetical protein, unknown function	LinJ.31.0780	32 kDa	0	0	2	0	0	0	0	5.39	0	0
188	glycosomal transporter (GAT1), putative (GAT1)	LinJ.31.0560	94 kDa	0	0	2	0	0	0	0	4.88	0	0
189	carboxypeptidase, putative,metallo-peptidase, Clan MA(E), Family M32	LinJ.14.0180	57 kDa	0	2	0	0	0	0	3.37	0	0	0
190	eukaryotic translation release factor, putative	LinJ.27.1610	51 kDa	0	2	0	0	0	0	4.19	0	0	0
191	hypothetical protein, conserved	LinJ.27.2660	20 kDa	0	0	0	0	2	0	0	0	0	10.8
192	ruvb-like 1 DNA helicase, putative	LinJ.34.3280	50 kDa	0	2	0	0	0	0	5.01	0	0	0
193	hypothetical protein, conserved	LinJ.25.2100	33 kDa	0	0	0	0	2	0	0	0	0	5.25
194	heat shock protein 70-related protein (HSP70.4)	LinJ.26.1220	70 kDa	2	0	0	0	0	4.21	0	0	0	0
195	dihydrolipoamide acetyltransferase precursor, putative	LinJ.36.2790	49 kDa	0	2	0	0	0	0	5.62	0	0	0
196	4-coumarate:coa ligase-like protein	LinJ.19.0970	66 kDa	2	0	0	0	0	3.32	0	0	0	0
197	60S ribosomal protein L32 (RPL32)	LinJ.21.2090	15 kDa	0	0	0	0	2	0	0	0	0	21.8
198	eukaryotic translation initiation factor 2 subunit, putative	LinJ.09.1130	53 kDa	0	2	0	0	0	0	4.38	0	0	0
199	ankyrin/TPR repeat protein	LinJ.24.0130	43 kDa	0	0	2	0	0	0	0	4.31	0	0
200	60S ribosomal protein L12, putative	LinJ.24.2300	18 kDa	0	0	0	0	2	0	0	0	0	18.9
201	orotidine-5-phosphate decarboxylase/orotate phosphoribosyltransferase, putative,OMPDCase-OPRTase, putative	LinJ.16.0560	50 kDa	0	0	0	0	2	0	0	0	0	4.38
202	chaperone protein DNAj, putative	LinJ.36.6530	38 kDa	0	0	2	0	0	0	0	7.83	0	0
203	farnesyl pyrophosphate synthase,geranyltranstransferase,farnesyl diphosphate synthase (FPPS)	LinJ.22.1210	41 kDa	0	0	2	0	0	0	0	9.39	0	0
204	actin (ACT)	LinJ.04.1250	42 kDa	0	0	2	0	0	0	0	7.45	0	0
205	hypothetical protein, conserved	LinJ.36.2370	279 kDa	0	0	0	2	0	0	0	0	1.27	0
206	hypothetical protein, conserved	LinJ.23.0550	11 kDa	0	0	0	0	2	0	0	0	0	39.8
