# Supplementary material for: Coupling chemical mutagenesis to next generation sequencing for the identification of drug resistance mutations in Leishmania
Source: Nat Commun. 2019 Dec 9;10:5627. doi: 10.1038/s41467-019-13344-6 (PMC6901541; doi:10.1038/s41467-019-13344-6)
Supplement: Supplementary file 9 — Supplementary Data 5 [file 41467_2019_13344_MOESM9_ESM.xlsx]

## Sheet: Sheet1
Supplementary Data 5. List of PCR primers used in this study
Number	Primer Name	Sequence (5' to 3')	Purpose
1	33.1810 for puro 5f 1	caaattgtagaaggtaaaactgg	Preparing knockout construct Preparing LinJ.33.1810
2	33.1810 for puro 5r 2	cgtgggcttgtactcggtcatatctggtgcctatctagcaagc	Preparing knockout construct Preparing LinJ.33.1810
3	33.1810 for puro m f 3	atgaccgagtacaagcccacg	Preparing knockout construct Preparing LinJ.33.1810
4	33.1810 for puro m r 3	gctgaaagacaagagaaaccgaatcaggcaccgggcttgcg	Preparing knockout construct Preparing LinJ.33.1810
5	33.1810 for puro 3f 1	ttcggtttctcttgtctttcagc	Preparing knockout construct Preparing LinJ.33.1810
6	33.1810 for puro 3r2	ccacacaccaggaggcagt	Preparing knockout construct Preparing LinJ.33.1810
7	33.18105utrf	caggcgtgctgcacccaa	Preparing knockout construct Preparing LinJ.33.1810
8	33.18105utrrhyg	cggtgagttcaggctttttcatatctggtgcctatctagcaagc	Preparing knockout construct Preparing LinJ.33.1810
9	33.1810hygf:	atgaaaaagcctgaactcaccg	Preparing knockout construct Preparing LinJ.33.1810
10	33.810hygr:	gctgaaagacaagagaaaccgaatcatcgatgatggggatctgat	Preparing knockout construct Preparing LinJ.33.1810
11	33.1810 3utrf	ttcggtttctcttgtctttcagc	Preparing knockout construct Preparing LinJ.33.1810
12	33.1810 3utrr	tgtcgccaaggtgagtcagta	Preparing knockout construct Preparing LinJ.33.1810
13	11.0780f:	gctctagaccaccatgcacaagtgtgtgacactgct	Overexpressing and Sanger sequencing for LinJ.11.0780
14	11.0780r:	ccaagctt ttaagcgcggttcttgcga	Overexpressing and Sanger sequencing for LinJ.11.0780
15	35.1870f:	gctctagaccacc atgccgttcgtcaaggtcgt	Overexpressing and Sanger sequencing for LinJ.35.1870
16	35.1870r:	ccaagctt ttacttgccgaggcgctc	Overexpressing and Sanger sequencing for LinJ.35.1870
17	04.0240f:	gctctagaccaccatgcgggcggcttg	Overexpressing and Sanger sequencing for LinJ.04.0240
18	04.0240r:	ccaagctttcagccacgaggttgct	Overexpressing and Sanger sequencing for LinJ.04.0240
19	27.2060 xbaf:	gctctagaaccatgtgcatctcttcgttggtgt	Overexpressing and Sanger sequencing for LinJ.27.2060
20	27.2060hindiiir:	cccaagcttttactggccagacgtgctga	Overexpressing and Sanger sequencing for LinJ.27.2060
21	21.0430 xbaif:	gctctagaaccatgtgctgtgccctgctttt	Overexpressing and Sanger sequencing for LinJ.21.0430
22	21.0430hindiiir:	cccaagctttcatacctcctcgcccaacat	Overexpressing and Sanger sequencing for LinJ.21.0430
23	13.0300xbaif:	gctctagaaccatgctgcagcgtctctctcgt	Overexpressing and Sanger sequencing for LinJ.13.0300
24	13.0300sbf1r:	gggaatccctgcaggctaaaacaaatcatcgtagtcgtca	Overexpressing and Sanger sequencing for LinJ.13.0300
25	14.0790xbaif:	gctctagaaccatggagtggatcaacactccag	Overexpressing and Sanger sequencing for LinJ.14.0790
26	140790hindiiir:	cccaagcttàctacgccgccgtgggctt	Overexpressing and Sanger sequencing for LinJ.14.0790
27	27.1660f:	gctctagaccatgtcgcggagaccgagc	Overexpressing and Sanger sequencing for LinJ.27.1660
28	27.1660r:	cccaagctttcagcccaccgttttgcta	Overexpressing and Sanger sequencing for LinJ.27.1660
29	36.6220f:	gctctagaccatgaggtcagcgtcgaccat	Overexpressing and Sanger sequencing for LinJ.36.6220
30	36.6220r:	cccaagcttttagcgacagccacgctctt	Overexpressing and Sanger sequencing for LinJ.36.6220
31	35.2410f	ccacacgaccaacaaggtaatc	Sanger sequencing primer for LinJ.35.2410
32	35.2410r	actcatctgcaccgacttct	Sanger sequencing primer for LinJ.35.2410
33	36.6550f	cacgacactgggcatctt	Sanger sequencing primer for LinJ.36.6550
34	36.6550r	tccacagcatcacaacgaa	Sanger sequencing primer for LinJ.36.6550
35	31.3390f	agcgcatgagttaccactac	Sanger sequencing primer for LinJ.31.3390
36	31.3390r	cgtttcttgagcctctcctc	Sanger sequencing primer for LinJ.31.3390
37	32.3320f	agtttgcgaacacgaagga	Sanger sequencing primer for LinJ.32.3320
38	32.3320r	tttcgtcacggagcacac	Sanger sequencing primer for LinJ.32.3320
39	28.0250f	atgcgccggttgcgatgt	Sanger sequencing primer for LinJ.28.0250
40	28.0250r	ttaattgttgaagccgatcactg	Sanger sequencing primer for LinJ.28.0250
41	28.2390f	ggccttggcacgggtgctagt	Sanger sequencing primer for LinJ.28.2390
42	28.2390r	gctgcgactgctccgact	Sanger sequencing primer for LinJ.28.2390
43	11.0780f:	gctctagaccaccatgcacaagtgtgtgacactgct	Overexpressing and Sanger sequencing for LinJ.11.0780
44	11.0780r:	ccaagcttttaagcgcggttcttgcga	Overexpressing and Sanger sequencing for LinJ.11.0780
45	21.1790f:	gctctagaccaccatgcaccgcccaagccgcaa	Overexpressing and Sanger sequencing for LinJ.21.1790
46	21.1790r:	ccaagcttttagttcttggcgaacttcttgc	Overexpressing and Sanger sequencing for LinJ.21.1790
47	35.1870f:	gctctagaccaccatgccgttcgtcaaggtcgt	Overexpressing and Sanger sequencing for LinJ.35.1870
48	35.1870r:	ccaagcttttacttgccgaggcgctc	Overexpressing and Sanger sequencing for LinJ.35.1870
49	30.1310xbanha:	gctctagaccatgtacccatacgacgtcccagactacgctggaacggatgataagcacgt	Overexpressing and Sanger sequencing for LinJ.30.1310
50	30.1310hindiiir:	cccaagcttctacggcaacggtgtcacca	Overexpressing and Sanger sequencing for LinJ.30.1310
51	30.1310xbacha:	gctctagaatgacggatgataagcacgtg	Overexpressing and Sanger sequencing for LinJ.30.1310
52	30.1310hindiiichar:	cccaagcttctaagcgtagtctgggacgtcgtatgggtatcccggcaacggtgtcaccag	Overexpressing and Sanger sequencing for LinJ.30.1310
53	06.0080xbaf:	gctctagaaccatgccccgcttacacaac	Overexpressing and Sanger sequencing for LinJ.06.0080
54	06.0080hindiiir:	cccaagcttctacgtcttctcgcgagcag	Overexpressing and Sanger sequencing for LinJ.06.0080
55	06.0090xbaf:	gctctagaaccatgcccccacccgcagcca	Overexpressing and Sanger sequencing for LinJ.06.0090
56	06.0090hindiiir:	cccaagctttcatgccgttctcctgcggcc	Overexpressing and Sanger sequencing for LinJ.06.0090
57	33.1810f xba1:	gctctagaaccatgtccaaggaggcggccaa	Overexpressing LinJ.33.1810
58	33.1810 cgfpr:	ctcctcgcccttgctcaccatcaactccggctcgccctt	Overexpressing LinJ.33.1810 GFP taged version
59	33.1810cgfpgfpf:	gtgagcaagggcgaggag	Overexpressing LinJ.33.1810 GFP taged version
60	33.1810cgfpgfprhindiii:	ccaagcttttacttgtacagctcgtccatgc	Overexpressing LinJ.33.1810 GFP taged version
61	cha33.1810r:	ccaagcttatccagcgtagtctgggacgtcgtatgggtacatcaactccggctcgccctt	Overexpressing LinJ.33.1810
62	33.1810 1-1020cha:	ccaagcttatccagcgtagtctgggacgtcgtatgggtaggtggtgggcgacggagc	Overexpressing deleted version of LinJ.33.1810
63	13.1590-1	atgcccaaccaaccgccgtg	Sanger sequencing LinJ.13.1590
64	13.1590-2	tccgtcgaggaaggacaggc	Sanger sequencing LinJ.13.1590
65	13.1590-3	tgcgtgcccatctcgctgtt	Sanger sequencing LinJ.13.1590
66	13.1590-4	gtttcatcaggccgcagct	Sanger sequencing LinJ.13.1590
67	13.1590-5	tactttgaccagttcctgc	Sanger sequencing LinJ.13.1590
68	13.1590-6	tatgctgcttacccgacat	Sanger sequencing LinJ.13.1590
69	13.1590-7	actgatgctgtcgttgaaca	Sanger sequencing LinJ.32.0540
70	13.1590-8	atggcgcctctaccccctaa	Sanger sequencing LinJ.32.0540
71	13.1590-9	ctactctgtatagactggcatgatc	Sanger sequencing LinJ.32.0540
72	31.1230/780-1380f	agggcagctgaggtgtttga	Sanger sequencing LinJ.31.1230
73	31.1230/780-1380r	cgagtcggtcagaaagcg	Sanger sequencing LinJ.31.1230
74	31.1230/1920-2495f	cttctcgtctttcagagaga	Sanger sequencing LinJ.31.1230
75	31.1230/1920-2495r	aacaactcggcgtagtttgt	Sanger sequencing LinJ.31.1230
76	31.1230/5341-5940f	gagttgttttggcgcaacga	Sanger sequencing LinJ.31.1230
77	31.1230/5341-5940r	gtatatttctatgcgcggctg	Sanger sequencing LinJ.31.1230
78	31.1230/6139-6780f	tccgtggtcgtgaggtgta	Sanger sequencing LinJ.31.1230
79	31.1230/6139-6780r	aatgtcgcctcgagcctg	Sanger sequencing LinJ.31.1230
80	31.1230/7201-7801f	ggctcaagcagtcgcgct	Sanger sequencing LinJ.31.1230
81	31.1230/7201-7801r	tgccacgtggtgcttcgt	Sanger sequencing LinJ.31.1230
82	31.1230/8040-8760f	aagcgcgtctgctaccagct	Sanger sequencing LinJ.31.1230
83	31.1230/8040-8760r	ctccgcgttgtcattctggaa	Sanger sequencing LinJ.31.1230
84	31.1230/9660-10553f	ttcgtgagctggtgcagca	Sanger sequencing LinJ.31.1230
85	31.1230/9660-10553r	ataatcagcacaccacgctt	Sanger sequencing LinJ.31.1230
86	31.1230/10980-11400f	atggaccaccttccagagca	Sanger sequencing LinJ.31.1230
87	31.1230/10980-11400r	gcgtagtccctcgtagcgaaa	Sanger sequencing LinJ.31.1230
88	33.1810/1-600f	atgtccaaggaggcggccaa	Sanger sequencing LinJ.33.1810
89	33.1810/1-600r	atcaatactgcctgccagcga	Sanger sequencing LinJ.33.1810
90	33.1810/480-1080f	ttgctgctcggtgagaacaa	Sanger sequencing LinJ.33.1810
91	33.1810/480-1080r	gaagccgtcaccggtgat	Sanger sequencing LinJ.33.1810
92	33.1810/993-1473f	tttggtgcggctccgtcg	Sanger sequencing LinJ.33.1810
93	33.1810/993-1473r	gaaagtgagggaggaaaggc	Sanger sequencing LinJ.33.1810
94	02.0100/600-1200f	ctcctggggagcgcatcgcc	Sanger sequencing LinJ.02.0100
95	02.0100/600-1200r	catgccagcatcggtcgccg	Sanger sequencing LinJ.02.0100
96	02.0100/6840-7800f	tccagcgccgcggaagtg	Sanger sequencing LinJ.02.0100
97	02.0100/6840-7800r	ctgccaagccgatcgcct	Sanger sequencing LinJ.02.0100
98	02.0100/8280-8700f	tccatgcagcttatagtcgag	Sanger sequencing LinJ.02.0100
99	02.0100/8280-8700r	cgcggacagcatctgcag	Sanger sequencing LinJ.02.0100
100	02.0100/10140-10800f	tacgggccacgcacaggcgc	Sanger sequencing LinJ.02.0100
101	02.0100/10140-10800r	acgtggcacgtcactgcccca	Sanger sequencing LinJ.02.0100
102	02.0100/11509-12552f	ttcgtcagcaactgtctccta	Sanger sequencing LinJ.02.0100
103	02.0100/11509-12552r	aagtggtgcggcagcccgt	Sanger sequencing LinJ.02.0100
104	32.0410f	aacatcacccaggatgtgcg	Sanger sequencing LinJ.32.0410
105	32.0410r	tggttctgcacgttgggct	Sanger sequencing LinJ.32.0410
106	14.0580f :	gctctagaccacc atggtggagaagacgtacttgc	Over expression and Sanger sequencing LinJ.14.0580
107	14.0580r :	ccaagctt ttagtgcttgccctctgatgt	Over expression and Sanger sequencing LinJ.14.0580
108	04.0240 bamh1 f:	cgcggatccaccatgtacccatacgacgtcccagactacgctggacgggcggcttgggc	Over expression and Sanger sequencing LinJ.04.0240
109	04.0240 bglii r:	ggaagatcttcagccacgaggttgct	Over expression and Sanger sequencing LinJ.04.0240
110	33.1810repair for v366ef:	gtgcgggttgtgcacttcactctgcactgtcttgtatctgacctttaatcgtt	Preparing repair template for gene editing with CRISPR
111	33.1810repair for v366er:	ggggaagagagagaaagagggcacaccaaatttggaggacaacggggtttca	Preparing repair template for gene editing with CRISPR
112	32.1830xba1f	gctctagaaccatgccgggaatgaagctggatttt	Over expression and Sanger sequencing LinJ.32.1830
113	32.1830hind3r	ccaagcttctacttcttcatagagcggaagagt	Over expression and Sanger sequencing LinJ.32.1830
114	28.2090xba1f	gctctagaaccatgctcttctacgccggc	Over expression and Sanger sequencing LinJ.28.2090
115	28.2090hind3r	ccaagcttctagtctacgatgccgaggttctt	Over expression and Sanger sequencing LinJ.28.2090
116	22.0640xba1f	gctctagaaccatggccgagaggggggcat	Over expression and Sanger sequencing LinJ.22.0640
117	22.0640hind3r	cccaagcttttacctgtgactttcgtcctcc	Over expression and Sanger sequencing LinJ.22.0640
118	36.0190xba1f	gctctagaaccatggtgaactttaccgtcgatc	Over expression and Sanger sequencing LinJ.36.0190
119	36.0190nde1r	gggaattccatatgttacaacttatccatgaactggtcc	Over expression and Sanger sequencing LinJ.36.0190
120	32.3120xba1f	gctctagaaccatgtctacaccagagaagcgcgcgt	Over expression and Sanger sequencing LinJ.32.3120
121	32.3120hind3r	cccaagcttctagtcttctgcaaactccagcat	Over expression and Sanger sequencing LinJ.32.3120
122	32.1830xba1f	gctctagaaccatgccgggaatgaagctggatttt	Over expression and Sanger sequencing LinJ.32.1830
123	32.1830hind3r	cccaagcttctacttcttcatagagcggaagagt	Over expression and Sanger sequencing LinJ.32.1830
124	28.2090xba1f	gctctagaaccatgctcttctacgccggc	Over expression and Sanger sequencing LinJ.28.2090
125	28.2090hind3r	cccaagcttctagtctacgatgccgaggttctt	Over expression and Sanger sequencing LinJ.28.2090
126	02.0720f	atgccgctccttaccagct	Sanger sequencing LinJ.02.0720
127	02.0720r	ctacgagtcagcgatacagtgc	Sanger sequencing LinJ.02.0720
128	34.1620f	atggacaatttccaggcgac	Sanger sequencing LinJ.34.1620
129	34.1620r	ttagatctgtttcgcagtggtg	Sanger sequencing LinJ.34.1620
130	28.2390f	tttcaacaacgccgagacg	Sanger sequencing LinJ.28.2390
131	28.2390r	gagtctgaagagctagagctaacga	Sanger sequencing LinJ.28.2390
132	33.0350f	atgtcgctgatcatcaacacct	Sanger sequencing LinJ.33.0350
133	33.0350r	tcagtccacctgctccatgct	Sanger sequencing LinJ.33.0350
134	22.0640/400-900f	cgcgcctcggccgacgact	Sanger sequencing LinJ.22.0640
135	22.0640/400-900r	ctcgatgccgtagcccggcaa	Sanger sequencing LinJ.22.0640
136	22.0640/1000-1400f	caaggagcaccacaacca	Sanger sequencing LinJ.22.0640
137	22.0640/1000-1400r	tgagttgaaagtagactttcgcc	Sanger sequencing LinJ.22.0640
138	22.0640/2000-2500f	agggagagtgcggcccgcg	Sanger sequencing LinJ.22.0640
139	22.0640/2000-2500r	cgagagccggtccacacg	Sanger sequencing LinJ.22.0640
140	36.0190/1250-1700f	actacgtctacggcaagaagc	Sanger sequencing LinJ.36.0190
141	36.0190/1250-1700r	cggaacgacaccaccggct	Sanger sequencing LinJ.36.0190
142	32.3120/500-900f	aaagatcggcacgctgactgtt	Sanger sequencing LinJ.32.3120
143	32.3120/500-900r	tttgtaaagtgttttcaccatcg	Sanger sequencing LinJ.32.3120
144	32.3120/1300-1700f	tccgataagggagtttgctg	Sanger sequencing LinJ.32.3120
145	32.3120/ 1300-1700r	gcccgcaaaaagtcgcggc	Sanger sequencing LinJ.32.3120
146	32.1830/500-1000f	atccatatggcatgcgcgt	Sanger sequencing LinJ.32.1830
147	32.1830/500-1000r	gaatgtcggcgcttgcagata	Sanger sequencing LinJ.32.1830
148	32.1830 1400-1900f	actccgtcagctccccagt	Sanger sequencing LinJ.32.1830
149	32.1830 1400-1900r	gtgcatgagagaggacctcgt	Sanger sequencing LinJ.32.1830
150	28.2090 600-1000f	caaagcgcgccgcgacctcat	Sanger sequencing LinJ.28.2090
151	28.2090 600-1000r	ccttgcctgggtgcatcat	Sanger sequencing LinJ.28.2090
152	34.0210pspf:	gctctagaaccatgacggaggagattgtcgc	Over expression LinJ.34.0210
153	34.0210pspr:	ccaagcttctacgcaggtgtcggcac	Over expression LinJ.34.0210
154	33.0880pspf:	gctctagaaccatgtggctgcgttgctcct	Overexpressing and Sanger sequencing for LinJ.33.0880
155	33.0880pspr:	cccaagcttttatctaatacccagtcgccg	Overexpressing and Sanger sequencing for LinJ.33.0880
156	35.2750pspf:	gctctagaaccatgaaagtggcgccggtg	Overexpressing and Sanger sequencing for LinJ.35.2750
157	35.2750pspr:	cccaagcttttacgcctccatcaggagaaaa	Overexpressing and Sanger sequencing for LinJ.35.2750
158	10.0521pspf:	gctctagaaccatgcgtgacggagtgcacc	Overexpressing and Sanger sequencing for LinJ.10.0521
159	10.0521pspr:	cccaagctttcagactaccaccagcggca	Overexpressing and Sanger sequencing for LinJ.10.0521
160	14.0030pspf:	gctctagaaccatggtcgcgtggggtccg	Overexpressing and Sanger sequencing for LinJ.14.0030
161	14.0030pspr:	cccaagcttttaaagtgagtgagaggacacactg	Overexpressing and Sanger sequencing for LinJ.14.0030
162	27.1750pspf:	gctctagaaccatgactgccaccgtgtcg	Overexpressing and Sanger sequencing for LinJ.27.1750
163	27.1750pspr:	cccaagctttcacggttcttcgggtgc	Overexpressing and Sanger sequencing for LinJ.27.1750
164	ha33.1810f	gctctagaaccatgtacccatacgacgtcccagactacgctggatccaaggaggcggcca	Over expressing C-HA version of LinJ.33.1810
165	ha33.1810r	ccaagcttttacatcaactccggctcg	Over expressing C-HA version of LinJ.33.1810
166	33.1810f xba1:	gctctagaaccatgtccaaggaggcggccaa	Over expressing C-HA version of LinJ.33.1810
167	cha33.1810r:	ccaagcttatccagcgtagtctgggacgtcgtatgggtacatcaactccggctcgccctt	Over expressing C-HA version of LinJ.33.1810
168	ha28.2390f:	gctctagaaccatgtacccatacgacgtcccagactacgctggaatctcgaagggcggc	Over expressing N-HA version of LinJ.28.2390
169	28.2390r:	ccaagcttctagtagtagaggttgctgtagcag	Over expressing N-HA version of LinJ.28.2390
170	15.1490f:	gctctagaccatggcgggaccggcagct	Overexpressing and Sanger sequencing for LinJ.15.1490
171	15.1490r:	cccaagcttctacttcctcttcgcaggca	Overexpressing and Sanger sequencing for LinJ.15.1490
172	13.1590xbaf:	gctctagaatgcccaaccaaccgccgt	Overexpressing and Sanger sequencing for LinJ.13.1590
173	13.1590hindiiir:	cccaagctttcacagctttccaccgttttg	Overexpressing and Sanger sequencing for LinJ.13.1590
174	33.1810ty12xntf:	gctctagaatggaggtgcacaccaaccaggaccccctggacgccgaagtccatacaaatcaggatcctctggatgcctccaaggaggcgg	Over expressing Ty1-version of LinJ.33.1810
175	33.1810ty12xntr	cccaagcttttacatcaactccggctcg	Over expressing Ty1-version of LinJ.33.1810
176	110930ty1f:	gctctagaatggaggtgcacaccaaccaggaccccctggacgccgaagtccatacaaatcaggatcctctggatgccgtctttgacgtaa	Over expressing Ty1-version of LinJ.11.0930
177	110930nde1r:	gggaattccatatgctagcgccgatgctttgagt	Over expressing Ty1-version of LinJ.11.0930
178	110930sbf1r:	gggaatccctgcagg	Over expressing Ty1-version of LinJ.11.0930
179	11.0930nhaxba1f:	gctctagaaccatgtacccatacgacgtcccagactacgctggagtctttgacgtaaatg	Over expressing N-HA version of LinJ.11.0930
180	11.0930nhande1r:	gggaattccatatgctagcgccgatgctttgagt	Over expressing N-HA version of LinJ.11.0930
181	11.1110nhaxba1f:	gctctagaaccatgtacccatacgacgtcccagactacgctggatcgcactctgtcgatc	Over expressing N-HA version of LinJ.11.1110
182	11.1110nhahindiiir:	cccaagcttctagtggcgcttcgcgcgca	Over expressing N-HA version of LinJ.11.1110
183	10.0960nhaxba1f:	gctctagaaccatgtacccatacgacgtcccagactacgctggagaggagaccaacctca	Over expressing N-HA version of LinJ.10.0960
184	10.0960nhahindiiir:	cccaagcttttagcagcagccactggtctt	Over expressing N-HA version of LinJ.10.0960
185	10.1250nhaxba1f:	gctctagaaccatgtacccatacgacgtcccagactacgctggagccaaccccaacacgc	Over expressing N-HA version of LinJ.10.1250
186	10.1250nhahindiiir:	cccaagcttctagcagcacttgctctcctt	Over expressing N-HA version of LinJ.10.1250
187	15.1010nhaxba1f:	gctctagaaccatgtacccatacgacgtcccagactacgctggaggcccgctctctaaga	Over expressing N-HA version of LinJ.15.1010
188	15.1010nhahindiiir:	cccaagcttttactcagatgcggtgatctgctt	Over expressing N-HA version of LinJ.15.1010
189	28.2950nhaxba1f:	gctctagaaccatgtacccatacgacgtcccagactacgctggaacattcgacggcgcca	Over expressing N-HA version of LinJ.28.2950
190	28.2950nhahindiiir:	cccaagcttttagtcgacctcctcgacctt	Over expressing N-HA version of LinJ.28.2950
191	06.0590nhaxba1f:	gctctagaaccatgtacccatacgacgtcccagactacgctggacctcctgctcagaaga	Over expressing N-HA version of LinJ.06.0590
192	06.0590nhahindiiir:	cccaagcttttagacgagaccgatcttgttg	Over expressing N-HA version of LinJ.06.0590
193	35.0370nhaxba1f:	gctctagaaccatgtacccatacgacgtcccagactacgctggatccgactcgaactgga	Over expressing N-HA version of LinJ.35.0370
194	35.0370nhahindiiir:	cccaagcttttatgctgcgtacaactcggg	Over expressing N-HA version of LinJ.35.0370
195	34.0210nhaxba1f:	gctctagaaccatgtacccatacgacgtcccagactacgctggaacggaggagattgtcg	Over expressing N-HA version of LinJ.34.0210
196	34.0210nhahindiiir:	cccaagcttctacgcaggtgtcggcac	Over expressing N-HA version of LinJ.34.0210
197	34.1620nhaxba1f:	gctctagaaccatgtacccatacgacgtcccagactacgctggagacaatttccaggcga	Over expressing N-HA version of LinJ.34.1620
198	34.1620nhahindiiir:	cccaagcttttagatctgtttcgcagtggtg	Over expressing N-HA version of LinJ.34.1620
199	32.0540xba1f:	gctctagaatggcgcctctaccccctaa	Overexpressing and Sanger sequencing for LinJ.32.0540
200	32.0540hindiiir:	cccaagcttctactctgtatagactggcatgatcaag	Overexpressing and Sanger sequencing for LinJ.32.0540
201	qRT-PCR_07.0420_Fw	TCGGTGATAACAGCCAACAA	qRT-PCR
202	qRT-PCR_14.0340_Fw	TTGTGTACGATGCCGATGAT	qRT-PCR
203	qRT-PCR_36.6160_Fw	TGTGAATTGGCACATCGTTT	qRT-PCR
204	qRT-PCR_09.0080_Fw	CCGTTCACTCGGAATGTGTA	qRT-PCR
205	qRT-PCR_34.0690_Fw	CATGAAGGATGCTGTGAACG	qRT-PCR
206	qRT-PCR_10.1100_Fw	CCGATGAACCTAGCTCTTGC	qRT-PCR
207	qRT-PCR_29.1500_Fw	CGCAACATCTTTGTCTCGAA	qRT-PCR
208	qRT-PCR_35.0790_Fw	CGTCCACCCTGATTCACTTT	qRT-PCR
209	qRT-PCR_14.0080_Fw	AAGAGCTGGAGGTCGTTGAA	qRT-PCR
210	qRT-PCR_Tubulin_FW	GGTGAGCAGTTCACGGGTAT	qRT-PCR
211	qRT-PCR_07.0420_Rv	CCTCAAAGCCGACATACACC	qRT-PCR
212	qRT-PCR_14.0340_Rv	GTCAAGCGCCTTCAAGTACC	qRT-PCR
213	qRT-PCR_36.6160_Rv	TCCAACCGAGAAGTGTTTCC	qRT-PCR
214	qRT-PCR_09.0080_Rv	GGCCAAAGGCAGAGAATAGA	qRT-PCR
215	qRT-PCR_34.0690_Rv	CTCGTTCATCTCCTGCACAA	qRT-PCR
216	qRT-PCR_10.1100_Rv	GTGCGCGAATATGTGAGAGA	qRT-PCR
217	qRT-PCR_29.1500_Rv	TCTTCACGTTCAGCATCACC	qRT-PCR
218	qRT-PCR_35.0790_Rv	GCAGCATGTAATGCACCAAC	qRT-PCR
219	qRT-PCR_14.0080_Rv	CCCATGTAGCATGTCACCAG	qRT-PCR
220	qRT-PCR_Tubulin_Rv	TGGTACTCGGAGACGAGGTC	qRT-PCR
221	LinJ.14.0340-SbfI	CGTTGCAATGCCCAAGTCTCTGTCGCG	Overexpressing LinJ.14.0340
222	LinJ.14.0340-HindIII-R	CGAAGCTCTACGCCAGCAGGGAGAGTAGG	Overexpressing LinJ.14.0340
223	LinJ.35.0790-XbaI-F	CGTCTAGATGCACGGCGCTTCGGCTTC	Overexpressing LinJ.35.0790
224	LinJ.35.0790-HindIII-R	CGAAGCTCTACACGGCGCCATTTGGGG	Overexpressing LinJ.35.0790
225	LinJ.34.0690-XbaI-F	CGTCTAGATGGGAAAGGCGCCTGCCAT	Overexpressing LinJ.34.0690
226	LinJ.34.0690-HindIII-R	CGAAGCTTCAGAGGTACGACTCCAAGTCCTCC	Overexpressing LinJ.34.0690
227	LinJ.14.0080-XbaI-F	CGTCTAGATGCTTCGTCAATTCGTGGTGCCAGT	Overexpressing LinJ.14.0080
228	LinJ.14.0080-HindIII-R	CGAAGCTTCAGAACCACCGCCCTGTGC	Overexpressing LinJ.14.0080
229	LinJ.14.0790-F	ATGGAGTGGATCAACACTCCAGCCAGC	Preparing repair template for gene editing with CRISPR
230	LinJ.14.0790-R	CTACGCCGCCGTGGGCTTCG	Preparing repair template for gene editing with CRISPR
