# Supplementary material for: Coupling chemical mutagenesis to next generation sequencing for the identification of drug resistance mutations in Leishmania
Source: Nat Commun. 2019 Dec 9;10:5627. doi: 10.1038/s41467-019-13344-6 (PMC6901541; doi:10.1038/s41467-019-13344-6)
Supplement: Supplementary file 10 — Source Data [file 41467_2019_13344_MOESM10_ESM.xlsx]

## Sheet: Fig.1A
Fig. 1A
	Strains
	WT	MIL1	MIL2	MIL3	MIL4	MIL5	MIL6	MIL7	MIL8	MIL9	MIL10	MIL11	MIL12	MIL13	MIL14	MIL15	MIL16
EC50 (uM, MIL)	6.82128	14.2668	17.2477	19.8334	13.4629	25.5336	24.3012	43.8755	41.9832	68.7057	25.983	31.6866	42.7871	26.6877	31.2945	16.9398	22.3406
	6.62339	15.8094	15.6997	19.8369	14.6736	19.5122	24.222	42.6638	43.7458	50.3968	32.7098	28.5701	37.0269	27.766	27.251	15.5899	21.241
	5.66123	15.6843	23.2442	16.5173	20.6189	23.5482	32.0931	42.6831	42.9637	42.8445	24.604	25.6017	39.5031	28.0899	26.087	14.5087	22.4876
	6.13271
	6.33152
	Strains
	WT	PMM1	PMM2	PMM3	PMM4	PMM5	PMM6	PMM7	PMM8	PMM9	PMM10	PMM11	PMM12	PMM13	PMM14	PMM15	PMM16	PMM17	PMM18	PMM19	PMM20	PMM21	PMM22	PMM23	PMM24	PMM25
EC50 (uM, PMM)	86.9565	557.574	536.436	384.093	228.346	391.523	374.981	351.595	406.007	318.203	447.015	392.535	238.423	726.396	622.759	343.188	341.66	303.358	622.994	216.725	627.416	397.219	480.788	419.041	363.074	659.303
	91.0747	576.044	562.55	387.067	255.757	384.793	387.201	335.284	417.238	309.318	462.712	393.869	251.157	713.018	610.417	351.285	357.584	313.283	622.093	219.939	641.141	411.54	483.645	439.873	383.294	702.082
	85.1789	554.556	542.112	394.026	240.798	399.526	394.231	360.656	401.741	339.417	430.451	394.478	265.328	755.769	637.397	358.545	350.598	283.279	634.892	213.198	631.787	398.239	473.603	422.865	354.818	619.792

## Sheet: Fig.2B
Fig 2B
	PMM25(PURO)	PMM25+CDPK1	PMM25(ZEO)	PMM25+CDPK1K61G
EC50 (uM, PMM)	609.648	119.2	558.333	670.37
	519.302	147.507	677.586	800
	478.323	99.1119	800	800
	474.248	96.9317
	491.318	90.3975
	500.734	129.074

## Sheet: Fig.3C
Fig 3C
		WT(HYG)	CDPK1+/H	CDPK1+/H+CDPK1	CDPK1+/H+CDPK1K61G	PTR1Z/+	PTR1Z/+,CDPK1V366E/V366E	PMM25PTR1Z/+	PMM25CDPK1(WT)PTR1Z/+
	EC50 (uM, PMM)	103.943	294.479	133.838	260.959	86.9943	272.812	295.928	168.39
		113.725	296.688	151.295	283.284	88.3561	296.585	284.302	156.732
		84.4475	279.132	149.431	253.813	82.3845	231.95	292.298	156.732
		107.409	297.405	157.803	285.204	74.3725	229.737	369.136	217.68
		96.0701	357.282	130.793	334.237	60.1824	233.688	382.515	209.135
		101.612	355.535	154.34
			363.243
			313.77

## Sheet: Fig.3D
Fig3D
	Pidx
PMM (ug/ml)	WT(HYG)				CDPK1H/+				CDPK1H/++CDPK1
0	933.8	1102.5	1100.1	973.36	1339.5	1239.75	1415	1112.93	1324.8	1124.37	1513.71	1053.55
2.5	244.8	384.09	272.58	275.72	1142.1	1214.58	812.62	600.75	616.64	608.76	311.71	303.8
5	10	19.17	8.6	11.4	669.68	566.1	327.8	462.3	144.5	141.47	150	89.04
10	1.5	3	2.52	2.28	82.41	94.86	42	83.6	15.18	14.58	4.5	3.5
20	0	1	0	0.25	2.25	0.15	1.1	0	0.9	0	0.96	1.8

## Sheet: Fig.4A
	WT(HYG)	CDPK1+/H	CDPK1+/H+CDPK1	CDPK1+/H+CDPK1K61G	CDPK1+/H+CDPK1E629K
EC50 (uM, PMM)	103.943	357.282	157.803	334.237	288.584
	113.725	355.535	130.793	283.284	249.977
	84.4475	363.243	154.34	285.204	254.828

## Sheet: Fig.4B
	WT	CDPK+/H	CDPK+/H+CDPK1
EC50 (uM, SbIII)	84.1651	273.829	166.18
	69.9957	281.545	181.359
	57.9776	276.299	175.372

## Sheet: Fig.4C
	WT	CDPK+/H	CDPK+/H+CDPK1
EC50 (uM, MIL)	13.7581	10.6757	15.0094
	12.5342	14.8368	14.7619
	14.1981	13.4479	14.3023

## Sheet: Fig.6D
	WT(HYG)	CDPK1+/H	CDPK1+/H+CDPK1	PMM25	PMM25+CDPK1
	1	1.68535	1.36575	1.77736	0.651459
Fold change in incorporation	1	1.89488	1.53119	2.3692	0.670255
S35 incorp.	1	1.60399	1.02855	1.1977	0.593048
	1	2.37889	1.26664	1.38592	0.445448
	1	2.07521	1.42107	1.3184	0.929429

## Sheet: Fig.6E
5D
		Area	P/M ratio
WT1	Monosome	18504
	Polysome	17321	0.936068
WT2	Monosome	21959
	Polysome	25524	0.860328
SKO1	Monosome	21131
	Polysome	29070	1.3757
SKO2	Monosome	20546
	Polysome	27692	1.3478
EPI-1	Monosome	21930
	Polysome	22886	1.04359
EPI-2	Monosome	25863	1.07223
	Polysome	27731

## Sheet: Table 1
Transfection of WT gene versions					Transfection of mutated gene versions
	MIL15	Mil15+LinJ.13.0300				MIL15	Mil15+LinJ.13.0300
	21.4894	14.6237				32.4	34
EC50 (uM, MIL)	20.7212	14.5513			EC50 (uM, MIL)	32.6	34.4
	25.7692	14.6237				34.5	35.9
						32.4	30.6
						32.6	33.6
						34.5	34.9
	MIL7	MIL7+LinJ.13.1590				MIL7	MIL7+LinJ.13.1590
	87.6685	21.0193				74.8016	66.0123
	80.0242	22.8072			EC50 (uM, MIL)	70.1594	66.0274
	81.8417	22.2025				71.0036	72.5402
EC50 (uM, MIL)	77.2576	24.2375
	78.2478	27.6854
	76.4133	27.4132
	MIL8	MIL8+LinJ.13.1590
	39.552	7.80177
EC50 (uM, MIL)	37.2687	8.2291
	39.5787	7.3755
	MIL9	MIL9+LinJ.13.1590
	67.6303	22.1877
EC50 (uM, MIL)	50.9729	17.7356
	64.4922	12.4205
	MIL6	MIL6+LinJ.14.0790
	84.1214	43.1497
EC50 (uM, MIL)	81.2918	41.6925
	72.406	39.6586
	59.4612	40.8796
	65.9654	35.2217
	MIL10	MIL10+LinJ.36.6220				MIL10	MIL10+LinJ.36.6220
	27.6063	13.0859				36.0606	57.0703
	29.9143	22.0377				38.2704	57.3251
EC50 (uM, MIL)	24.5951	15.9413			EC50 (uM, MIL)	37.7817	57.5984
	38.5891	32.6336
	41.6717	31.8255
	40.9701	30.9599
	35.364	29.503
	37.6645	29.0249
	PMM7	PMM7+LinJ.15.1490
	264.611	121.008
EC50 (uM,PMM)	246.994	138.978
	254.695	173.567
	225.463	198.812
	PMM7	PMM7+LinJ.22.0640
	486.274	250
EC50(uM,PMM)	467.308	208.333
	430.769	190
	PMM18	PMM18+LinJ.27.1660				PMM18	PMM18+LinJ.27.1660
	474.899	237.094				435.211	553.333
EC50(uM,PMM)	491.206	225			EC50(uM,PMM)	489.535	502.326
	502.345	248.828				497.333	465.957
	462.689	222.698				480.247	455.238
	300	228.567
	PMM3	PMM3+LinJ.28.2090
	656.757	423.729
EC50 (UM, PMM)	690.323	426.562
	638.235	365.263
	PMM6	PMM6+LinJ.28.2390
	304.615	191.473
EC50 (uM, PMM)	288.514	178.626
	283.607	173.571
	PMM8	PMM8+LinJ.28.2390				PMM8	PMM8+LinJ.28.2390
	368.182	191.27				348.56	325.22
EC50 (uM, PMM)	342.683	178.462			EC50 (uM, PMM)	343.93	340.51
	352.381	173.188				398.6	344.78
	PMM20	PMM20+LinJ.32.1830
	906.25	516.949
EC50 (uM, PMM)	757.143	552.5
	1045.83	580.263
	PMM5	PMM5+LinJ.33.1810
	423.012	269.355
EC50 (uM,PMM)	466.623	250.794
	429.931	237.479
	PMM16	PMM16+LinJ.33.1810
	393.519	149.275
EC50 (uM, PMM)	327.221	208.517
	402.962	220.278
	PMM25	PMM25+LinJ.33.1810				PMM25	PMM25+LinJ.33.1810
	474.248	96.9317				471.95	450.02
EC50 (uM, PMM)	491.318	90.3975			EC50 (uM, PMM)	436.38	445.3
	500.734	129.074				480.74	479.31
	609.648	119.2
	519.302	147.507
	478.323	99.1119

[truncated: 20 more sheets: Fig.S1A, Fig.S1B, Fig.S1C, Fig.S1D, Fig.S2A, Fig.S2C, Fig.S3A, Fig.S3B, Fig.S3C, Fig.S5A, Fig.S5C, Fig.S5D, Fig.S6A, Fig.S6B, Fig.S7D, Fig.S9B, Fig.S9C, Fig.S9D, Fig.S9E, Table S4]
